# Supplementary material for: Single-cell and spatial transcriptomics reveal changes in cell heterogeneity during progression of human tendinopathy
Source: BMC Biol. 2023 Jun 6;21:132. doi: 10.1186/s12915-023-01613-2 (PMC10246392; doi:10.1186/s12915-023-01613-2)
Supplement: Supplementary file 1 — Additional file 1: Table S1. Donor and sample information. [file 12915_2023_1613_MOESM1_ESM.xlsx]

## Sheet: Sheet1
	sample name	donor age	donor sex	donor status	tendon type	micronataomical site	selection criteria	Sequencing type
	T1	54	female	diseased	supraspinatus tendon	the insertion of supraspinatus tendon	Arthroscopic surgery of shoulder	scRNA-seq
	T2	52	female	diseased	supraspinatus tendon	the insertion of supraspinatus tendon	Arthroscopic surgery of shoulder	scRNA-seq
	T3	75	female	diseased	supraspinatus tendon	the insertion of supraspinatus tendon	Arthroscopic surgery of shoulder	scRNA-seq
	T4	53	female	diseased	supraspinatus tendon	the insertion of supraspinatus tendon	Arthroscopic surgery of shoulder	scRNA-seq
	T5	38	female	normal	supraspinatus tendon	the insertion of supraspinatus tendon	Healthy tendon	scRNA-seq
	T6	32	male	normal	supraspinatus tendon	the insertion of supraspinatus tendon	Healthy tendon	scRNA-seq
	T7	53	male	normal	supraspinatus tendon	the insertion of supraspinatus tendon	Healthy tendon	scRNA-seq
	T8	35	male	normal	supraspinatus tendon	the insertion of supraspinatus tendon	Healthy tendon	scRNA-seq
	T9	53	female	diseased	supraspinatus tendon	the insertion of supraspinatus tendon	Arthroscopic surgery of shoulder	spRNA-seq
	T10	35	male	normal	supraspinatus tendon	the insertion of supraspinatus tendon	Healthy tendon	spRNA-seq
