# Supplementary material for: Single-cell and spatial transcriptomics reveal changes in cell heterogeneity during progression of human tendinopathy
Source: BMC Biol. 2023 Jun 6;21:132. doi: 10.1186/s12915-023-01613-2 (PMC10246392; doi:10.1186/s12915-023-01613-2)
Supplement: Supplementary file 3 — Additional file 3: Table S2. Differentially expressed genes of each cluster. [file 12915_2023_1613_MOESM3_ESM.xlsx]

## Sheet: new_marker
	p_val	avg_log2FC	pct.1	pct.2	p_val_adj	cluster	gene
LYZ	0	6.50193	0.806	0.069	0	DC	LYZ
AC020656.1	0	5.30549	0.402	0.021	0	DC	AC020656.1
HLA-DRA	0	3.32209	0.789	0.245	0	DC	HLA-DRA
HLA-DPB1	0	3.16538	0.644	0.23	0	DC	HLA-DPB1
HLA-DPA1	0	3.13525	0.642	0.235	0	DC	HLA-DPA1
HLA-DQA1	0	3.12698	0.544	0.101	0	DC	HLA-DQA1
RASGEF1B	0	3.10089	0.354	0.054	0	DC	RASGEF1B
HLA-DRB1	0	3.03818	0.731	0.295	0	DC	HLA-DRB1
CTSS	0	2.99411	0.617	0.103	0	DC	CTSS
SRGN	0	2.99104	0.671	0.147	0	DC	SRGN
ITGAX	0	2.9534	0.416	0.021	0	DC	ITGAX
CLEC7A	0	2.94449	0.385	0.024	0	DC	CLEC7A
HLA-DQB1	0	2.90241	0.513	0.132	0	DC	HLA-DQB1
CYBB	0	2.5187	0.396	0.044	0	DC	CYBB
FCER1G	0	2.51227	0.448	0.059	0	DC	FCER1G
CLEC10A	0	2.49314	0.358	0.013	0	DC	CLEC10A
AIF1	0	2.42411	0.489	0.056	0	DC	AIF1
CD74	0	2.39943	0.892	0.387	0	DC	CD74
TYROBP	0	2.38706	0.471	0.065	0	DC	TYROBP
MS4A6A	0	2.37247	0.437	0.05	0	DC	MS4A6A
FCER1A	0	2.19466	0.252	0.002	0	DC	FCER1A
ITGB2	0	2.16499	0.46	0.06	0	DC	ITGB2
CPVL	0	2.16306	0.399	0.036	0	DC	CPVL
PTPRC	0	2.05587	0.45	0.053	0	DC	PTPRC
MSR1	0	2.05249	0.293	0.041	0	DC	MSR1
LCP1	0	2.01339	0.414	0.049	0	DC	LCP1
CXCR4	0	1.92385	0.267	0.027	0	DC	CXCR4
PLEK	0	1.91265	0.287	0.03	0	DC	PLEK
FCGR2B	0	1.90946	0.339	0.033	0	DC	FCGR2B
MNDA	0	1.89154	0.302	0.024	0	DC	MNDA
JAML	0	1.8731	0.301	0.01	0	DC	JAML
MS4A7	0	1.85805	0.322	0.042	0	DC	MS4A7
FCGR2A	0	1.76471	0.349	0.045	0	DC	FCGR2A
LST1	0	1.75962	0.321	0.03	0	DC	LST1
SPI1	0	1.72255	0.366	0.046	0	DC	SPI1
CSF1R	0	1.59971	0.356	0.047	0	DC	CSF1R
CD37	0	1.56889	0.325	0.044	0	DC	CD37
CD53	0	1.56785	0.329	0.039	0	DC	CD53
HCST	0	1.56009	0.342	0.05	0	DC	HCST
CORO1A	0	1.53621	0.338	0.046	0	DC	CORO1A
C1orf162	0	1.51101	0.295	0.038	0	DC	C1orf162
MPEG1	0	1.47878	0.274	0.033	0	DC	MPEG1
RNASE6	0	1.41565	0.254	0.021	0	DC	RNASE6
IL10RA	0	1.27773	0.256	0.028	0	DC	IL10RA
STK17B	6.04e-304	2.08168	0.356	0.063	1.34e-299	DC	STK17B
MYO1F	2.84e-294	1.31603	0.25	0.032	6.28e-290	DC	MYO1F
MRC1	9.75e-276	1.61097	0.282	0.043	2.16e-271	DC	MRC1
COTL1	9.69e-275	2.1926	0.52	0.155	2.14e-270	DC	COTL1
LAPTM5	1.56e-272	1.79038	0.503	0.136	3.46e-268	DC	LAPTM5
CIITA	6.45e-260	1.80705	0.31	0.055	1.43e-255	DC	CIITA
HLA-DMB	9.79e-255	1.43681	0.339	0.066	2.17e-250	DC	HLA-DMB
VAMP8	1.31e-236	1.33562	0.341	0.07	2.89e-232	DC	VAMP8
FGL2	8.6e-207	1.63254	0.372	0.094	1.9e-202	DC	FGL2
HLA-DMA	1.97e-206	1.82645	0.437	0.133	4.36e-202	DC	HLA-DMA
SAMHD1	7.31e-201	1.90219	0.453	0.142	1.62e-196	DC	SAMHD1
HCLS1	3.93e-193	1.30867	0.307	0.068	8.7e-189	DC	HCLS1
ARRB2	1.58e-180	1.30001	0.278	0.06	3.5e-176	DC	ARRB2
FAM49B	1.13e-176	1.29075	0.264	0.055	2.51e-172	DC	FAM49B
ACTB	6.55e-152	1.09205	0.94	0.919	1.45e-147	DC	ACTB
HLA-DRB5	5.12e-147	2.09895	0.257	0.061	1.13e-142	DC	HLA-DRB5
RNASET2	5.45e-147	1.39169	0.321	0.091	1.21e-142	DC	RNASET2
FTH1	2.46e-144	1.17282	0.879	0.808	5.45e-140	DC	FTH1
CD4	3.84e-134	1.04663	0.258	0.064	8.5e-130	DC	CD4
C1QA	1.15e-128	1.10762	0.256	0.062	2.54e-124	DC	C1QA
REL	4.08e-128	1.71065	0.333	0.108	9.03e-124	DC	REL
PTPRE	2.81e-121	1.49468	0.3	0.093	6.21e-117	DC	PTPRE
GLIPR1	4.24e-118	1.25256	0.314	0.102	9.38e-114	DC	GLIPR1
ARHGAP4	7.1e-115	1.08245	0.258	0.071	1.57e-110	DC	ARHGAP4
NABP1	3.17e-106	1.63944	0.344	0.125	7.02e-102	DC	NABP1
BASP1	5.89e-105	1.66249	0.28	0.088	1.3e-100	DC	BASP1
CYBA	1.43e-103	1.75289	0.48	0.264	3.18e-99	DC	CYBA
HMOX1	2.77e-102	1.473	0.277	0.087	6.13e-98	DC	HMOX1
SGK1	3.38e-102	1.83915	0.463	0.226	7.49e-98	DC	SGK1
RAP2B	4.26e-94	1.85851	0.319	0.122	9.42e-90	DC	RAP2B
TNFRSF1B	1.85e-93	1.51014	0.279	0.095	4.09e-89	DC	TNFRSF1B
PLEKHO1	4.79e-93	1.15869	0.304	0.11	1.06e-88	DC	PLEKHO1
ZEB2	9.57e-92	1.58618	0.481	0.247	2.12e-87	DC	ZEB2
GMFG	6.2e-88	0.971149	0.301	0.109	1.37e-83	DC	GMFG
RGS2	8.96e-86	1.45003	0.286	0.106	1.98e-81	DC	RGS2
CD14	2.76e-81	1.18634	0.328	0.133	6.11e-77	DC	CD14
PABPC1	2.32e-78	1.12272	0.714	0.6	5.13e-74	DC	PABPC1
CST3	2.56e-77	1.47275	0.742	0.748	5.67e-73	DC	CST3
RGS10	3.61e-77	1.17598	0.307	0.125	8e-73	DC	RGS10
CKLF	5.14e-74	1.37975	0.326	0.15	1.14e-69	DC	CKLF
TYMP	2.48e-73	1.53508	0.456	0.269	5.49e-69	DC	TYMP
PYCARD	2.57e-72	1.03321	0.283	0.114	5.68e-68	DC	PYCARD
TPT1	3.76e-72	0.610113	0.899	0.893	8.33e-68	DC	TPT1
SAT1	1.25e-69	1.23586	0.605	0.461	2.77e-65	DC	SAT1
PLAUR	3.07e-69	1.65351	0.293	0.127	6.79e-65	DC	PLAUR
NAMPT	1.67e-67	1.77232	0.439	0.252	3.71e-63	DC	NAMPT
MARCKS	5.16e-63	1.60522	0.485	0.29	1.14e-58	DC	MARCKS
CTSH	6.15e-61	0.968018	0.328	0.15	1.36e-56	DC	CTSH
AP1S2	1.92e-60	1.2995	0.294	0.132	4.25e-56	DC	AP1S2
NR4A2	2.12e-59	1.31894	0.387	0.203	4.7e-55	DC	NR4A2
TMSB4X	7.23e-59	0.801975	0.823	0.839	1.6e-54	DC	TMSB4X
EFHD2	7.6e-56	0.985005	0.295	0.138	1.68e-51	DC	EFHD2
HNRNPH1	2.23e-54	1.02842	0.737	0.636	4.93e-50	DC	HNRNPH1
CCDC88A	6.39e-54	1.35405	0.367	0.2	1.41e-49	DC	CCDC88A
FTL	2.99e-53	0.647362	0.804	0.79	6.61e-49	DC	FTL
ATP2B1	3.68e-53	1.4769	0.354	0.193	8.14e-49	DC	ATP2B1
H2AFY	3.13e-51	1.00646	0.323	0.164	6.93e-47	DC	H2AFY
KDM6B	4.36e-46	1.83906	0.313	0.173	9.66e-42	DC	KDM6B
GRB2	2.41e-45	1.18256	0.3	0.155	5.33e-41	DC	GRB2
CTSZ	4.22e-44	0.801816	0.409	0.256	9.35e-40	DC	CTSZ
ARHGDIB	1.04e-43	0.91941	0.372	0.215	2.31e-39	DC	ARHGDIB
AHR	5.87e-42	1.13023	0.308	0.161	1.3e-37	DC	AHR
CITED2	7.35e-42	1.14376	0.294	0.155	1.63e-37	DC	CITED2
CD68	6.88e-37	0.821421	0.317	0.18	1.52e-32	DC	CD68
VMP1	1.88e-35	1.366	0.425	0.287	4.17e-31	DC	VMP1
CDC42	2.13e-35	1.14996	0.614	0.524	4.71e-31	DC	CDC42
HSP90AA1	2.85e-35	1.11072	0.718	0.691	6.3e-31	DC	HSP90AA1
CELF2	3.17e-35	0.977056	0.331	0.196	7.01e-31	DC	CELF2
H3F3A	3.04e-34	0.793613	0.661	0.68	6.73e-30	DC	H3F3A
CAPZA1	5.77e-33	1.1223	0.33	0.201	1.28e-28	DC	CAPZA1
CDC42SE1	6.63e-33	1.06912	0.37	0.233	1.47e-28	DC	CDC42SE1
VASP	2.18e-32	1.11393	0.263	0.143	4.83e-28	DC	VASP
C1orf56	2.06e-29	0.802551	0.287	0.163	4.56e-25	DC	C1orf56
C6orf62	1.96e-28	1.17048	0.47	0.362	4.34e-24	DC	C6orf62
NEAT1	3.7e-28	0.989645	0.847	0.869	8.18e-24	DC	NEAT1
IFNGR1	2.88e-25	0.823129	0.274	0.165	6.36e-21	DC	IFNGR1
DDX3X	1.62e-24	0.937697	0.58	0.504	3.59e-20	DC	DDX3X
ARPC3	4.84e-24	0.965859	0.43	0.366	1.07e-19	DC	ARPC3
TKT	9.56e-24	1.02229	0.268	0.166	2.12e-19	DC	TKT
PFN1	1.26e-23	0.836561	0.543	0.54	2.78e-19	DC	PFN1
LSP1	5.29e-23	0.877164	0.317	0.212	1.17e-18	DC	LSP1
RPL23	1.45e-22	0.680462	0.726	0.731	3.2e-18	DC	RPL23
CTSB	1.81e-21	0.759342	0.469	0.391	4.01e-17	DC	CTSB
KLF6	2.67e-21	1.09705	0.534	0.469	5.91e-17	DC	KLF6
ARPC4	3.5e-21	1.01932	0.436	0.34	7.74e-17	DC	ARPC4
DUSP1	2.19e-20	0.920671	0.579	0.528	4.84e-16	DC	DUSP1
RBPJ	3.27e-20	0.914971	0.351	0.262	7.23e-16	DC	RBPJ
RNF130	4.99e-20	0.800349	0.327	0.231	1.1e-15	DC	RNF130
ATP6V0B	1.51e-19	0.80173	0.36	0.274	3.34e-15	DC	ATP6V0B
ARPC2	1.67e-19	0.875928	0.444	0.375	3.71e-15	DC	ARPC2
GRN	4.06e-19	0.876807	0.438	0.382	8.98e-15	DC	GRN
MEF2C	7.03e-19	0.796296	0.396	0.302	1.56e-14	DC	MEF2C
OAZ1	1.65e-18	0.769199	0.546	0.585	3.64e-14	DC	OAZ1
GRK2	2.42e-18	0.735753	0.255	0.163	5.36e-14	DC	GRK2
SH3BGRL3	1.43e-16	0.74535	0.568	0.6	3.17e-12	DC	SH3BGRL3
MDM4	1.44e-16	0.883527	0.349	0.26	3.19e-12	DC	MDM4
YBX1	2.47e-16	0.793251	0.56	0.537	5.46e-12	DC	YBX1
ARF6	2.83e-16	1.10595	0.316	0.234	6.26e-12	DC	ARF6
ZYX	4.25e-16	0.699434	0.289	0.198	9.42e-12	DC	ZYX
HLA-B	1.03e-15	0.286207	0.736	0.727	2.28e-11	DC	HLA-B
B4GALT1	1.06e-15	1.06061	0.313	0.23	2.35e-11	DC	B4GALT1
MAFB	3.88e-15	0.963111	0.345	0.259	8.59e-11	DC	MAFB
ARPC1B	5.98e-15	0.727096	0.42	0.365	1.32e-10	DC	ARPC1B
ACTR2	3.8e-14	0.806168	0.378	0.31	8.42e-10	DC	ACTR2
EZR	6.49e-14	1.21242	0.332	0.263	1.44e-09	DC	EZR
ZFP36L2	1.24e-13	0.682372	0.528	0.495	2.75e-09	DC	ZFP36L2
TPM3	3.1e-13	0.730572	0.416	0.349	6.86e-09	DC	TPM3
ATP5F1E	3.81e-13	0.582612	0.592	0.687	8.42e-09	DC	ATP5F1E
EGR1	6.41e-13	0.256799	0.586	0.505	1.42e-08	DC	EGR1
ZFP36L1	2.01e-12	0.435395	0.689	0.682	4.44e-08	DC	ZFP36L1
PSAP	2.45e-11	0.713783	0.61	0.638	5.43e-07	DC	PSAP
FAM133B	4.91e-11	0.939937	0.292	0.228	1.09e-06	DC	FAM133B
INTS6	6.42e-11	0.880912	0.418	0.358	1.42e-06	DC	INTS6
ID2	8.75e-11	1.09844	0.399	0.351	1.94e-06	DC	ID2
CFL1	1.89e-10	0.530899	0.55	0.574	4.18e-06	DC	CFL1
SRSF7	2.72e-10	0.856028	0.443	0.412	6.01e-06	DC	SRSF7
SELENOP	5.47e-10	0.586173	0.188	0.308	1.21e-05	DC	SELENOP
HSPH1	6.83e-10	1.06346	0.338	0.289	1.51e-05	DC	HSPH1
CAPG	7.88e-10	0.528518	0.252	0.19	1.74e-05	DC	CAPG
RPS11	1.33e-09	0.401039	0.76	0.815	2.94e-05	DC	RPS11
FOSB	2.76e-09	0.428526	0.542	0.47	6.11e-05	DC	FOSB
HEXIM1	5.73e-09	0.908671	0.382	0.339	0.000126853	DC	HEXIM1
IER3	5.81e-09	0.613516	0.369	0.31	0.000128593	DC	IER3
TMSB10	5.86e-09	0.48811	0.689	0.74	0.000129646	DC	TMSB10
MAT2A	8.06e-09	0.946672	0.262	0.209	0.000178507	DC	MAT2A
HERPUD1	1.99e-08	0.852938	0.348	0.308	0.000440033	DC	HERPUD1
FOSL2	6.24e-08	0.660749	0.32	0.272	0.00138164	DC	FOSL2
HSPA1A	8.3e-08	1.1038	0.581	0.59	0.00183647	DC	HSPA1A
LITAF	1.05e-07	0.779147	0.251	0.201	0.00233005	DC	LITAF
TOB1	1.06e-07	0.850586	0.326	0.277	0.00234781	DC	TOB1
EIF5A	1.7e-07	0.747384	0.412	0.379	0.00376938	DC	EIF5A
ARPC5	2.07e-07	0.588399	0.329	0.283	0.00458651	DC	ARPC5
WTAP	2.3e-07	0.839385	0.287	0.241	0.00510104	DC	WTAP
MOB1A	2.32e-07	0.532214	0.252	0.201	0.00513726	DC	MOB1A
SET	3.78e-07	0.543585	0.481	0.453	0.00837539	DC	SET
SKIL	5.8e-07	0.929022	0.296	0.258	0.0128373	DC	SKIL
PPP1CB	1.34e-06	0.74789	0.402	0.373	0.0295876	DC	PPP1CB
KCTD12	2.5e-06	0.525644	0.3	0.252	0.0553534	DC	KCTD12
SLC25A5	2.65e-06	0.509208	0.276	0.232	0.0587391	DC	SLC25A5
RPL39	2.96e-06	0.401822	0.686	0.808	0.0654427	DC	RPL39
DNAJB6	3.73e-06	0.894467	0.3	0.27	0.0825494	DC	DNAJB6
EIF2S3	4.53e-06	0.675657	0.309	0.268	0.100194	DC	EIF2S3
HIGD2A	8.32e-06	0.444866	0.281	0.241	0.184248	DC	HIGD2A
NPC2	1.2e-05	0.573778	0.427	0.423	0.265283	DC	NPC2
WSB1	1.26e-05	0.610174	0.475	0.468	0.279672	DC	WSB1
FCGRT	1.34e-05	0.519121	0.384	0.365	0.296078	DC	FCGRT
HNRNPU	1.97e-05	0.88147	0.502	0.521	0.436051	DC	HNRNPU
CAP1	2.23e-05	0.557893	0.332	0.302	0.493405	DC	CAP1
AMD1	2.34e-05	0.72179	0.311	0.281	0.517044	DC	AMD1
GABARAP	2.71e-05	0.534596	0.301	0.27	0.599785	DC	GABARAP
ACTR3	3.56e-05	0.583896	0.266	0.229	0.787786	DC	ACTR3
JMJD1C	4.95e-05	0.808176	0.299	0.273	1	DC	JMJD1C
ARRDC3	6.14e-05	0.84021	0.253	0.221	1	DC	ARRDC3
QKI	8e-05	0.831281	0.322	0.299	1	DC	QKI
SPAG9	0.000114054	0.493251	0.183	0.257	1	DC	SPAG9
GADD45B	0.000122654	0.311049	0.428	0.395	1	DC	GADD45B
SRSF6	0.000128722	0.62934	0.295	0.265	1	DC	SRSF6
MYADM	0.000157378	0.269782	0.33	0.431	1	DC	MYADM
NFKBIZ	0.000203337	0.92704	0.386	0.378	1	DC	NFKBIZ
GDI2	0.000241489	0.674177	0.306	0.284	1	DC	GDI2
SUB1	0.000317685	0.571385	0.32	0.306	1	DC	SUB1
GLUL	0.000338166	0.811802	0.372	0.356	1	DC	GLUL
DNAJB1	0.000425736	0.716829	0.381	0.367	1	DC	DNAJB1
IFRD1	0.00048333	0.614522	0.273	0.246	1	DC	IFRD1
BTG1	0.000628385	0.675498	0.458	0.472	1	DC	BTG1
CSNK1A1	0.000689731	0.259038	0.303	0.382	1	DC	CSNK1A1
TRA2B	0.000831273	0.705355	0.352	0.343	1	DC	TRA2B
KMT2E	0.000883908	0.25385	0.27	0.343	1	DC	KMT2E
UBA52	0.00127604	0.354871	0.584	0.668	1	DC	UBA52
GNAI2	0.00144048	0.430636	0.535	0.564	1	DC	GNAI2
SERP1	0.00183639	0.526779	0.333	0.333	1	DC	SERP1
PCBP2	0.00183675	0.255194	0.438	0.546	1	DC	PCBP2
HSPE1	0.00186204	0.266815	0.309	0.391	1	DC	HSPE1
RPS29	0.0020586	0.364	0.573	0.669	1	DC	RPS29
CD55	0.00232875	0.662027	0.286	0.267	1	DC	CD55
PRRC2C	0.00267763	0.261581	0.279	0.347	1	DC	PRRC2C
JUND	0.00270877	0.43309	0.652	0.712	1	DC	JUND
NUFIP2	0.00381832	0.681041	0.252	0.235	1	DC	NUFIP2
SH3BGRL	0.00389722	0.508306	0.309	0.294	1	DC	SH3BGRL
VAPA	0.00426159	0.289812	0.277	0.341	1	DC	VAPA
RBM39	0.00478909	0.257671	0.344	0.428	1	DC	RBM39
THRAP3	0.00512076	0.326739	0.216	0.273	1	DC	THRAP3
DBI	0.00540067	0.526748	0.34	0.336	1	DC	DBI
2022-09-09	0.00587695	0.288599	0.207	0.259	1	DC	2022-09-09
MIDN	0.00592404	0.608596	0.339	0.326	1	DC	MIDN
GLS	0.0060421	0.30944	0.245	0.307	1	DC	GLS
DDX5	0.00690541	0.357821	0.602	0.664	1	DC	DDX5
RBM25	0.00801905	0.255813	0.239	0.29	1	DC	RBM25
SRSF2	0.00853037	0.58268	0.327	0.322	1	DC	SRSF2
VWF	0	3.84711	0.751	0.063	0	EC	VWF
ACKR1	0	3.32568	0.6	0.041	0	EC	ACKR1
EGFL7	0	3.31236	0.793	0.069	0	EC	EGFL7
PECAM1	0	3.13076	0.793	0.087	0	EC	PECAM1
PLVAP	0	3.04771	0.633	0.036	0	EC	PLVAP
IFI27	0	3.0155	0.781	0.219	0	EC	IFI27
SOX18	0	2.91395	0.624	0.029	0	EC	SOX18
RAMP3	0	2.79177	0.583	0.028	0	EC	RAMP3
NPDC1	0	2.52598	0.706	0.152	0	EC	NPDC1
ADAM15	0	2.40182	0.658	0.138	0	EC	ADAM15
SHANK3	0	2.36883	0.538	0.021	0	EC	SHANK3
ENG	0	2.32048	0.648	0.207	0	EC	ENG
RAMP2	0	2.30714	0.655	0.15	0	EC	RAMP2
SLCO2A1	0	2.27316	0.427	0.013	0	EC	SLCO2A1
CLEC14A	0	2.26667	0.521	0.023	0	EC	CLEC14A
ID1	0	2.26516	0.648	0.203	0	EC	ID1
SLC9A3R2	0	2.24315	0.527	0.09	0	EC	SLC9A3R2
GNG11	0	2.24172	0.707	0.26	0	EC	GNG11
CD93	0	2.21659	0.546	0.056	0	EC	CD93
SELE	0	2.20906	0.276	0.01	0	EC	SELE
HYAL2	0	2.19415	0.51	0.062	0	EC	HYAL2
PODXL	0	2.18668	0.441	0.034	0	EC	PODXL
ITGA6	0	2.12932	0.509	0.051	0	EC	ITGA6
ADCY4	0	2.10454	0.512	0.037	0	EC	ADCY4
MMRN2	0	2.09875	0.509	0.037	0	EC	MMRN2
CLDN5	0	2.08517	0.319	0.028	0	EC	CLDN5
EMCN	0	2.0797	0.486	0.02	0	EC	EMCN
CALCRL	0	2.07478	0.438	0.044	0	EC	CALCRL
HSPG2	0	2.04706	0.785	0.415	0	EC	HSPG2
ITGB4	0	2.02057	0.481	0.028	0	EC	ITGB4
AQP1	0	1.99682	0.809	0.444	0	EC	AQP1
ECSCR	0	1.97091	0.476	0.018	0	EC	ECSCR
APLNR	0	1.9674	0.337	0.033	0	EC	APLNR
BCAM	0	1.92177	0.629	0.112	0	EC	BCAM
CDH5	0	1.92073	0.437	0.019	0	EC	CDH5
ADGRL4	0	1.89178	0.415	0.014	0	EC	ADGRL4
HLA-B1	0	1.87972	0.921	0.658	0	EC	HLA-B
PRCP	0	1.87126	0.507	0.164	0	EC	PRCP
TM4SF1	0	1.85556	0.599	0.211	0	EC	TM4SF1
GIMAP7	0	1.84451	0.453	0.042	0	EC	GIMAP7
FLT1	0	1.82858	0.412	0.022	0	EC	FLT1
RAPGEF3	0	1.82131	0.42	0.049	0	EC	RAPGEF3
CD34	0	1.81289	0.534	0.105	0	EC	CD34
TIE1	0	1.80719	0.419	0.017	0	EC	TIE1
HLA-E	0	1.78571	0.872	0.571	0	EC	HLA-E
FABP5	0	1.77064	0.455	0.121	0	EC	FABP5
HEG1	0	1.76616	0.491	0.129	0	EC	HEG1
PTPRB	0	1.75999	0.398	0.014	0	EC	PTPRB
CXorf36	0	1.75435	0.401	0.013	0	EC	CXorf36
LIMS2	0	1.73003	0.52	0.128	0	EC	LIMS2
RASIP1	0	1.69033	0.374	0.014	0	EC	RASIP1
THBD	0	1.68578	0.425	0.083	0	EC	THBD
PLAT	0	1.68154	0.37	0.05	0	EC	PLAT
ESAM	0	1.65219	0.488	0.072	0	EC	ESAM
DUSP23	0	1.60011	0.411	0.127	0	EC	DUSP23
FKBP1A	0	1.58018	0.637	0.306	0	EC	FKBP1A
TMSB101	0	1.54066	0.909	0.678	0	EC	TMSB10
PLXND1	0	1.52591	0.517	0.172	0	EC	PLXND1
NUAK1	0	1.52319	0.394	0.088	0	EC	NUAK1
HLA-A	0	1.51953	0.872	0.675	0	EC	HLA-A
A2M	0	1.51363	0.744	0.304	0	EC	A2M
ELK3	0	1.51029	0.476	0.161	0	EC	ELK3
JAG2	0	1.50801	0.272	0.013	0	EC	JAG2
FLNB	0	1.48322	0.396	0.082	0	EC	FLNB
PDE2A	0	1.47885	0.341	0.033	0	EC	PDE2A
GRASP	0	1.47736	0.374	0.056	0	EC	GRASP
HLA-C	0	1.4654	0.783	0.58	0	EC	HLA-C
TSPAN7	0	1.44704	0.351	0.041	0	EC	TSPAN7
ETS2	0	1.44662	0.484	0.153	0	EC	ETS2
ECE1	0	1.43968	0.504	0.161	0	EC	ECE1
CRIP2	0	1.43021	0.722	0.422	0	EC	CRIP2
IFITM1	0	1.41634	0.543	0.242	0	EC	IFITM1
TNFSF10	0	1.41278	0.436	0.145	0	EC	TNFSF10
ROBO4	0	1.40622	0.317	0.031	0	EC	ROBO4
CYYR1	0	1.39579	0.32	0.011	0	EC	CYYR1
CD741	0	1.39367	0.773	0.269	0	EC	CD74
GIMAP1	0	1.39158	0.345	0.034	0	EC	GIMAP1
RNASE1	0	1.38829	0.685	0.118	0	EC	RNASE1
VWA1	0	1.38511	0.364	0.132	0	EC	VWA1
KLF2	0	1.38335	0.563	0.251	0	EC	KLF2
MAP3K11	0	1.37734	0.385	0.095	0	EC	MAP3K11
B2M	0	1.37615	0.949	0.841	0	EC	B2M
MALL	0	1.37544	0.342	0.068	0	EC	MALL
PDLIM1	0	1.3748	0.484	0.178	0	EC	PDLIM1
KANK3	0	1.37345	0.323	0.021	0	EC	KANK3
JAM2	0	1.37265	0.368	0.049	0	EC	JAM2
SPHK1	0	1.35796	0.316	0.043	0	EC	SPHK1
MYCT1	0	1.35632	0.298	0.015	0	EC	MYCT1
LMCD1	0	1.35334	0.369	0.081	0	EC	LMCD1
IFI44L	0	1.34207	0.327	0.058	0	EC	IFI44L
IGFBP4	0	1.33273	0.76	0.384	0	EC	IGFBP4
SNHG7	0	1.33203	0.483	0.227	0	EC	SNHG7
MAPK11	0	1.32436	0.25	0.016	0	EC	MAPK11
MEOX1	0	1.30654	0.277	0.035	0	EC	MEOX1
SPARCL1	0	1.30554	0.852	0.461	0	EC	SPARCL1
ADAMTS9	0	1.2939	0.261	0.027	0	EC	ADAMTS9
ARHGEF15	0	1.29155	0.266	0.009	0	EC	ARHGEF15
SPNS2	0	1.28523	0.266	0.017	0	EC	SPNS2
PALMD	0	1.2827	0.412	0.145	0	EC	PALMD
PIM3	0	1.28168	0.321	0.078	0	EC	PIM3
IL3RA	0	1.28134	0.276	0.011	0	EC	IL3RA
SYNE2	0	1.27991	0.534	0.163	0	EC	SYNE2
LAMA5	0	1.27739	0.417	0.119	0	EC	LAMA5
MGST2	0	1.27532	0.386	0.094	0	EC	MGST2
HDAC7	0	1.27469	0.406	0.134	0	EC	HDAC7
MCTP1	0	1.27041	0.264	0.031	0	EC	MCTP1
TGFBR2	0	1.27032	0.618	0.328	0	EC	TGFBR2
NES	0	1.2689	0.329	0.077	0	EC	NES
ICAM1	0	1.26832	0.308	0.127	0	EC	ICAM1
ICAM2	0	1.25804	0.284	0.053	0	EC	ICAM2
HLA-F	0	1.2575	0.416	0.127	0	EC	HLA-F
IFITM3	0	1.25514	0.896	0.692	0	EC	IFITM3
GIMAP4	0	1.24692	0.326	0.041	0	EC	GIMAP4
KIAA0355	0	1.24508	0.358	0.086	0	EC	KIAA0355
S1PR1	0	1.23622	0.286	0.019	0	EC	S1PR1
IFITM2	0	1.22675	0.739	0.474	0	EC	IFITM2
GIMAP6	0	1.22265	0.288	0.025	0	EC	GIMAP6
RAB11A	0	1.21747	0.451	0.186	0	EC	RAB11A
SLC44A2	0	1.21662	0.393	0.109	0	EC	SLC44A2
EPHB4	0	1.21453	0.298	0.035	0	EC	EPHB4
NECTIN2	0	1.19165	0.343	0.1	0	EC	NECTIN2
LMO2	0	1.18798	0.34	0.081	0	EC	LMO2
AGRN	0	1.18651	0.316	0.062	0	EC	AGRN
CD320	0	1.18549	0.325	0.091	0	EC	CD320
TSHZ2	0	1.18268	0.4	0.118	0	EC	TSHZ2
NOTCH1	0	1.17223	0.314	0.06	0	EC	NOTCH1
PCAT19	0	1.16645	0.252	0.009	0	EC	PCAT19
GUK1	0	1.16518	0.635	0.433	0	EC	GUK1
CD59	0	1.1638	0.658	0.437	0	EC	CD59
TMEM273	0	1.16305	0.268	0.022	0	EC	TMEM273
MX1	0	1.16292	0.262	0.061	0	EC	MX1
GIMAP8	0	1.15802	0.257	0.021	0	EC	GIMAP8
EPAS1	0	1.15708	0.581	0.226	0	EC	EPAS1
ERG	0	1.15618	0.286	0.039	0	EC	ERG
SRP14	0	1.15585	0.741	0.616	0	EC	SRP14
CCM2L	0	1.15567	0.254	0.008	0	EC	CCM2L
PSMB9	0	1.15095	0.382	0.12	0	EC	PSMB9
ACVRL1	0	1.14117	0.283	0.041	0	EC	ACVRL1
MKL2	0	1.12978	0.266	0.049	0	EC	MKL2
RASA4	0	1.12099	0.257	0.063	0	EC	RASA4
PTPRM	0	1.11725	0.352	0.112	0	EC	PTPRM
VAMP5	0	1.11232	0.455	0.225	0	EC	VAMP5
CCDC85B	0	1.11188	0.473	0.26	0	EC	CCDC85B
ARHGAP29	0	1.10861	0.408	0.145	0	EC	ARHGAP29
S100A16	0	1.10531	0.367	0.133	0	EC	S100A16
PKP4	0	1.1024	0.257	0.049	0	EC	PKP4
RGS16	0	1.10164	0.345	0.158	0	EC	RGS16
MARCKSL1	0	1.09455	0.284	0.052	0	EC	MARCKSL1
SELENOW	0	1.08367	0.619	0.438	0	EC	SELENOW
PXN	0	1.0831	0.322	0.101	0	EC	PXN
ADGRF5	0	1.07715	0.274	0.05	0	EC	ADGRF5
TPM31	0	1.07626	0.531	0.287	0	EC	TPM3
CASKIN2	0	1.07401	0.253	0.034	0	EC	CASKIN2
LY6E	0	1.07172	0.469	0.307	0	EC	LY6E
DOCK6	0	1.05542	0.272	0.06	0	EC	DOCK6
XAF1	0	1.0498	0.329	0.112	0	EC	XAF1
FGD5	0	1.03619	0.285	0.068	0	EC	FGD5
DOCK9	0	1.03352	0.299	0.084	0	EC	DOCK9
PLK2	0	1.03088	0.307	0.089	0	EC	PLK2
LAP3	0	1.02173	0.326	0.106	0	EC	LAP3
TSPAN9	0	1.02003	0.291	0.067	0	EC	TSPAN9
ISG15	0	1.01664	0.289	0.104	0	EC	ISG15
CAVIN2	0	1.0148	0.265	0.042	0	EC	CAVIN2
CDC37	0	1.00996	0.449	0.247	0	EC	CDC37
ID3	0	0.99875	0.606	0.357	0	EC	ID3
ENTPD1	0	0.995851	0.28	0.057	0	EC	ENTPD1
PPM1F	0	0.990999	0.28	0.084	0	EC	PPM1F
RPS28	0	0.990735	0.898	0.797	0	EC	RPS28
GRB10	0	0.990695	0.262	0.065	0	EC	GRB10
LPAR6	0	0.988336	0.259	0.056	0	EC	LPAR6
ITGA5	0	0.985781	0.49	0.272	0	EC	ITGA5
ITM2A	0	0.984919	0.367	0.102	0	EC	ITM2A
MYL12A	0	0.980757	0.612	0.406	0	EC	MYL12A
CTSH1	0	0.979779	0.316	0.097	0	EC	CTSH
ARL4A	0	0.964675	0.283	0.079	0	EC	ARL4A
CAV1	0	0.958734	0.679	0.49	0	EC	CAV1
CEMIP2	0	0.958285	0.286	0.092	0	EC	CEMIP2
GNAI21	0	0.950973	0.692	0.517	0	EC	GNAI2
LRRFIP1	0	0.941247	0.565	0.334	0	EC	LRRFIP1
BMPR2	0	0.934644	0.347	0.172	0	EC	BMPR2
RIPOR1	0	0.933389	0.316	0.125	0	EC	RIPOR1
TAP1	0	0.927933	0.288	0.093	0	EC	TAP1
LIFR	0	0.924089	0.263	0.102	0	EC	LIFR
SPTAN1	0	0.918055	0.485	0.306	0	EC	SPTAN1
LRRC32	0	0.906758	0.272	0.082	0	EC	LRRC32
SSFA2	0	0.905144	0.264	0.091	0	EC	SSFA2
SPTBN1	0	0.901131	0.653	0.41	0	EC	SPTBN1
AKR1C3	0	0.895514	0.27	0.082	0	EC	AKR1C3
EHD4	0	0.893682	0.25	0.074	0	EC	EHD4
TCF4	0	0.886352	0.668	0.472	0	EC	TCF4
HLA-DRB11	0	0.882162	0.633	0.192	0	EC	HLA-DRB1
MYH9	0	0.874871	0.604	0.365	0	EC	MYH9
AFDN	0	0.873056	0.271	0.099	0	EC	AFDN
CLEC3B	0	0.863889	0.302	0.134	0	EC	CLEC3B
PSMB8	0	0.843176	0.318	0.121	0	EC	PSMB8
BST2	0	0.837791	0.311	0.141	0	EC	BST2
MTUS1	0	0.833843	0.33	0.147	0	EC	MTUS1
SLFN5	0	0.819971	0.292	0.103	0	EC	SLFN5
STOM	0	0.812396	0.477	0.279	0	EC	STOM
TJP1	0	0.806415	0.29	0.106	0	EC	TJP1
SYNGR2	0	0.805972	0.268	0.099	0	EC	SYNGR2
HSPB1	0	0.801493	0.739	0.576	0	EC	HSPB1
TSPAN14	0	0.800957	0.269	0.074	0	EC	TSPAN14
CLEC2B	0	0.797497	0.258	0.074	0	EC	CLEC2B
ARPC1B1	0	0.781837	0.5	0.319	0	EC	ARPC1B
PIK3C2A	0	0.775909	0.274	0.113	0	EC	PIK3C2A
LMNA	0	0.755196	0.79	0.657	0	EC	LMNA
CFLAR	0	0.751788	0.403	0.22	0	EC	CFLAR
LUZP1	0	0.74369	0.258	0.09	0	EC	LUZP1
DAAM1	0	0.712894	0.303	0.129	0	EC	DAAM1
ASAP1	0	0.696397	0.28	0.116	0	EC	ASAP1
TMSB4X1	0	0.651177	0.929	0.806	0	EC	TMSB4X
CAVIN1	0	0.612512	0.705	0.532	0	EC	CAVIN1
SNCG	0	0.607301	0.37	0.159	0	EC	SNCG
RPS18	0	0.580268	0.859	0.784	0	EC	RPS18
RPS2	0	0.553527	0.823	0.761	0	EC	RPS2
RPL36	0	0.546256	0.835	0.764	0	EC	RPL36
HLA-DPA11	0	0.546118	0.463	0.17	0	EC	HLA-DPA1
PTMA	0	0.54073	0.923	0.893	0	EC	PTMA
EEF1A1	0	0.466764	0.966	0.924	0	EC	EEF1A1
STAB1	0	0.383512	0.335	0.102	0	EC	STAB1
ATP5F1E1	1.8e-307	0.593428	0.757	0.658	3.99e-303	EC	ATP5F1E
TAGLN2	7.26e-305	0.680651	0.662	0.519	1.61e-300	EC	TAGLN2
RHOC	4.76e-304	0.893608	0.502	0.346	1.05e-299	EC	RHOC
SPRY1	1.4e-303	0.80305	0.292	0.126	3.09e-299	EC	SPRY1
RPL11	2.53e-300	0.482783	0.847	0.784	5.6e-296	EC	RPL11
TMEM173	1.12e-298	0.807667	0.368	0.196	2.47e-294	EC	TMEM173
TRIOBP	2.48e-298	0.767945	0.314	0.149	5.49e-294	EC	TRIOBP
IRF1	8.78e-295	0.99512	0.361	0.187	1.94e-290	EC	IRF1
MEF2C1	2.11e-293	0.709171	0.443	0.256	4.66e-289	EC	MEF2C
ATP1A1	1.46e-287	0.906369	0.5	0.349	3.23e-283	EC	ATP1A1
TMOD3	5.29e-287	0.776835	0.336	0.173	1.17e-282	EC	TMOD3
PLEC	6.69e-284	0.793352	0.59	0.437	1.48e-279	EC	PLEC
RAC1	4.22e-280	0.740658	0.616	0.497	9.34e-276	EC	RAC1
TAPBP	7.48e-277	0.756267	0.465	0.295	1.66e-272	EC	TAPBP
RDX	1.2e-272	0.888278	0.346	0.189	2.65e-268	EC	RDX
RPL32	6.19e-272	0.45931	0.884	0.83	1.37e-267	EC	RPL32
RPS19	5.47e-270	0.492826	0.81	0.743	1.21e-265	EC	RPS19
COL4A2	3.7e-263	0.905486	0.362	0.196	8.19e-259	EC	COL4A2
FSCN1	4.63e-263	0.903442	0.32	0.168	1.02e-258	EC	FSCN1
IL32	6.63e-263	0.636512	0.262	0.114	1.47e-258	EC	IL32
KTN1	3.4e-261	0.750255	0.521	0.374	7.54e-257	EC	KTN1
COL18A1	8.57e-261	0.400299	0.523	0.317	1.9e-256	EC	COL18A1
ETS1	7.22e-255	0.787431	0.349	0.19	1.6e-250	EC	ETS1
RPS12	1.07e-254	0.443998	0.837	0.778	2.37e-250	EC	RPS12
FXYD5	4.99e-252	0.715841	0.543	0.398	1.1e-247	EC	FXYD5
COL4A1	6.82e-251	0.98002	0.342	0.182	1.51e-246	EC	COL4A1
RGL2	6.43e-250	0.764276	0.263	0.122	1.42e-245	EC	RGL2
HLA-DMA1	3.03e-246	0.335391	0.253	0.102	6.71e-242	EC	HLA-DMA
CMIP	9.15e-244	0.84047	0.297	0.149	2.02e-239	EC	CMIP
TNFRSF14	4.5e-243	0.717239	0.28	0.134	9.97e-239	EC	TNFRSF14
CDH13	2.75e-242	0.797107	0.294	0.148	6.08e-238	EC	CDH13
MT-ND1	5.72e-241	0.423624	0.918	0.848	1.27e-236	EC	MT-ND1
IL6ST	1.76e-239	0.80919	0.488	0.344	3.9e-235	EC	IL6ST
DUSP6	1.29e-238	0.692234	0.258	0.117	2.85e-234	EC	DUSP6
RPL3	3.01e-238	0.448767	0.813	0.744	6.67e-234	EC	RPL3
ABLIM1	2.83e-237	0.73522	0.287	0.14	6.26e-233	EC	ABLIM1
PARP14	7.16e-237	0.629475	0.257	0.118	1.59e-232	EC	PARP14
SHC1	1.31e-236	0.860325	0.314	0.17	2.89e-232	EC	SHC1
TXNIP	1.26e-234	0.762117	0.682	0.588	2.78e-230	EC	TXNIP
SLC2A3	5.64e-234	0.701925	0.366	0.206	1.25e-229	EC	SLC2A3
RPLP2	4.38e-232	0.434271	0.815	0.761	9.7e-228	EC	RPLP2
TNS2	3.03e-231	0.759477	0.411	0.254	6.72e-227	EC	TNS2
SWAP70	2.47e-230	0.70729	0.274	0.134	5.46e-226	EC	SWAP70
DNAJA1	4.6e-229	0.729683	0.532	0.386	1.02e-224	EC	DNAJA1
NFKBIA	5.81e-229	0.817745	0.436	0.28	1.29e-224	EC	NFKBIA
NAA10	6.48e-228	0.714563	0.272	0.136	1.44e-223	EC	NAA10
APP	2.41e-225	0.720195	0.46	0.314	5.33e-221	EC	APP
UTRN	2.82e-223	0.701581	0.434	0.284	6.23e-219	EC	UTRN
ACTN4	1.31e-222	0.478858	0.542	0.38	2.9e-218	EC	ACTN4
MYL12B	4.37e-222	0.751066	0.559	0.455	9.67e-218	EC	MYL12B
GNG5	2.01e-219	0.729585	0.501	0.377	4.45e-215	EC	GNG5
RPS13	1.57e-216	0.418306	0.823	0.762	3.48e-212	EC	RPS13
H3F3A1	2.73e-215	0.490828	0.732	0.66	6.05e-211	EC	H3F3A
RAB13	2.29e-214	0.734141	0.385	0.245	5.07e-210	EC	RAB13
RPS6	3.14e-213	0.403906	0.836	0.801	6.95e-209	EC	RPS6
PIEZO1	1.2e-212	0.810076	0.368	0.222	2.65e-208	EC	PIEZO1
SH3BP5	1.32e-209	0.729327	0.331	0.191	2.93e-205	EC	SH3BP5
HINT1	1.63e-206	0.614982	0.571	0.463	3.61e-202	EC	HINT1
RPS7	3.28e-206	0.449112	0.77	0.71	7.25e-202	EC	RPS7
IFI16	7.95e-206	0.598466	0.483	0.334	1.76e-201	EC	IFI16
RPS3	7.36e-205	0.432545	0.777	0.719	1.63e-200	EC	RPS3
MYL6	2.83e-202	0.385847	0.793	0.712	6.27e-198	EC	MYL6
RNF213	2.15e-199	0.653173	0.37	0.227	4.76e-195	EC	RNF213
CTNND1	8.55e-197	0.654492	0.251	0.126	1.89e-192	EC	CTNND1
HSP90AB1	4.86e-196	0.502654	0.731	0.665	1.07e-191	EC	HSP90AB1
NCOA7	1.4e-191	0.588985	0.257	0.131	3.09e-187	EC	NCOA7
CDC42BPB	8.83e-191	0.653712	0.258	0.135	1.95e-186	EC	CDC42BPB
GSDMD	3.14e-190	0.703185	0.28	0.152	6.96e-186	EC	GSDMD
GNAQ	3.57e-189	0.640182	0.298	0.166	7.9e-185	EC	GNAQ
PLSCR1	8.72e-189	0.604911	0.266	0.138	1.93e-184	EC	PLSCR1
PSME2	1.16e-187	0.593155	0.3	0.169	2.57e-183	EC	PSME2
SDCBP	2.06e-187	0.624127	0.466	0.327	4.55e-183	EC	SDCBP
ATP1B3	4.42e-187	0.430885	0.333	0.194	9.78e-183	EC	ATP1B3
NAA38	3.71e-185	0.751375	0.459	0.347	8.22e-181	EC	NAA38
KCTD121	8.8e-184	0.685566	0.355	0.216	1.95e-179	EC	KCTD12
NDRG1	8.51e-180	0.70876	0.458	0.334	1.88e-175	EC	NDRG1
RPS21	2.99e-178	0.421265	0.755	0.701	6.61e-174	EC	RPS21
NRP1	2.62e-177	0.456257	0.325	0.184	5.8e-173	EC	NRP1
CAPNS1	9.15e-177	0.648932	0.5	0.384	2.03e-172	EC	CAPNS1
PSME1	1.5e-176	0.598898	0.429	0.3	3.32e-172	EC	PSME1
MYOF	4.37e-175	0.656923	0.297	0.171	9.68e-171	EC	MYOF
RPL391	4.97e-174	0.252157	0.846	0.789	1.1e-169	EC	RPL39
RPL8	2.01e-171	0.347671	0.836	0.787	4.45e-167	EC	RPL8
SIGIRR	5.97e-170	0.709336	0.251	0.135	1.32e-165	EC	SIGIRR
HMGN3	2.67e-168	0.626096	0.37	0.245	5.92e-164	EC	HMGN3
TPM4	5.83e-168	0.426537	0.535	0.4	1.29e-163	EC	TPM4
ARHGDIB1	6.06e-166	0.355027	0.326	0.181	1.34e-161	EC	ARHGDIB
MSN	2.51e-165	0.714522	0.489	0.382	5.55e-161	EC	MSN
PRMT1	4.94e-163	0.662383	0.285	0.168	1.09e-158	EC	PRMT1
ACTN1	1.1e-162	0.612474	0.449	0.322	2.44e-158	EC	ACTN1
MGLL	1.95e-161	0.651277	0.298	0.177	4.32e-157	EC	MGLL
DDX51	2.49e-161	0.4397	0.718	0.642	5.52e-157	EC	DDX5
PHACTR2	3.94e-161	0.501221	0.272	0.15	8.73e-157	EC	PHACTR2
C9orf16	7.56e-160	0.604418	0.334	0.213	1.67e-155	EC	C9orf16
TPT11	2.32e-154	0.316213	0.919	0.883	5.13e-150	EC	TPT1
TMA7	2.61e-153	0.505682	0.658	0.598	5.78e-149	EC	TMA7
ITM2B	5.86e-153	0.39508	0.823	0.762	1.3e-148	EC	ITM2B
FBLN2	2.87e-150	0.520743	0.365	0.227	6.36e-146	EC	FBLN2
NOP53	8.79e-148	0.566063	0.583	0.501	1.95e-143	EC	NOP53
RPS4Y1	2.06e-146	0.568464	0.386	0.258	4.55e-142	EC	RPS4Y1
RPL30	2.33e-144	0.314406	0.838	0.785	5.16e-140	EC	RPL30
MT-CO2	7.79e-143	0.291736	0.94	0.902	1.72e-138	EC	MT-CO2
ADAMTS1	1.45e-142	0.414715	0.336	0.202	3.22e-138	EC	ADAMTS1
ELN	1.05e-141	0.603057	0.255	0.146	2.32e-137	EC	ELN
FOXP1	1.92e-141	0.468545	0.514	0.393	4.25e-137	EC	FOXP1
CAV2	5.2e-141	0.463447	0.282	0.167	1.15e-136	EC	CAV2
HSPA8	6.47e-141	0.561483	0.571	0.489	1.43e-136	EC	HSPA8
IER2	1.25e-140	0.469318	0.532	0.397	2.76e-136	EC	IER2
CCND1	3.37e-139	0.703043	0.328	0.214	7.47e-135	EC	CCND1
FLOT1	1.02e-138	0.619212	0.363	0.253	2.26e-134	EC	FLOT1
NACA	1.62e-138	0.405385	0.743	0.695	3.59e-134	EC	NACA
RPL37	9.88e-137	0.359741	0.817	0.775	2.19e-132	EC	RPL37
IER5	1.87e-135	0.682788	0.307	0.195	4.14e-131	EC	IER5
CALM1	7.61e-135	0.481359	0.686	0.632	1.68e-130	EC	CALM1
MT-ND2	1.83e-133	0.27267	0.951	0.922	4.06e-129	EC	MT-ND2
MAPK3	1.5e-130	0.63457	0.303	0.197	3.31e-126	EC	MAPK3
RPL5	1.62e-130	0.340459	0.77	0.725	3.59e-126	EC	RPL5
HNRNPA2B1	7.65e-130	0.404266	0.665	0.604	1.69e-125	EC	HNRNPA2B1
TUBB6	1.24e-129	0.583729	0.28	0.176	2.74e-125	EC	TUBB6
RPL7A	2.74e-128	0.323095	0.79	0.751	6.07e-124	EC	RPL7A
ADIRF	4.58e-128	0.30275	0.688	0.589	1.01e-123	EC	ADIRF
RPL27A	1.15e-122	0.385372	0.739	0.681	2.54e-118	EC	RPL27A
RPS23	1.15e-120	0.343875	0.812	0.771	2.55e-116	EC	RPS23
RPS15	1.01e-119	0.311827	0.782	0.738	2.25e-115	EC	RPS15
RACK1	2.96e-119	0.376689	0.739	0.696	6.55e-115	EC	RACK1
ZFP36L21	8.06e-118	0.490061	0.573	0.468	1.78e-113	EC	ZFP36L2
RPL35	1.16e-115	0.340333	0.764	0.725	2.57e-111	EC	RPL35
IFI6	3.32e-115	0.400389	0.302	0.192	7.36e-111	EC	IFI6
SNTB2	1.63e-114	0.509228	0.258	0.159	3.61e-110	EC	SNTB2
PTTG1IP	2.8e-114	0.587367	0.413	0.321	6.19e-110	EC	PTTG1IP
WNK1	1.42e-113	0.561441	0.325	0.225	3.15e-109	EC	WNK1
SASH1	1.52e-113	0.42807	0.261	0.16	3.36e-109	EC	SASH1
SHISA5	2.48e-112	0.585739	0.327	0.229	5.5e-108	EC	SHISA5
RPL36A	5.86e-111	0.498912	0.568	0.493	1.3e-106	EC	RPL36A
NASP	4.45e-108	0.354264	0.308	0.204	9.84e-104	EC	NASP
RPL26	1.29e-106	0.450947	0.735	0.701	2.85e-102	EC	RPL26
RPL31	1.99e-106	0.475642	0.594	0.531	4.41e-102	EC	RPL31
KLF4	7.65e-106	0.545411	0.424	0.327	1.69e-101	EC	KLF4
CFL11	3.13e-105	0.371932	0.625	0.555	6.92e-101	EC	CFL1
EMP2	6.14e-105	0.528902	0.394	0.302	1.36e-100	EC	EMP2
HSPA1A1	3.11e-104	0.386563	0.648	0.569	6.89e-100	EC	HSPA1A
HES1	3.04e-103	0.606395	0.338	0.236	6.74e-99	EC	HES1
ADAR	2.05e-102	0.504467	0.301	0.206	4.53e-98	EC	ADAR
SP100	6.09e-101	0.434221	0.251	0.159	1.35e-96	EC	SP100
ABHD17A	7.24e-101	0.525527	0.256	0.165	1.6e-96	EC	ABHD17A
SULF2	8.62e-101	0.515057	0.328	0.229	1.91e-96	EC	SULF2
RPS15A	3.43e-100	0.421713	0.729	0.7	7.6e-96	EC	RPS15A
CCDC50	1.01e-99	0.542093	0.26	0.169	2.23e-95	EC	CCDC50
FAU	2.92e-99	0.258122	0.797	0.756	6.46e-95	EC	FAU
MACF1	1.45e-98	0.482759	0.457	0.369	3.2e-94	EC	MACF1
NFE2L1	1.61e-98	0.582388	0.389	0.302	3.55e-94	EC	NFE2L1
RPS17	7.48e-98	0.599229	0.508	0.428	1.66e-93	EC	RPS17
SERPINH1	1.54e-96	0.437784	0.402	0.3	3.42e-92	EC	SERPINH1
PPP1R15A	2.28e-96	0.327226	0.407	0.291	5.04e-92	EC	PPP1R15A
TACC1	6.45e-96	0.492873	0.454	0.371	1.43e-91	EC	TACC1
RPL29	9.01e-96	0.317931	0.769	0.727	2e-91	EC	RPL29
ARGLU1	3.67e-94	0.363075	0.477	0.375	8.12e-90	EC	ARGLU1
RPS16	6.31e-94	0.320057	0.735	0.701	1.4e-89	EC	RPS16
RPS9	9.97e-93	0.336632	0.751	0.714	2.21e-88	EC	RPS9
ATN1	2.02e-92	0.554135	0.35	0.262	4.48e-88	EC	ATN1
COL15A1	6.17e-91	0.598664	0.413	0.313	1.37e-86	EC	COL15A1
RPL27	1.03e-90	0.33755	0.688	0.654	2.27e-86	EC	RPL27
RBM8A	7.01e-90	0.501943	0.37	0.286	1.55e-85	EC	RBM8A
SUN1	1.29e-88	0.534501	0.292	0.206	2.85e-84	EC	SUN1
EEF1B2	2.49e-88	0.397099	0.57	0.511	5.51e-84	EC	EEF1B2
AP2B1	1.36e-87	0.505296	0.264	0.18	3.01e-83	EC	AP2B1
DDX21	1.69e-87	0.44021	0.295	0.208	3.74e-83	EC	DDX21
GNAS	1.25e-86	0.267788	0.74	0.719	2.78e-82	EC	GNAS
ANXA2	1.5e-86	0.368577	0.644	0.581	3.31e-82	EC	ANXA2
TUBB4B	3.19e-86	0.485353	0.398	0.309	7.05e-82	EC	TUBB4B
RPL18	4.44e-86	0.265618	0.779	0.743	9.83e-82	EC	RPL18
RPS10	7.49e-86	0.305524	0.737	0.697	1.66e-81	EC	RPS10
RPS24	3.56e-85	0.35033	0.82	0.793	7.89e-81	EC	RPS24
FIS1	4.1e-83	0.501534	0.399	0.323	9.07e-79	EC	FIS1
RPSA	4.47e-83	0.325004	0.668	0.629	9.9e-79	EC	RPSA
FRMD4B	5.98e-82	0.400119	0.266	0.178	1.32e-77	EC	FRMD4B
ZFP36	6.68e-82	0.457513	0.528	0.438	1.48e-77	EC	ZFP36
HNRNPA1	7.92e-82	0.356439	0.611	0.556	1.75e-77	EC	HNRNPA1
SERTAD1	3.22e-81	0.405488	0.26	0.175	7.13e-77	EC	SERTAD1
SERBP1	8.77e-80	0.412528	0.435	0.36	1.94e-75	EC	SERBP1
BAG3	3.02e-79	0.554552	0.295	0.214	6.68e-75	EC	BAG3
ZEB1	5.08e-79	0.46911	0.272	0.191	1.13e-74	EC	ZEB1
MRPL33	5.72e-79	0.548468	0.423	0.357	1.27e-74	EC	MRPL33
WWTR1	2.85e-77	0.45019	0.287	0.204	6.32e-73	EC	WWTR1
HSPE11	4.55e-77	0.467901	0.441	0.37	1.01e-72	EC	HSPE1
SNRPG	5.18e-77	0.502795	0.392	0.319	1.15e-72	EC	SNRPG
SEC62	7.82e-77	0.429581	0.544	0.492	1.73e-72	EC	SEC62
CCNL2	8.57e-77	0.564001	0.389	0.311	1.9e-72	EC	CCNL2
SOCS3	1.09e-75	0.415862	0.452	0.365	2.41e-71	EC	SOCS3
RPS5	9.92e-75	0.275835	0.718	0.684	2.2e-70	EC	RPS5
ZNHIT1	1.47e-74	0.454123	0.376	0.303	3.24e-70	EC	ZNHIT1
MIDN1	2.47e-74	0.302805	0.39	0.304	5.47e-70	EC	MIDN
PEA15	5.94e-74	0.445114	0.294	0.215	1.32e-69	EC	PEA15
CD151	1.56e-73	0.389952	0.525	0.449	3.45e-69	EC	CD151
GSTK1	1.68e-73	0.409285	0.295	0.213	3.72e-69	EC	GSTK1
PTMS	6.52e-73	0.338551	0.608	0.55	1.44e-68	EC	PTMS
CHMP3	3.2e-72	0.439681	0.285	0.207	7.08e-68	EC	CHMP3
RHOA	4.84e-72	0.440058	0.535	0.481	1.07e-67	EC	RHOA
UBB	6.69e-72	0.272137	0.665	0.614	1.48e-67	EC	UBB
RPL24	9.42e-72	0.251056	0.768	0.749	2.08e-67	EC	RPL24
EMP1	9.61e-72	0.376789	0.494	0.409	2.13e-67	EC	EMP1
ATOX1	2.7e-71	0.485763	0.367	0.296	5.97e-67	EC	ATOX1
ARL2	3.33e-70	0.439935	0.33	0.253	7.36e-66	EC	ARL2
ENY2	2.6e-69	0.449622	0.381	0.313	5.76e-65	EC	ENY2
YWHAB	1.42e-67	0.296576	0.508	0.442	3.14e-63	EC	YWHAB
RPL22	2.74e-66	0.266725	0.735	0.716	6.07e-62	EC	RPL22
MCL1	3.32e-66	0.375337	0.503	0.434	7.34e-62	EC	MCL1
1991-09-01	8.33e-66	0.379235	0.314	0.236	1.84e-61	EC	2022-09-09
MAP4K4	7.12e-65	0.38047	0.252	0.176	1.58e-60	EC	MAP4K4
TMEM259	1.94e-64	0.534235	0.366	0.299	4.29e-60	EC	TMEM259
MEF2A	4.67e-64	0.496676	0.337	0.269	1.03e-59	EC	MEF2A
UBC	5.57e-64	0.288892	0.767	0.738	1.23e-59	EC	UBC
HNRNPA3	6.52e-64	0.359774	0.454	0.393	1.44e-59	EC	HNRNPA3
PAK2	6.3e-63	0.372513	0.255	0.183	1.4e-58	EC	PAK2
FAM129B	7.28e-63	0.444897	0.315	0.239	1.61e-58	EC	FAM129B
HSPA1B	1.57e-60	0.354824	0.511	0.452	3.48e-56	EC	HSPA1B
UACA	2.94e-60	0.412115	0.304	0.229	6.51e-56	EC	UACA
SON	4.99e-60	0.340141	0.555	0.516	1.1e-55	EC	SON
PTPN12	5.11e-60	0.353946	0.251	0.18	1.13e-55	EC	PTPN12
RPL4	7.64e-60	0.291087	0.632	0.592	1.69e-55	EC	RPL4
SLC3A2	1.05e-59	0.45426	0.311	0.239	2.33e-55	EC	SLC3A2
SERPINB6	2.37e-59	0.443823	0.38	0.316	5.24e-55	EC	SERPINB6
EHD2	1.57e-58	0.354651	0.359	0.285	3.48e-54	EC	EHD2
PPIA	2.88e-58	0.322296	0.679	0.654	6.37e-54	EC	PPIA
TMEM219	4.09e-56	0.45373	0.321	0.258	9.05e-52	EC	TMEM219
HIPK3	8.88e-56	0.362015	0.273	0.204	1.96e-51	EC	HIPK3
SNRPF	1.58e-54	0.416085	0.314	0.251	3.5e-50	EC	SNRPF
NOP10	4.83e-53	0.428904	0.354	0.295	1.07e-48	EC	NOP10
MKNK2	5.49e-53	0.287951	0.298	0.228	1.22e-48	EC	MKNK2
SELENOH	1.19e-52	0.397816	0.313	0.253	2.63e-48	EC	SELENOH
YWHAE	3.03e-52	0.286786	0.486	0.427	6.7e-48	EC	YWHAE
POLR2L	8.28e-52	0.39372	0.499	0.458	1.83e-47	EC	POLR2L
RPS20	1.02e-51	0.2922	0.663	0.637	2.25e-47	EC	RPS20
JAK1	4.08e-50	0.392823	0.313	0.253	9.04e-46	EC	JAK1
CCT6A	7.81e-50	0.353758	0.25	0.189	1.73e-45	EC	CCT6A
HIST1H4C	9.07e-50	0.354812	0.351	0.284	2.01e-45	EC	HIST1H4C
HNRNPF	1.38e-49	0.354397	0.27	0.206	3.07e-45	EC	HNRNPF
EHBP1L1	2.76e-47	0.521501	0.355	0.3	6.1e-43	EC	EHBP1L1
EIF4A1	2.95e-47	0.290964	0.391	0.328	6.53e-43	EC	EIF4A1
SMIM37	5.01e-47	0.407031	0.273	0.215	1.11e-42	EC	SMIM37
PTBP1	2.2e-46	0.400427	0.291	0.232	4.86e-42	EC	PTBP1
PDLIM5	1.23e-45	0.37363	0.317	0.256	2.73e-41	EC	PDLIM5
COX5A	2.21e-45	0.349394	0.287	0.228	4.89e-41	EC	COX5A
RPL38	4.39e-45	0.277723	0.623	0.598	9.72e-41	EC	RPL38
CDKN1A	5.12e-45	0.28157	0.317	0.246	1.13e-40	EC	CDKN1A
STAT3	5.26e-44	0.324346	0.367	0.31	1.16e-39	EC	STAT3
MRPL52	7.31e-44	0.358774	0.269	0.212	1.62e-39	EC	MRPL52
ENSA	1.05e-43	0.389583	0.257	0.2	2.32e-39	EC	ENSA
SPCS3	4.61e-43	0.324862	0.265	0.207	1.02e-38	EC	SPCS3
RAB5C	2.75e-42	0.359894	0.254	0.196	6.08e-38	EC	RAB5C
TUBA1B	7.69e-42	0.292753	0.573	0.532	1.7e-37	EC	TUBA1B
BCAP31	1.26e-40	0.456216	0.311	0.26	2.8e-36	EC	BCAP31
TRIR	2.35e-40	0.364119	0.377	0.327	5.2e-36	EC	TRIR
SYNPO	1.81e-39	0.379354	0.32	0.258	4.01e-35	EC	SYNPO
CSNK1A11	2.82e-39	0.277424	0.416	0.367	6.24e-35	EC	CSNK1A1
TRA2B1	6.74e-39	0.305067	0.381	0.33	1.49e-34	EC	TRA2B
PNPLA2	9.64e-39	0.402729	0.284	0.231	2.13e-34	EC	PNPLA2
EIF2S2	1.79e-38	0.359955	0.325	0.277	3.95e-34	EC	EIF2S2
DYNC1H1	2.39e-38	0.289784	0.37	0.319	5.3e-34	EC	DYNC1H1
DNAJB11	2.51e-38	0.262522	0.412	0.351	5.56e-34	EC	DNAJB1
TNFRSF1A	3.53e-38	0.371741	0.369	0.322	7.81e-34	EC	TNFRSF1A
SRSF4	2e-37	0.29894	0.255	0.202	4.42e-33	EC	SRSF4
DPYSL2	3.68e-37	0.283099	0.501	0.457	8.16e-33	EC	DPYSL2
CLIC1	3.7e-37	0.308566	0.524	0.499	8.19e-33	EC	CLIC1
CBX3	1.11e-36	0.346108	0.336	0.287	2.45e-32	EC	CBX3
ARL6IP1	1.28e-36	0.31678	0.275	0.221	2.82e-32	EC	ARL6IP1
GAS6	3.15e-36	0.330231	0.399	0.346	6.97e-32	EC	GAS6
ZC3HAV1	4.99e-36	0.317087	0.261	0.208	1.1e-31	EC	ZC3HAV1
ATP5MC2	2.95e-35	0.260119	0.561	0.533	6.53e-31	EC	ATP5MC2
SNHG9	3.55e-35	0.339303	0.302	0.249	7.85e-31	EC	SNHG9
SNRPB	1.81e-34	0.33193	0.271	0.221	4e-30	EC	SNRPB
HSPD1	2.55e-34	0.277522	0.375	0.329	5.63e-30	EC	HSPD1
DLC1	4.49e-34	0.307268	0.266	0.214	9.94e-30	EC	DLC1
PSMA7	2.63e-33	0.281317	0.408	0.367	5.81e-29	EC	PSMA7
NDUFA3	2.88e-33	0.359193	0.34	0.293	6.38e-29	EC	NDUFA3
LSM7	3.36e-33	0.391032	0.324	0.28	7.44e-29	EC	LSM7
DYNC1LI2	8.6e-33	0.286773	0.274	0.222	1.9e-28	EC	DYNC1LI2
NKTR	1.58e-32	0.304904	0.337	0.287	3.5e-28	EC	NKTR
NDUFB1	1.04e-31	0.319824	0.434	0.399	2.3e-27	EC	NDUFB1
RAP1B	2.28e-31	0.297173	0.313	0.264	5.04e-27	EC	RAP1B
CAPZA2	3.92e-31	0.340395	0.261	0.215	8.68e-27	EC	CAPZA2
UBXN1	2.11e-30	0.295664	0.266	0.218	4.67e-26	EC	UBXN1
GTF2I	2.5e-30	0.357466	0.33	0.286	5.54e-26	EC	GTF2I
NDUFA12	4.96e-30	0.3085	0.299	0.253	1.1e-25	EC	NDUFA12
RSRP1	6.49e-30	0.318231	0.356	0.308	1.44e-25	EC	RSRP1
SMDT1	1.25e-29	0.291618	0.287	0.239	2.78e-25	EC	SMDT1
TXN	4.93e-29	0.282527	0.496	0.476	1.09e-24	EC	TXN
AP2M1	1.55e-27	0.354904	0.409	0.377	3.42e-23	EC	AP2M1
WDR1	5.47e-27	0.269703	0.29	0.243	1.21e-22	EC	WDR1
CCT3	6.89e-27	0.34642	0.251	0.209	1.53e-22	EC	CCT3
ELOC	3.53e-26	0.303295	0.29	0.249	7.82e-22	EC	ELOC
HMGN1	1.84e-25	0.30356	0.253	0.213	4.08e-21	EC	HMGN1
SH3GLB1	1.2e-24	0.309895	0.264	0.224	2.65e-20	EC	SH3GLB1
EWSR1	2.11e-24	0.31314	0.36	0.327	4.67e-20	EC	EWSR1
NFAT5	3.29e-24	0.275414	0.276	0.235	7.29e-20	EC	NFAT5
CAPN2	5.85e-24	0.283666	0.293	0.252	1.29e-19	EC	CAPN2
RBX1	6.02e-24	0.29863	0.379	0.35	1.33e-19	EC	RBX1
LIMS1	1.09e-23	0.295399	0.316	0.276	2.41e-19	EC	LIMS1
NUCB1	3.13e-23	0.319595	0.401	0.371	6.92e-19	EC	NUCB1
UBL5	3.34e-23	0.256414	0.53	0.521	7.39e-19	EC	UBL5
KRTCAP2	8.43e-23	0.279153	0.401	0.371	1.87e-18	EC	KRTCAP2
HNRNPM	1.2e-22	0.297717	0.343	0.311	2.65e-18	EC	HNRNPM
NDUFB3	1.69e-22	0.329708	0.259	0.224	3.75e-18	EC	NDUFB3
SEM1	1.79e-22	0.30464	0.443	0.426	3.96e-18	EC	SEM1
EIF4G2	3.88e-22	0.268307	0.467	0.445	8.59e-18	EC	EIF4G2
ANP32B	4.3e-22	0.284077	0.297	0.261	9.51e-18	EC	ANP32B
EDF1	7.4e-21	0.266207	0.502	0.492	1.64e-16	EC	EDF1
EIF3D	4.72e-20	0.314734	0.261	0.228	1.05e-15	EC	EIF3D
EIF4G1	1.52e-19	0.286493	0.251	0.217	3.36e-15	EC	EIF4G1
CLIC4	1.55e-18	0.306418	0.345	0.315	3.43e-14	EC	CLIC4
FXR1	2.49e-18	0.268348	0.254	0.223	5.52e-14	EC	FXR1
DYNC1I2	4.68e-18	0.302333	0.335	0.311	1.04e-13	EC	DYNC1I2
ATP5PF	5.32e-18	0.30196	0.434	0.424	1.18e-13	EC	ATP5PF
WDR83OS	6.78e-18	0.271116	0.413	0.394	1.5e-13	EC	WDR83OS
HNRNPD	8.68e-18	0.274345	0.326	0.298	1.92e-13	EC	HNRNPD
PPP1R14B	9.57e-18	0.285203	0.284	0.252	2.12e-13	EC	PPP1R14B
CCT4	1.16e-17	0.261551	0.263	0.231	2.56e-13	EC	CCT4
POMP	2.71e-17	0.318942	0.357	0.335	5.99e-13	EC	POMP
SYPL1	3.94e-17	0.284474	0.262	0.231	8.72e-13	EC	SYPL1
SNU13	4.51e-17	0.292191	0.341	0.317	9.99e-13	EC	SNU13
PRSS23	1.56e-16	0.284527	0.281	0.243	3.44e-12	EC	PRSS23
TGFBR3	1.33e-15	0.319505	0.284	0.254	2.95e-11	EC	TGFBR3
RBM5	4.62e-15	0.323241	0.278	0.25	1.02e-10	EC	RBM5
SNRPE	1.36e-14	0.277898	0.253	0.226	3e-10	EC	SNRPE
PSMB3	1.4e-14	0.293962	0.272	0.246	3.1e-10	EC	PSMB3
AKAP13	1.72e-14	0.267352	0.389	0.368	3.81e-10	EC	AKAP13
MVP	5.31e-14	0.318636	0.287	0.262	1.18e-09	EC	MVP
SNHG8	6.23e-14	0.278084	0.272	0.244	1.38e-09	EC	SNHG8
NHP2	4.01e-13	0.264985	0.256	0.23	8.88e-09	EC	NHP2
CTNNA1	2.05e-12	0.265157	0.335	0.316	4.54e-08	EC	CTNNA1
ILF3	3.18e-12	0.259198	0.268	0.243	7.04e-08	EC	ILF3
TRIM28	1.6e-10	0.280114	0.318	0.302	3.53e-06	EC	TRIM28
TSPAN4	2.47e-10	0.265665	0.295	0.273	5.47e-06	EC	TSPAN4
PDLIM7	2.59e-10	0.251284	0.295	0.27	5.73e-06	EC	PDLIM7
NEDD8	3.65e-10	0.250147	0.386	0.377	8.07e-06	EC	NEDD8
PET100	3.95e-09	0.28698	0.326	0.316	8.74e-05	EC	PET100
MGAT1	9.08e-09	0.263401	0.262	0.244	0.000201069	EC	MGAT1
COX17	3.41e-08	0.270778	0.273	0.26	0.000754679	EC	COX17
C1QA1	0	4.67428	0.95	0.022	0	Mac	C1QA
C1QC	0	4.28844	0.924	0.014	0	Mac	C1QC
C1QB	0	4.17607	0.881	0.015	0	Mac	C1QB
TYROBP1	0	4.04762	0.947	0.032	0	Mac	TYROBP
CD141	0	3.70295	0.936	0.097	0	Mac	CD14
CTSZ1	0	3.6122	0.925	0.226	0	Mac	CTSZ
FTL1	0	3.59176	0.998	0.779	0	Mac	FTL
CTSB1	0	3.52307	0.971	0.363	0	Mac	CTSB
STAB11	0	3.49572	0.91	0.124	0	Mac	STAB1
SPP1	0	3.47536	0.396	0.026	0	Mac	SPP1
AIF11	0	3.46089	0.86	0.028	0	Mac	AIF1
FCER1G1	0	3.41748	0.896	0.028	0	Mac	FCER1G
FOLR2	0	3.29566	0.803	0.008	0	Mac	FOLR2
HLA-DRA1	0	3.27061	0.966	0.224	0	Mac	HLA-DRA
LAPTM51	0	3.23264	0.912	0.107	0	Mac	LAPTM5
RNASE11	0	3.23013	0.96	0.231	0	Mac	RNASE1
HMOX11	0	3.20943	0.711	0.061	0	Mac	HMOX1
LGMN	0	3.19873	0.84	0.132	0	Mac	LGMN
MARCO	0	3.13217	0.55	0.004	0	Mac	MARCO
CD163	0	3.09967	0.835	0.009	0	Mac	CD163
MS4A6A1	0	3.06779	0.83	0.021	0	Mac	MS4A6A
CTSD	0	2.89307	0.947	0.395	0	Mac	CTSD
CD681	0	2.87647	0.885	0.148	0	Mac	CD68
HLA-DRB12	0	2.87507	0.975	0.274	0	Mac	HLA-DRB1
HLA-DQB11	0	2.83165	0.832	0.107	0	Mac	HLA-DQB1
HLA-DPB11	0	2.81418	0.906	0.208	0	Mac	HLA-DPB1
LYVE1	0	2.79933	0.507	0.016	0	Mac	LYVE1
CD742	0	2.79525	0.992	0.371	0	Mac	CD74
CSF1R1	0	2.72757	0.8	0.017	0	Mac	CSF1R
F13A1	0	2.69873	0.664	0.037	0	Mac	F13A1
MRC11	0	2.63224	0.726	0.014	0	Mac	MRC1
FCGR3A	0	2.62999	0.615	0.007	0	Mac	FCGR3A
LILRB5	0	2.62746	0.667	0.005	0	Mac	LILRB5
SELENOP1	0	2.62729	0.733	0.282	0	Mac	SELENOP
SPI11	0	2.60342	0.785	0.018	0	Mac	SPI1
MS4A71	0	2.60206	0.75	0.014	0	Mac	MS4A7
ITGB21	0	2.59298	0.797	0.035	0	Mac	ITGB2
CTSS1	0	2.58151	0.865	0.079	0	Mac	CTSS
MSR11	0	2.57982	0.721	0.013	0	Mac	MSR1
HLA-DPA12	0	2.53463	0.89	0.213	0	Mac	HLA-DPA1
HLA-DMA2	0	2.51721	0.807	0.107	0	Mac	HLA-DMA
CYBA1	0	2.49052	0.911	0.237	0	Mac	CYBA
CYBB1	0	2.45905	0.738	0.019	0	Mac	CYBB
FCGR2A1	0	2.41201	0.709	0.02	0	Mac	FCGR2A
VSIG4	0	2.40549	0.674	0.01	0	Mac	VSIG4
HLA-DRB51	0	2.29818	0.621	0.038	0	Mac	HLA-DRB5
VAMP81	0	2.2966	0.747	0.043	0	Mac	VAMP8
PLTP	0	2.29465	0.718	0.14	0	Mac	PLTP
FTH11	0	2.28206	0.997	0.8	0	Mac	FTH1
SLCO2B1	0	2.23148	0.667	0.021	0	Mac	SLCO2B1
FCGR2B1	0	2.17458	0.569	0.014	0	Mac	FCGR2B
FPR3	0	2.14089	0.623	0.009	0	Mac	FPR3
ALOX5AP	0	2.13424	0.629	0.016	0	Mac	ALOX5AP
HLA-DQA11	0	2.12354	0.691	0.084	0	Mac	HLA-DQA1
FCGBP	0	2.1116	0.264	0.005	0	Mac	FCGBP
GRN1	0	2.1103	0.898	0.356	0	Mac	GRN
FCGRT1	0	2.10843	0.891	0.339	0	Mac	FCGRT
DAB2	0	2.06421	0.82	0.283	0	Mac	DAB2
RNASET21	0	2.01768	0.681	0.068	0	Mac	RNASET2
ACP5	0	1.99409	0.451	0.016	0	Mac	ACP5
MPEG11	0	1.99279	0.577	0.012	0	Mac	MPEG1
LCP11	0	1.98889	0.654	0.029	0	Mac	LCP1
TGFBI	0	1.98815	0.866	0.231	0	Mac	TGFBI
CAPG1	0	1.98593	0.633	0.168	0	Mac	CAPG
SIGLEC1	0	1.97986	0.544	0.006	0	Mac	SIGLEC1
HLA-DMB1	0	1.96404	0.629	0.045	0	Mac	HLA-DMB
CD41	0	1.9376	0.642	0.04	0	Mac	CD4
HCST1	0	1.91321	0.576	0.032	0	Mac	HCST
TYMP1	0	1.89478	0.783	0.248	0	Mac	TYMP
MAF	0	1.89442	0.785	0.167	0	Mac	MAF
NPC21	0	1.89068	0.927	0.397	0	Mac	NPC2
MS4A4A	0	1.88149	0.469	0.005	0	Mac	MS4A4A
PTPRC1	0	1.84979	0.682	0.033	0	Mac	PTPRC
CSTB	0	1.83899	0.855	0.434	0	Mac	CSTB
TMEM176B	0	1.83423	0.558	0.051	0	Mac	TMEM176B
HLA-DQA2	0	1.82934	0.289	0.022	0	Mac	HLA-DQA2
ARRB21	0	1.81558	0.614	0.037	0	Mac	ARRB2
C3AR1	0	1.81263	0.526	0.005	0	Mac	C3AR1
TMSB4X2	0	1.77514	0.997	0.83	0	Mac	TMSB4X
MFSD1	0	1.74954	0.639	0.102	0	Mac	MFSD1
PSAP1	0	1.74051	0.963	0.62	0	Mac	PSAP
AP1B1	0	1.73199	0.632	0.098	0	Mac	AP1B1
ITGAM	0	1.71684	0.518	0.011	0	Mac	ITGAM
GPNMB	0	1.7129	0.709	0.21	0	Mac	GPNMB
CD84	0	1.70735	0.506	0.007	0	Mac	CD84
IQGAP2	0	1.69903	0.525	0.011	0	Mac	IQGAP2
SRGN1	0	1.69734	0.771	0.131	0	Mac	SRGN
LAIR1	0	1.68836	0.522	0.006	0	Mac	LAIR1
SLC40A1	0	1.6796	0.475	0.151	0	Mac	SLC40A1
BLVRB	0	1.6695	0.671	0.205	0	Mac	BLVRB
CXCL16	0	1.6471	0.504	0.03	0	Mac	CXCL16
PYCARD1	0	1.6469	0.612	0.093	0	Mac	PYCARD
ATP6V0B1	0	1.64671	0.761	0.251	0	Mac	ATP6V0B
FERMT3	0	1.64467	0.515	0.021	0	Mac	FERMT3
CPVL1	0	1.64421	0.509	0.023	0	Mac	CPVL
C5AR1	0	1.6432	0.507	0.022	0	Mac	C5AR1
NCF1	0	1.64289	0.42	0.016	0	Mac	NCF1
CCR1	0	1.64206	0.467	0.005	0	Mac	CCR1
HCLS11	0	1.64185	0.592	0.048	0	Mac	HCLS1
RGS101	0	1.63729	0.609	0.105	0	Mac	RGS10
CTSL	0	1.63362	0.649	0.253	0	Mac	CTSL
CYTH4	0	1.6196	0.491	0.011	0	Mac	CYTH4
LST11	0	1.60038	0.473	0.017	0	Mac	LST1
CREG1	0	1.59976	0.63	0.137	0	Mac	CREG1
C1orf1621	0	1.5988	0.496	0.022	0	Mac	C1orf162
GPR34	0	1.59862	0.461	0.003	0	Mac	GPR34
CD531	0	1.58416	0.543	0.022	0	Mac	CD53
RBPJ1	0	1.58313	0.742	0.24	0	Mac	RBPJ
ARHGAP18	0	1.58006	0.543	0.041	0	Mac	ARHGAP18
EMB	0	1.57045	0.466	0.01	0	Mac	EMB
MAFB1	0	1.56256	0.829	0.232	0	Mac	MAFB
FYB1	0	1.55875	0.51	0.028	0	Mac	FYB1
ADAP2	0	1.55717	0.512	0.016	0	Mac	ADAP2
COTL11	0	1.55562	0.677	0.14	0	Mac	COTL1
NCKAP1L	0	1.54919	0.501	0.012	0	Mac	NCKAP1L
PLEK1	0	1.53731	0.486	0.014	0	Mac	PLEK
SAT11	0	1.53576	0.882	0.444	0	Mac	SAT1
HNMT	0	1.52226	0.536	0.066	0	Mac	HNMT
CD371	0	1.52103	0.541	0.027	0	Mac	CD37
ADAM8	0	1.50915	0.336	0.016	0	Mac	ADAM8
ARPC31	0	1.47751	0.81	0.345	0	Mac	ARPC3
EMP3	0	1.47672	0.823	0.411	0	Mac	EMP3
2022-03-01	0	1.47433	0.445	0.01	0	Mac	2022-03-01
RHOG	0	1.46823	0.591	0.13	0	Mac	RHOG
UCP2	0	1.45339	0.478	0.046	0	Mac	UCP2
ARHGAP41	0	1.44594	0.528	0.053	0	Mac	ARHGAP4
ASAH1	0	1.44277	0.618	0.158	0	Mac	ASAH1
AP2A2	0	1.42808	0.574	0.136	0	Mac	AP2A2
TPP1	0	1.42605	0.643	0.159	0	Mac	TPP1
RNF1301	0	1.41958	0.685	0.21	0	Mac	RNF130
NINJ1	0	1.41497	0.514	0.105	0	Mac	NINJ1
LILRB2	0	1.40139	0.416	0.009	0	Mac	LILRB2
S100A9	0	1.39995	0.309	0.012	0	Mac	S100A9
SLC43A2	0	1.39488	0.427	0.031	0	Mac	SLC43A2
C2	0	1.39481	0.388	0.028	0	Mac	C2
SYK	0	1.39457	0.426	0.008	0	Mac	SYK
OAZ11	0	1.39318	0.927	0.566	0	Mac	OAZ1
CST31	0	1.39122	0.987	0.736	0	Mac	CST3
DOK2	0	1.38956	0.411	0.01	0	Mac	DOK2
NCF4	0	1.38713	0.414	0.008	0	Mac	NCF4
DUSP61	0	1.38331	0.58	0.132	0	Mac	DUSP6
RETN	0	1.38084	0.266	0.004	0	Mac	RETN
LHFPL2	0	1.36127	0.451	0.096	0	Mac	LHFPL2
RASSF4	0	1.35214	0.426	0.031	0	Mac	RASSF4
PLD3	0	1.35144	0.703	0.328	0	Mac	PLD3
TBXAS1	0	1.34613	0.415	0.007	0	Mac	TBXAS1
CD83	0	1.34022	0.289	0.046	0	Mac	CD83
LTC4S	0	1.33761	0.499	0.085	0	Mac	LTC4S
UNC93B1	0	1.32985	0.498	0.08	0	Mac	UNC93B1
GLIPR11	0	1.3189	0.544	0.085	0	Mac	GLIPR1
SLC11A1	0	1.31332	0.315	0.009	0	Mac	SLC11A1
MYO1F1	0	1.30623	0.425	0.018	0	Mac	MYO1F
SAMHD11	0	1.30247	0.603	0.128	0	Mac	SAMHD1
SNX2	0	1.29658	0.519	0.093	0	Mac	SNX2
FMNL1	0	1.28492	0.451	0.037	0	Mac	FMNL1
MPP1	0	1.27347	0.44	0.044	0	Mac	MPP1
CPM	0	1.27274	0.344	0.022	0	Mac	CPM
THEMIS2	0	1.26832	0.385	0.02	0	Mac	THEMIS2
ALOX5	0	1.25964	0.368	0.007	0	Mac	ALOX5
IGSF6	0	1.25745	0.352	0.01	0	Mac	IGSF6
CTSC	0	1.25692	0.471	0.107	0	Mac	CTSC
ARPC51	0	1.2567	0.707	0.262	0	Mac	ARPC5
NCF2	0	1.25568	0.385	0.01	0	Mac	NCF2
KCTD122	0	1.24623	0.712	0.229	0	Mac	KCTD12
TTYH3	0	1.24429	0.441	0.064	0	Mac	TTYH3
SLC16A3	0	1.24038	0.463	0.128	0	Mac	SLC16A3
PFN11	0	1.23885	0.903	0.521	0	Mac	PFN1
ARHGDIB2	0	1.23628	0.698	0.194	0	Mac	ARHGDIB
SLC15A3	0	1.23581	0.436	0.053	0	Mac	SLC15A3
IL10RA1	0	1.23031	0.4	0.015	0	Mac	IL10RA
CAPZB	0	1.23008	0.795	0.381	0	Mac	CAPZB
S100A11	0	1.22693	0.926	0.631	0	Mac	S100A11
SNX6	0	1.22505	0.596	0.199	0	Mac	SNX6
HAVCR2	0	1.21896	0.359	0.007	0	Mac	HAVCR2
CORO1A1	0	1.20827	0.449	0.035	0	Mac	CORO1A
RNASE61	0	1.20722	0.374	0.01	0	Mac	RNASE6
RBM47	0	1.19664	0.378	0.007	0	Mac	RBM47
EVI2B	0	1.19406	0.38	0.012	0	Mac	EVI2B
PLAU	0	1.18801	0.445	0.092	0	Mac	PLAU
MNDA1	0	1.18783	0.371	0.014	0	Mac	MNDA
EMILIN2	0	1.18467	0.395	0.023	0	Mac	EMILIN2
BMP2K	0	1.1824	0.438	0.047	0	Mac	BMP2K
HCK	0	1.17679	0.366	0.008	0	Mac	HCK
MYO5A	0	1.17667	0.455	0.075	0	Mac	MYO5A
AP1S21	0	1.17538	0.538	0.116	0	Mac	AP1S2
HEXB	0	1.1704	0.589	0.202	0	Mac	HEXB
FRMD4B1	0	1.16971	0.588	0.181	0	Mac	FRMD4B
ARL4C	0	1.16518	0.37	0.063	0	Mac	ARL4C
LILRB4	0	1.1644	0.332	0.005	0	Mac	LILRB4
MTSS1	0	1.15626	0.457	0.096	0	Mac	MTSS1
GLUL1	0	1.1554	0.773	0.335	0	Mac	GLUL
PDXK	0	1.15444	0.467	0.111	0	Mac	PDXK
ARHGAP30	0	1.14967	0.348	0.012	0	Mac	ARHGAP30
ATP5F1E2	0	1.14203	0.948	0.67	0	Mac	ATP5F1E
CCDC88A1	0	1.14051	0.604	0.184	0	Mac	CCDC88A
S100A4	0	1.13856	0.962	0.587	0	Mac	S100A4
TNFAIP2	0	1.13811	0.575	0.166	0	Mac	TNFAIP2
ADAM9	0	1.13779	0.449	0.093	0	Mac	ADAM9
FGL21	0	1.13611	0.518	0.081	0	Mac	FGL2
CAP11	0	1.13488	0.691	0.283	0	Mac	CAP1
WAS	0	1.13317	0.367	0.013	0	Mac	WAS
IL18	0	1.1284	0.335	0.009	0	Mac	IL18
CEBPB	0	1.12694	0.644	0.257	0	Mac	CEBPB
FAM49B1	0	1.12519	0.433	0.042	0	Mac	FAM49B
ADA2	0	1.12358	0.334	0.016	0	Mac	ADA2
RB1	0	1.12353	0.451	0.101	0	Mac	RB1
GAA	0	1.1175	0.58	0.186	0	Mac	GAA
MYO1G	0	1.11691	0.285	0.014	0	Mac	MYO1G
CLEC7A1	0	1.10827	0.394	0.016	0	Mac	CLEC7A
TREM2	0	1.10708	0.262	0.001	0	Mac	TREM2
TMEM176A	0	1.10534	0.389	0.049	0	Mac	TMEM176A
SLA	0	1.10256	0.342	0.01	0	Mac	SLA
RAB31	0	1.09313	0.556	0.18	0	Mac	RAB31
PTPN6	0	1.09312	0.344	0.015	0	Mac	PTPN6
EVI2A	0	1.09262	0.359	0.034	0	Mac	EVI2A
LIPA	0	1.09122	0.399	0.08	0	Mac	LIPA
ARHGAP45	0	1.08927	0.397	0.025	0	Mac	ARHGAP45
GMFG1	0	1.08886	0.514	0.094	0	Mac	GMFG
PLAUR1	0	1.08734	0.431	0.117	0	Mac	PLAUR
CD86	0	1.07881	0.343	0.008	0	Mac	CD86
ME1	0	1.07709	0.319	0.014	0	Mac	ME1
LYN	0	1.07493	0.433	0.054	0	Mac	LYN
LRRC25	0	1.07186	0.331	0.006	0	Mac	LRRC25
SDCBP1	0	1.06704	0.758	0.343	0	Mac	SDCBP
MERTK	0	1.06653	0.32	0.022	0	Mac	MERTK
SLC7A8	0	1.06612	0.327	0.035	0	Mac	SLC7A8
APLP2	0	1.056	0.784	0.406	0	Mac	APLP2
ARPC1B2	0	1.05511	0.767	0.345	0	Mac	ARPC1B
PLEKHO11	0	1.0536	0.486	0.097	0	Mac	PLEKHO1
TLR2	0	1.05184	0.291	0.011	0	Mac	TLR2
PIK3AP1	0	1.04999	0.332	0.005	0	Mac	PIK3AP1
H2AFY1	0	1.04703	0.534	0.15	0	Mac	H2AFY
LGALS9	0	1.04066	0.438	0.073	0	Mac	LGALS9
PPT1	0	1.04034	0.509	0.158	0	Mac	PPT1
DOCK2	0	1.03314	0.331	0.01	0	Mac	DOCK2
STXBP2	0	1.03175	0.322	0.011	0	Mac	STXBP2
LY96	0	1.02787	0.392	0.075	0	Mac	LY96
NAIP	0	1.02654	0.384	0.055	0	Mac	NAIP
EFHD21	0	1.02556	0.489	0.125	0	Mac	EFHD2
GPR183	0	1.01943	0.274	0.016	0	Mac	GPR183
ATP6V1B2	0	1.01936	0.407	0.092	0	Mac	ATP6V1B2
RIN3	0	1.01915	0.337	0.036	0	Mac	RIN3
GRB21	0	1.0172	0.519	0.141	0	Mac	GRB2
PLEKHO2	0	1.01718	0.387	0.07	0	Mac	PLEKHO2
ARPC21	0	1.00944	0.763	0.357	0	Mac	ARPC2
LPAR61	0	1.00642	0.433	0.093	0	Mac	LPAR6
ARAP1	0	1.00638	0.47	0.144	0	Mac	ARAP1
IFI30	0	1.00587	0.294	0.014	0	Mac	IFI30
SYNGR21	0	1.00507	0.504	0.124	0	Mac	SYNGR2
GRK21	0	1.00439	0.501	0.148	0	Mac	GRK2
GATM	0	1.00387	0.298	0.013	0	Mac	GATM
SDC3	0	1.0014	0.326	0.04	0	Mac	SDC3
LCP2	0	1.0004	0.319	0.012	0	Mac	LCP2
NCOA4	0	0.997349	0.499	0.145	0	Mac	NCOA4
IRF8	0	0.987872	0.322	0.011	0	Mac	IRF8
FUCA1	0	0.987369	0.334	0.049	0	Mac	FUCA1
NPL	0	0.986774	0.297	0.007	0	Mac	NPL
PTAFR	0	0.986397	0.328	0.017	0	Mac	PTAFR
GPSM3	0	0.981605	0.344	0.023	0	Mac	GPSM3
ZEB21	0	0.980484	0.732	0.229	0	Mac	ZEB2
KCNAB2	0	0.976475	0.331	0.03	0	Mac	KCNAB2
TFEC	0	0.975783	0.282	0.004	0	Mac	TFEC
ACTR21	0	0.974307	0.685	0.292	0	Mac	ACTR2
GAS7	0	0.972977	0.37	0.084	0	Mac	GAS7
SH2B3	0	0.959719	0.36	0.062	0	Mac	SH2B3
BLVRA	0	0.955434	0.388	0.083	0	Mac	BLVRA
SHTN1	0	0.953252	0.318	0.025	0	Mac	SHTN1
SCAMP2	0	0.950623	0.426	0.102	0	Mac	SCAMP2
GNA15	0	0.949872	0.271	0.004	0	Mac	GNA15
SPINT2	0	0.947923	0.32	0.021	0	Mac	SPINT2
SPRED1	0	0.947879	0.401	0.104	0	Mac	SPRED1
ZYX1	0	0.939301	0.559	0.182	0	Mac	ZYX
MCOLN1	0	0.93841	0.342	0.058	0	Mac	MCOLN1
TLR4	0	0.93802	0.387	0.071	0	Mac	TLR4
C4orf48	0	0.937489	0.478	0.14	0	Mac	C4orf48
MBP	0	0.932922	0.355	0.039	0	Mac	MBP
SELPLG	0	0.931101	0.276	0.008	0	Mac	SELPLG
SLC7A7	0	0.926321	0.279	0.013	0	Mac	SLC7A7
CCDC88B	0	0.923707	0.275	0.017	0	Mac	CCDC88B
DMXL2	0	0.917025	0.318	0.041	0	Mac	DMXL2
CD300A	0	0.915266	0.269	0.008	0	Mac	CD300A
COLEC12	0	0.911373	0.603	0.17	0	Mac	COLEC12
GPRIN3	0	0.910118	0.28	0.014	0	Mac	GPRIN3
PLA2G15	0	0.910044	0.311	0.035	0	Mac	PLA2G15
SIRPA	0	0.908641	0.43	0.117	0	Mac	SIRPA
RAB32	0	0.900445	0.364	0.082	0	Mac	RAB32
SMAP2	0	0.892038	0.33	0.042	0	Mac	SMAP2
LILRB3	0	0.885902	0.252	0.008	0	Mac	LILRB3
ITGAX1	0	0.883456	0.301	0.019	0	Mac	ITGAX
INPP5D	0	0.878726	0.338	0.039	0	Mac	INPP5D
RAP2B1	0	0.871955	0.517	0.107	0	Mac	RAP2B
RGS19	0	0.866221	0.309	0.034	0	Mac	RGS19
PTPRJ	0	0.86533	0.289	0.016	0	Mac	PTPRJ
PILRA	0	0.860027	0.258	0.011	0	Mac	PILRA
CNPY3	0	0.859253	0.405	0.092	0	Mac	CNPY3
ME2	0	0.855309	0.323	0.054	0	Mac	ME2
SNX10	0	0.851236	0.259	0.01	0	Mac	SNX10
CIITA1	0	0.848858	0.344	0.048	0	Mac	CIITA
PLCB2	0	0.8477	0.259	0.011	0	Mac	PLCB2
ARHGAP9	0	0.844566	0.254	0.01	0	Mac	ARHGAP9
PTPRE1	0	0.841706	0.378	0.085	0	Mac	PTPRE
TNFSF13B	0	0.833855	0.301	0.028	0	Mac	TNFSF13B
OTULINL	0	0.830896	0.251	0.01	0	Mac	OTULINL
TNFRSF1B1	0	0.828703	0.407	0.084	0	Mac	TNFRSF1B
RASSF2	0	0.828021	0.279	0.027	0	Mac	RASSF2
APBB1IP	0	0.828012	0.287	0.038	0	Mac	APBB1IP
RGL1	0	0.816391	0.284	0.043	0	Mac	RGL1
CXCR41	0	0.810154	0.256	0.023	0	Mac	CXCR4
PLEKHB2	0	0.796941	0.387	0.096	0	Mac	PLEKHB2
HLA-DOA	0	0.787745	0.267	0.029	0	Mac	HLA-DOA
P2RX4	0	0.786887	0.298	0.051	0	Mac	P2RX4
RNF135	0	0.786407	0.289	0.051	0	Mac	RNF135
MFSD12	0	0.782078	0.305	0.061	0	Mac	MFSD12
DAPK1	0	0.779611	0.256	0.021	0	Mac	DAPK1
MKNK1	0	0.775254	0.377	0.09	0	Mac	MKNK1
PREX1	0	0.770638	0.363	0.08	0	Mac	PREX1
SLC4A7	0	0.764225	0.361	0.074	0	Mac	SLC4A7
GNG2	0	0.751994	0.275	0.038	0	Mac	GNG2
PRKCD	0	0.751952	0.251	0.039	0	Mac	PRKCD
GM2A	0	0.737682	0.307	0.064	0	Mac	GM2A
ADCY7	0	0.735818	0.297	0.047	0	Mac	ADCY7
NAGA	0	0.724801	0.292	0.055	0	Mac	NAGA
ETV5	0	0.71669	0.253	0.044	0	Mac	ETV5
CORO7	0	0.713961	0.282	0.045	0	Mac	CORO7
STK17B1	0	0.701201	0.357	0.057	0	Mac	STK17B
MGAT4A	0	0.698538	0.286	0.05	0	Mac	MGAT4A
MARCKS1	0	0.691594	0.735	0.273	0	Mac	MARCKS
RAB11FIP1	0	0.672796	0.26	0.031	0	Mac	RAB11FIP1
SLC8A1	0	0.643958	0.278	0.051	0	Mac	SLC8A1
ABCA1	0	0.579466	0.386	0.078	0	Mac	ABCA1
RASGEF1B1	0	0.517639	0.283	0.052	0	Mac	RASGEF1B
OSTF1	7.49e-308	0.74247	0.352	0.083	1.66e-303	Mac	OSTF1
ATP6V1F	8.94e-308	1.11264	0.617	0.252	1.98e-303	Mac	ATP6V1F
ATP2B11	1.3e-306	0.988934	0.536	0.18	2.88e-302	Mac	ATP2B1
AP2S1	7.63e-306	1.06936	0.611	0.239	1.69e-301	Mac	AP2S1
ATP6V0D1	7.47e-304	0.829403	0.438	0.126	1.65e-299	Mac	ATP6V0D1
CTSH2	1.47e-303	0.736493	0.486	0.138	3.26e-299	Mac	CTSH
COMT	5.93e-294	1.05526	0.604	0.241	1.31e-289	Mac	COMT
BRI3	6.43e-294	1.07084	0.792	0.419	1.42e-289	Mac	BRI3
NAGK	1.27e-293	0.870699	0.445	0.132	2.81e-289	Mac	NAGK
RAB5C1	3.49e-292	0.934255	0.544	0.194	7.72e-288	Mac	RAB5C
M6PR	1.84e-291	0.830905	0.449	0.135	4.07e-287	Mac	M6PR
FAM96A	1.88e-290	0.757764	0.335	0.079	4.16e-286	Mac	FAM96A
EPB41L3	3.87e-290	0.661235	0.309	0.066	8.56e-286	Mac	EPB41L3
MGAT11	4.58e-290	1.04318	0.587	0.231	1.01e-285	Mac	MGAT1
ACTB1	5.99e-289	0.86115	0.994	0.915	1.33e-284	Mac	ACTB
MEF2C2	7.02e-284	0.908605	0.684	0.285	1.55e-279	Mac	MEF2C
GNPDA1	2.5e-282	0.749522	0.307	0.068	5.54e-278	Mac	GNPDA1
CFL12	4.84e-282	1.00007	0.888	0.557	1.07e-277	Mac	CFL1
CMTM6	4.32e-280	0.759278	0.414	0.119	9.57e-276	Mac	CMTM6
MYO9B	6.23e-277	0.791133	0.437	0.131	1.38e-272	Mac	MYO9B
SH3BGRL1	4.27e-274	0.867174	0.648	0.276	9.45e-270	Mac	SH3BGRL
TALDO1	3.53e-273	1.00626	0.532	0.198	7.81e-269	Mac	TALDO1
MAMDC2	3.37e-269	1.10785	0.42	0.128	7.47e-265	Mac	MAMDC2
TPM32	2.18e-267	0.863541	0.722	0.332	4.82e-263	Mac	TPM3
ABHD12	4.85e-267	0.819402	0.35	0.091	1.07e-262	Mac	ABHD12
CLTC	4.27e-263	0.984332	0.638	0.28	9.44e-259	Mac	CLTC
KIAA0930	9.3e-261	0.861393	0.42	0.13	2.06e-256	Mac	KIAA0930
TBC1D14	4.13e-259	0.696366	0.265	0.056	9.15e-255	Mac	TBC1D14
CLEC2B1	4.45e-259	0.724579	0.392	0.109	9.85e-255	Mac	CLEC2B
TKT1	7.9e-259	0.830261	0.461	0.154	1.75e-254	Mac	TKT
CMTM3	2.23e-258	0.762408	0.396	0.115	4.93e-254	Mac	CMTM3
SNX29	5.49e-257	0.695209	0.271	0.059	1.22e-252	Mac	SNX29
HSPA6	4.89e-255	0.769081	0.294	0.065	1.08e-250	Mac	HSPA6
BST21	1.42e-254	0.682832	0.514	0.168	3.15e-250	Mac	BST2
IQGAP1	1.77e-254	0.930827	0.749	0.391	3.92e-250	Mac	IQGAP1
OGFRL1	2.65e-253	0.80562	0.332	0.087	5.87e-249	Mac	OGFRL1
CCL2	6.27e-251	1.43758	0.467	0.156	1.39e-246	Mac	CCL2
TCIRG1	8.67e-250	1.00964	0.471	0.164	1.92e-245	Mac	TCIRG1
GRAMD4	4.37e-248	0.788335	0.278	0.063	9.68e-244	Mac	GRAMD4
LGALS1	3.2e-243	1.06922	0.891	0.582	7.07e-239	Mac	LGALS1
ITSN1	1.63e-241	0.614129	0.256	0.055	3.61e-237	Mac	ITSN1
COLGALT1	2.13e-241	0.765505	0.489	0.174	4.72e-237	Mac	COLGALT1
TRMT1	2.45e-236	0.648807	0.274	0.063	5.42e-232	Mac	TRMT1
CARD16	1.43e-235	0.657206	0.286	0.067	3.17e-231	Mac	CARD16
PEPD	2.35e-232	0.777917	0.359	0.105	5.19e-228	Mac	PEPD
ANXA5	8.82e-232	0.88464	0.751	0.403	1.95e-227	Mac	ANXA5
NUP214	1.47e-231	0.677953	0.335	0.092	3.25e-227	Mac	NUP214
PRKACB	3.15e-231	0.606493	0.261	0.059	6.97e-227	Mac	PRKACB
TWF2	1.93e-230	0.795907	0.403	0.13	4.27e-226	Mac	TWF2
RNF149	1.22e-229	0.577166	0.331	0.09	2.7e-225	Mac	RNF149
CSK	3.89e-226	0.678247	0.32	0.086	8.6e-222	Mac	CSK
WIPF1	1.2e-225	0.752421	0.437	0.15	2.65e-221	Mac	WIPF1
CAB39	3.01e-224	0.685315	0.36	0.108	6.66e-220	Mac	CAB39
CYFIP1	7.38e-224	0.739212	0.413	0.137	1.63e-219	Mac	CYFIP1
B2M1	1.27e-220	0.662283	0.994	0.863	2.8e-216	Mac	B2M
TGFB1	4.61e-220	0.789271	0.505	0.194	1.02e-215	Mac	TGFB1
NRP11	1.34e-219	0.630478	0.536	0.205	2.96e-215	Mac	NRP1
FKBP15	4.45e-219	0.592056	0.255	0.059	9.85e-215	Mac	FKBP15
GNAI22	6.23e-217	0.726691	0.87	0.547	1.38e-212	Mac	GNAI2
METRNL	1.42e-215	0.883227	0.529	0.214	3.15e-211	Mac	METRNL
DRAM2	3.39e-214	0.59773	0.279	0.071	7.5e-210	Mac	DRAM2
CD302	2.99e-212	0.770154	0.385	0.125	6.63e-208	Mac	CD302
YWHAH	8.51e-212	0.871616	0.489	0.193	1.88e-207	Mac	YWHAH
GNS	4.57e-211	0.793701	0.459	0.169	1.01e-206	Mac	GNS
SLC9A9	7.11e-210	0.651028	0.261	0.063	1.57e-205	Mac	SLC9A9
PTPN18	9.25e-210	0.684714	0.375	0.119	2.05e-205	Mac	PTPN18
HOMER3	1.94e-208	0.730148	0.314	0.089	4.28e-204	Mac	HOMER3
ACTR31	2.75e-208	0.762035	0.523	0.214	6.1e-204	Mac	ACTR3
SGK11	5.4e-206	0.777985	0.532	0.218	1.2e-201	Mac	SGK1
LYL1	1.07e-202	0.512776	0.257	0.061	2.38e-198	Mac	LYL1
STK4	1.69e-202	0.557089	0.323	0.093	3.75e-198	Mac	STK4
CEP170	3.58e-202	0.655927	0.346	0.107	7.92e-198	Mac	CEP170
RAP1A	1.88e-201	0.738679	0.481	0.189	4.16e-197	Mac	RAP1A
NECAP2	7.16e-201	0.671717	0.35	0.109	1.59e-196	Mac	NECAP2
CREBL2	1.53e-200	0.631533	0.287	0.078	3.4e-196	Mac	CREBL2
PLIN2	1.73e-200	1.0229	0.338	0.106	3.83e-196	Mac	PLIN2
PLXND11	3.15e-200	0.603505	0.593	0.246	6.98e-196	Mac	PLXND1
CD44	1.09e-199	0.821311	0.707	0.355	2.4e-195	Mac	CD44
TUBA1B1	3.06e-199	1.03247	0.82	0.528	6.76e-195	Mac	TUBA1B
TUBA1C	1.46e-198	0.948309	0.513	0.218	3.23e-194	Mac	TUBA1C
FNBP1	5.08e-197	0.581938	0.335	0.101	1.12e-192	Mac	FNBP1
FES	9.74e-197	0.619172	0.286	0.077	2.16e-192	Mac	FES
CALM3	1.87e-196	0.88774	0.592	0.283	4.13e-192	Mac	CALM3
TAOK3	1.84e-195	0.616966	0.357	0.114	4.07e-191	Mac	TAOK3
ATG16L2	6.31e-195	0.589496	0.259	0.065	1.4e-190	Mac	ATG16L2
GYPC	2.01e-194	0.86589	0.486	0.199	4.46e-190	Mac	GYPC
CAPZA21	1.07e-193	0.658714	0.514	0.212	2.37e-189	Mac	CAPZA2
VASP1	1.53e-193	0.398541	0.4	0.134	3.39e-189	Mac	VASP
PLXNB2	7.99e-193	0.750742	0.514	0.215	1.77e-188	Mac	PLXNB2
TMSB102	1.18e-191	0.646088	0.983	0.726	2.62e-187	Mac	TMSB10
DENND4B	1.47e-191	0.526798	0.263	0.067	3.26e-187	Mac	DENND4B
IRAK1	1.07e-190	0.699807	0.279	0.078	2.36e-186	Mac	IRAK1
TPCN1	3.9e-190	0.703087	0.374	0.125	8.63e-186	Mac	TPCN1
LITAF1	5.43e-190	0.719814	0.469	0.188	1.2e-185	Mac	LITAF
RNF13	3.88e-186	0.707867	0.477	0.195	8.59e-182	Mac	RNF13
LAMP1	8.82e-186	0.908047	0.721	0.424	1.95e-181	Mac	LAMP1
CALM2	1.13e-185	0.728243	0.869	0.595	2.51e-181	Mac	CALM2
PRR13	6.18e-184	0.659258	0.452	0.177	1.37e-179	Mac	PRR13
AKR1A1	4.76e-182	0.754677	0.428	0.166	1.05e-177	Mac	AKR1A1
SH3BGRL31	5.22e-182	0.77087	0.883	0.584	1.16e-177	Mac	SH3BGRL3
TSPO	6.48e-182	0.795524	0.796	0.484	1.43e-177	Mac	TSPO
ZNF385A	2.21e-181	0.631632	0.296	0.087	4.9e-177	Mac	ZNF385A
CKLF1	4e-180	0.720257	0.392	0.143	8.84e-176	Mac	CKLF
EIF4EBP1	5.64e-180	0.645508	0.286	0.084	1.25e-175	Mac	EIF4EBP1
CNDP2	9.06e-180	0.587571	0.329	0.103	2.01e-175	Mac	CNDP2
STX7	1.5e-179	0.686785	0.379	0.134	3.33e-175	Mac	STX7
LAMP2	1.48e-178	0.624519	0.508	0.217	3.28e-174	Mac	LAMP2
DPP7	2.07e-178	0.778091	0.577	0.277	4.58e-174	Mac	DPP7
SH3BP2	1.57e-177	0.449546	0.35	0.113	3.48e-173	Mac	SH3BP2
DBI1	1.11e-176	0.787759	0.626	0.321	2.46e-172	Mac	DBI
CLTA	2.38e-176	0.769552	0.618	0.317	5.26e-172	Mac	CLTA
CELF21	3.35e-175	0.489603	0.474	0.185	7.42e-171	Mac	CELF2
GSTO1	8.06e-174	0.792886	0.544	0.255	1.78e-169	Mac	GSTO1
FRMD4A	6.49e-173	0.470883	0.266	0.073	1.44e-168	Mac	FRMD4A
APMAP	7.58e-172	0.614739	0.285	0.085	1.68e-167	Mac	APMAP
DAZAP2	1.61e-171	0.676828	0.597	0.297	3.57e-167	Mac	DAZAP2
CLIC11	2.35e-171	0.755338	0.784	0.491	5.2e-167	Mac	CLIC1
RHOA1	1.48e-170	0.744133	0.781	0.48	3.28e-166	Mac	RHOA
BAX	1.52e-169	0.596826	0.39	0.143	3.36e-165	Mac	BAX
TPT12	1.83e-169	0.663594	0.977	0.888	4.06e-165	Mac	TPT1
PARP141	2.4e-167	0.549914	0.392	0.142	5.31e-163	Mac	PARP14
GLRX	4.49e-167	0.628642	0.406	0.155	9.95e-163	Mac	GLRX
FCHO2	5.32e-165	0.548418	0.316	0.102	1.18e-160	Mac	FCHO2
SLC43A3	3.75e-164	0.738375	0.359	0.127	8.3e-160	Mac	SLC43A3
SQOR	5.24e-163	0.576787	0.265	0.077	1.16e-158	Mac	SQOR
IFNGR2	6.8e-163	0.429599	0.436	0.173	1.51e-158	Mac	IFNGR2
ADPGK	1.39e-162	0.599324	0.283	0.087	3.07e-158	Mac	ADPGK
CRYL1	5.13e-160	0.529836	0.261	0.076	1.14e-155	Mac	CRYL1
S100A10	3.71e-158	0.898497	0.944	0.714	8.22e-154	Mac	S100A10
TXNIP1	1.74e-157	0.670078	0.881	0.599	3.86e-153	Mac	TXNIP
SARAF	1.74e-156	0.665662	0.578	0.288	3.85e-152	Mac	SARAF
IFNGR11	3.11e-156	0.495029	0.403	0.156	6.88e-152	Mac	IFNGR1
TNS3	1.96e-155	0.591365	0.292	0.094	4.34e-151	Mac	TNS3
PPP1R18	2.12e-155	0.609523	0.429	0.176	4.69e-151	Mac	PPP1R18
YBX11	6.05e-155	0.546877	0.809	0.524	1.34e-150	Mac	YBX1
WASHC4	3.75e-154	0.622414	0.352	0.129	8.31e-150	Mac	WASHC4
QKI1	5.05e-154	0.44426	0.583	0.285	1.12e-149	Mac	QKI
ARL8A	1.71e-153	0.604714	0.326	0.114	3.79e-149	Mac	ARL8A
GLIPR2	1.86e-153	0.745494	0.332	0.12	4.12e-149	Mac	GLIPR2
CMKLR1	5.63e-153	0.64258	0.27	0.083	1.25e-148	Mac	CMKLR1
TUBGCP2	1.69e-152	0.681784	0.333	0.12	3.74e-148	Mac	TUBGCP2
TMBIM6	5.34e-152	0.602036	0.791	0.516	1.18e-147	Mac	TMBIM6
MOB1A1	6.74e-151	0.585699	0.442	0.19	1.49e-146	Mac	MOB1A
USF2	2.61e-150	0.587742	0.423	0.175	5.78e-146	Mac	USF2
ARHGDIA	5.66e-150	0.71609	0.628	0.341	1.25e-145	Mac	ARHGDIA
NRIP1	1.29e-149	0.498959	0.265	0.081	2.85e-145	Mac	NRIP1
SLC12A7	1.41e-149	0.550785	0.272	0.084	3.13e-145	Mac	SLC12A7
NISCH	1.81e-149	0.754588	0.474	0.215	4.01e-145	Mac	NISCH
RTN3	1.03e-148	0.617989	0.455	0.198	2.27e-144	Mac	RTN3
REL1	1.06e-148	0.404986	0.312	0.105	2.35e-144	Mac	REL
ARL6IP11	2.51e-148	0.695129	0.491	0.222	5.55e-144	Mac	ARL6IP1
NRP2	5.54e-148	0.600937	0.447	0.186	1.23e-143	Mac	NRP2
PTBP3	5.86e-148	0.423224	0.39	0.151	1.3e-143	Mac	PTBP3
SMS	1.01e-147	0.501683	0.272	0.085	2.24e-143	Mac	SMS
CAPZA11	3.07e-147	0.357923	0.452	0.191	6.79e-143	Mac	CAPZA1
ITSN2	8.24e-147	0.492521	0.34	0.122	1.82e-142	Mac	ITSN2
MIS18BP1	8.8e-147	0.516277	0.29	0.094	1.95e-142	Mac	MIS18BP1
ABRACL	1.09e-145	0.490272	0.265	0.082	2.41e-141	Mac	ABRACL
ANPEP	4.8e-143	0.760465	0.352	0.135	1.06e-138	Mac	ANPEP
HEXA	4.82e-143	0.655929	0.457	0.205	1.07e-138	Mac	HEXA
ATP6AP2	1.63e-142	0.685203	0.497	0.237	3.61e-138	Mac	ATP6AP2
RAC11	1.66e-142	0.594232	0.803	0.514	3.67e-138	Mac	RAC1
GIMAP41	1.42e-140	0.374748	0.318	0.106	3.14e-136	Mac	GIMAP4
ATP5MF	3.73e-138	0.677026	0.592	0.32	8.25e-134	Mac	ATP5MF
COX4I1	6.86e-138	0.630505	0.767	0.495	1.52e-133	Mac	COX4I1
KIAA1551	6.64e-137	0.495674	0.291	0.099	1.47e-132	Mac	KIAA1551
BNIP3L	1.6e-136	0.657268	0.477	0.226	3.55e-132	Mac	BNIP3L
LSP11	2.79e-136	0.939006	0.438	0.204	6.17e-132	Mac	LSP1
RNPEPL1	4.87e-136	0.527522	0.329	0.122	1.08e-131	Mac	RNPEPL1
CHCHD10	5.57e-136	0.553954	0.423	0.179	1.23e-131	Mac	CHCHD10
ARPC41	1.04e-135	0.412092	0.615	0.328	2.29e-131	Mac	ARPC4
SELENOT	4.22e-135	0.537141	0.33	0.125	9.34e-131	Mac	SELENOT
SIPA1	1.3e-134	0.524488	0.279	0.093	2.89e-130	Mac	SIPA1
ZFP36L11	5.35e-134	0.270731	0.923	0.669	1.18e-129	Mac	ZFP36L1
ATP6V0A1	6.21e-134	0.563505	0.304	0.109	1.38e-129	Mac	ATP6V0A1
DBNL	1.62e-133	0.574694	0.357	0.143	3.6e-129	Mac	DBNL
ARF61	9.22e-133	0.33144	0.484	0.224	2.04e-128	Mac	ARF6
TMEM123	8.34e-132	0.497713	0.394	0.165	1.85e-127	Mac	TMEM123
POMP1	3.56e-131	0.631014	0.593	0.327	7.88e-127	Mac	POMP
RNF2131	1.88e-130	0.543906	0.518	0.251	4.15e-126	Mac	RNF213
RAB10	1.04e-128	0.571186	0.392	0.169	2.3e-124	Mac	RAB10
SLC25A51	1.65e-128	0.57611	0.468	0.221	3.65e-124	Mac	SLC25A5
GNB2	7.04e-128	0.627053	0.649	0.373	1.56e-123	Mac	GNB2
GGA1	9.47e-128	0.523069	0.285	0.1	2.1e-123	Mac	GGA1
STMN1	5.7e-127	0.550861	0.291	0.101	1.26e-122	Mac	STMN1
PPP6R1	1.89e-126	0.540758	0.26	0.088	4.19e-122	Mac	PPP6R1
FAM91A1	1.36e-125	0.368174	0.255	0.084	3.02e-121	Mac	FAM91A1
RNPEP	5.33e-125	0.533669	0.275	0.097	1.18e-120	Mac	RNPEP
ENO1	4.01e-124	0.671044	0.752	0.47	8.88e-120	Mac	ENO1
ANXA21	4.12e-124	0.678917	0.831	0.586	9.12e-120	Mac	ANXA2
CTSA	3.43e-123	0.633475	0.477	0.235	7.6e-119	Mac	CTSA
ITPR2	7.59e-123	0.572543	0.367	0.153	1.68e-118	Mac	ITPR2
ARHGEF1	2.61e-121	0.521352	0.361	0.149	5.78e-117	Mac	ARHGEF1
FEZ2	2.72e-121	0.442334	0.313	0.119	6.02e-117	Mac	FEZ2
PPP1CA	3.63e-121	0.538611	0.392	0.172	8.04e-117	Mac	PPP1CA
MAN1A1	4.41e-121	0.970077	0.382	0.173	9.77e-117	Mac	MAN1A1
KLF61	9.81e-121	0.680546	0.733	0.458	2.17e-116	Mac	KLF6
RPS291	1.43e-120	0.488649	0.9	0.654	3.17e-116	Mac	RPS29
PGK1	2.84e-120	0.638365	0.627	0.353	6.28e-116	Mac	PGK1
AGPAT2	1.04e-118	0.499292	0.313	0.121	2.31e-114	Mac	AGPAT2
AGFG1	1.24e-118	0.538108	0.271	0.098	2.74e-114	Mac	AGFG1
PPP1R9B	1.8e-118	0.486142	0.306	0.117	3.98e-114	Mac	PPP1R9B
TAGLN21	9.5e-118	0.801708	0.781	0.545	2.1e-113	Mac	TAGLN2
TGOLN2	6.6e-117	0.530898	0.508	0.259	1.46e-112	Mac	TGOLN2
CLCN7	2.24e-116	0.467667	0.281	0.102	4.95e-112	Mac	CLCN7
PAK21	2.48e-116	0.467486	0.418	0.191	5.49e-112	Mac	PAK2
FABP51	2.83e-115	0.590798	0.443	0.197	6.26e-111	Mac	FABP5
IMPDH1	7.11e-115	0.46999	0.264	0.094	1.57e-110	Mac	IMPDH1
VOPP1	7.55e-115	0.554389	0.344	0.144	1.67e-110	Mac	VOPP1
ATP6V0E1	1.03e-114	0.625984	0.64	0.385	2.27e-110	Mac	ATP6V0E1
GNG51	1.36e-114	0.583992	0.66	0.397	3.02e-110	Mac	GNG5
CYBC1	2.57e-114	0.440458	0.306	0.118	5.68e-110	Mac	CYBC1
HPS1	4.35e-114	0.471154	0.276	0.101	9.62e-110	Mac	HPS1
VPS13C	9.92e-114	0.410313	0.437	0.205	2.2e-109	Mac	VPS13C
RNH1	1.48e-113	0.603228	0.599	0.344	3.27e-109	Mac	RNH1
BCAT1	2.62e-113	0.460797	0.436	0.19	5.8e-109	Mac	BCAT1
PFDN5	3.01e-113	0.595139	0.828	0.576	6.66e-109	Mac	PFDN5
EPS15	8.87e-112	0.38537	0.338	0.139	1.96e-107	Mac	EPS15
CDV3	9.77e-112	0.521844	0.435	0.21	2.16e-107	Mac	CDV3
ADGRE5	4.22e-111	0.760801	0.33	0.142	9.34e-107	Mac	ADGRE5
COPE	1.62e-110	0.557888	0.467	0.237	3.58e-106	Mac	COPE
CYTH1	1.82e-110	0.416194	0.296	0.112	4.03e-106	Mac	CYTH1
SPG21	2.71e-110	0.466363	0.327	0.134	5.99e-106	Mac	SPG21
TPD52L2	4.9e-110	0.51505	0.338	0.143	1.08e-105	Mac	TPD52L2
LAMTOR4	6.7e-110	0.586173	0.598	0.349	1.48e-105	Mac	LAMTOR4
BLOC1S1	3.74e-109	0.587954	0.516	0.277	8.29e-105	Mac	BLOC1S1
CRIP1	5.13e-109	0.94984	0.728	0.487	1.13e-104	Mac	CRIP1
PNPLA6	7.07e-109	0.525678	0.267	0.099	1.56e-104	Mac	PNPLA6
EHD41	1.53e-108	0.39163	0.293	0.111	3.38e-104	Mac	EHD4
ALDH2	2.48e-108	0.50743	0.322	0.132	5.48e-104	Mac	ALDH2
PABPC11	1.15e-107	0.426234	0.832	0.592	2.55e-103	Mac	PABPC1
GLMP	8.47e-107	0.43884	0.263	0.097	1.88e-102	Mac	GLMP
RALGDS	4.94e-105	0.406048	0.319	0.129	1.09e-100	Mac	RALGDS
TNFRSF141	1.41e-104	0.455584	0.371	0.162	3.13e-100	Mac	TNFRSF14
PPP4C	5.56e-104	0.469286	0.366	0.163	1.23e-99	Mac	PPP4C
GLUD1	5.69e-104	0.523171	0.389	0.183	1.26e-99	Mac	GLUD1
CORO1C	8.57e-104	0.511768	0.309	0.129	1.9e-99	Mac	CORO1C
ANTXR2	1.26e-103	0.450143	0.274	0.104	2.79e-99	Mac	ANTXR2
VMA21	2.02e-103	0.436328	0.252	0.092	4.47e-99	Mac	VMA21
LSM4	2.78e-103	0.474067	0.299	0.122	6.16e-99	Mac	LSM4
PLEKHM2	9.12e-103	0.553186	0.315	0.133	2.02e-98	Mac	PLEKHM2
HIGD2A1	3.33e-102	0.520848	0.456	0.231	7.36e-98	Mac	HIGD2A
PABPC4	6.02e-102	0.505986	0.474	0.247	1.33e-97	Mac	PABPC4
ATM	7.97e-102	0.481459	0.349	0.154	1.77e-97	Mac	ATM
KIF1B	4.53e-101	0.498541	0.291	0.119	1e-96	Mac	KIF1B
CHID1	4.58e-101	0.556192	0.294	0.122	1.01e-96	Mac	CHID1
BCKDK	8.97e-101	0.465365	0.253	0.095	1.98e-96	Mac	BCKDK
SERPINB1	1.65e-100	0.416208	0.375	0.171	3.65e-96	Mac	SERPINB1
RAPGEF1	2.19e-99	0.372762	0.286	0.112	4.85e-95	Mac	RAPGEF1
REX1BD	8.12e-99	0.483083	0.477	0.248	1.8e-94	Mac	REX1BD
TPI1	8.86e-99	0.578321	0.692	0.448	1.96e-94	Mac	TPI1
BCAP311	1.18e-98	0.543023	0.487	0.262	2.62e-94	Mac	BCAP31
RAP1B1	2.71e-98	0.388183	0.504	0.265	6.01e-94	Mac	RAP1B
DNM2	4.13e-97	0.439592	0.356	0.161	9.14e-93	Mac	DNM2
PPIA1	5.26e-97	0.478987	0.888	0.649	1.16e-92	Mac	PPIA
PARVB	6.22e-97	0.450805	0.262	0.101	1.38e-92	Mac	PARVB
DUSP3	1.26e-96	0.363571	0.251	0.094	2.79e-92	Mac	DUSP3
AHNAK	2.91e-96	0.640398	0.889	0.688	6.44e-92	Mac	AHNAK
HPCAL1	3.04e-96	0.452906	0.261	0.1	6.73e-92	Mac	HPCAL1
ELF1	7.53e-96	0.428094	0.349	0.159	1.67e-91	Mac	ELF1
LRRFIP11	1.94e-95	0.377303	0.644	0.382	4.3e-91	Mac	LRRFIP1
UQCRC1	2.84e-95	0.494844	0.366	0.172	6.28e-91	Mac	UQCRC1
IFFO1	2.94e-95	0.453881	0.258	0.099	6.51e-91	Mac	IFFO1
USP15	7.97e-95	0.386678	0.308	0.13	1.76e-90	Mac	USP15
AP2M11	8.97e-95	0.481839	0.619	0.373	1.98e-90	Mac	AP2M1
GPX4	1.22e-94	0.50664	0.684	0.433	2.69e-90	Mac	GPX4
CD164	3.53e-94	0.418726	0.48	0.257	7.82e-90	Mac	CD164
DHRS7	5.04e-94	0.498879	0.396	0.193	1.12e-89	Mac	DHRS7
ARL8B	6.46e-94	0.412211	0.305	0.131	1.43e-89	Mac	ARL8B
GNB4	2.81e-93	0.371903	0.268	0.106	6.23e-89	Mac	GNB4
SH3KBP1	3.14e-93	0.264523	0.327	0.143	6.95e-89	Mac	SH3KBP1
ADAM10	5.96e-93	0.344413	0.276	0.111	1.32e-88	Mac	ADAM10
UBA521	7.54e-93	0.455168	0.87	0.655	1.67e-88	Mac	UBA52
MEF2A1	1.2e-92	0.462789	0.504	0.276	2.66e-88	Mac	MEF2A
SKAP2	1.62e-92	0.350836	0.326	0.144	3.6e-88	Mac	SKAP2
FXYD51	2.33e-92	0.461065	0.687	0.423	5.16e-88	Mac	FXYD5
FUCA2	9.41e-92	0.463201	0.275	0.114	2.08e-87	Mac	FUCA2
AKR1B1	3.08e-91	0.485354	0.31	0.137	6.82e-87	Mac	AKR1B1
COX8A	3.61e-91	0.546698	0.667	0.427	8e-87	Mac	COX8A
GABARAP1	4.44e-91	0.540363	0.472	0.261	9.82e-87	Mac	GABARAP
PCBP1	1.48e-90	0.501179	0.662	0.423	3.27e-86	Mac	PCBP1
WWP1	6.91e-90	0.471802	0.255	0.102	1.53e-85	Mac	WWP1
CITED21	7.79e-90	0.396038	0.335	0.15	1.72e-85	Mac	CITED2
RTN4	8.24e-90	0.454214	0.704	0.462	1.82e-85	Mac	RTN4
DEK	1.49e-89	0.41574	0.529	0.303	3.3e-85	Mac	DEK
LAMTOR2	2.54e-89	0.478801	0.396	0.197	5.62e-85	Mac	LAMTOR2
ARL6IP4	4.2e-89	0.481327	0.596	0.361	9.3e-85	Mac	ARL6IP4
RXRA	2.37e-87	0.461459	0.35	0.166	5.24e-83	Mac	RXRA
STAT5A	7.74e-87	0.390916	0.26	0.105	1.71e-82	Mac	STAT5A
WDR26	7.98e-87	0.328897	0.321	0.145	1.77e-82	Mac	WDR26
IER31	2.16e-86	0.416446	0.541	0.3	4.77e-82	Mac	IER3
LAMTOR1	2.94e-86	0.44104	0.404	0.205	6.51e-82	Mac	LAMTOR1
RPL381	4.68e-86	0.43577	0.833	0.592	1.04e-81	Mac	RPL38
TLN1	4.76e-86	0.408153	0.483	0.262	1.05e-81	Mac	TLN1
RAB7A	1.36e-85	0.399766	0.461	0.249	3.02e-81	Mac	RAB7A
PRPF40A	2.52e-85	0.357834	0.368	0.18	5.57e-81	Mac	PRPF40A
PFKL	2.75e-85	0.529515	0.444	0.241	6.08e-81	Mac	PFKL
SHKBP1	4.04e-85	0.41629	0.252	0.102	8.93e-81	Mac	SHKBP1
RPL28	6.16e-85	0.36977	0.955	0.78	1.36e-80	Mac	RPL28
USP9X	6.21e-85	0.397865	0.328	0.152	1.37e-80	Mac	USP9X
DEGS1	1.95e-84	0.388664	0.317	0.144	4.32e-80	Mac	DEGS1
PRNP	2.04e-84	0.439586	0.401	0.207	4.53e-80	Mac	PRNP
ATG3	3.4e-84	0.351047	0.252	0.102	7.52e-80	Mac	ATG3
ATP6AP1	1.81e-83	0.476214	0.373	0.186	4.01e-79	Mac	ATP6AP1
RUNX1	2.23e-82	0.289509	0.394	0.193	4.94e-78	Mac	RUNX1
DGKZ	3.24e-82	0.376448	0.268	0.112	7.18e-78	Mac	DGKZ
NEAT11	1.55e-81	0.590035	0.961	0.864	3.44e-77	Mac	NEAT1
CANX	4.23e-81	0.384612	0.629	0.388	9.35e-77	Mac	CANX
UQCR10	5.12e-81	0.533185	0.543	0.335	1.13e-76	Mac	UQCR10
ADIPOR1	6.98e-81	0.374162	0.286	0.126	1.55e-76	Mac	ADIPOR1
VPS29	7.07e-81	0.430941	0.417	0.22	1.57e-76	Mac	VPS29
RAB8A	1.36e-80	0.39151	0.272	0.117	3e-76	Mac	RAB8A
GRINA	2.49e-80	0.443398	0.388	0.198	5.51e-76	Mac	GRINA
ABI1	1.09e-79	0.310498	0.312	0.144	2.42e-75	Mac	ABI1
MAPRE1	1.74e-79	0.354956	0.296	0.133	3.84e-75	Mac	MAPRE1
CORO1B	1.98e-79	0.408728	0.33	0.157	4.39e-75	Mac	CORO1B
ATP5MG	3.24e-79	0.463694	0.693	0.471	7.17e-75	Mac	ATP5MG
DSE	9.79e-79	0.445104	0.323	0.153	2.17e-74	Mac	DSE
TMEM127	1.21e-78	0.40349	0.267	0.116	2.67e-74	Mac	TMEM127
EFR3A	1.71e-78	0.399104	0.252	0.106	3.78e-74	Mac	EFR3A
IFNAR1	2.33e-78	0.378291	0.296	0.135	5.15e-74	Mac	IFNAR1
IL13RA1	2.75e-78	0.447322	0.412	0.221	6.09e-74	Mac	IL13RA1
PBRM1	3.04e-78	0.336099	0.319	0.15	6.73e-74	Mac	PBRM1
SFT2D1	6.36e-78	0.383381	0.263	0.113	1.41e-73	Mac	SFT2D1
PRDX3	7.72e-77	0.401105	0.287	0.131	1.71e-72	Mac	PRDX3
ACAP2	8.28e-77	0.349641	0.405	0.211	1.83e-72	Mac	ACAP2
PGLS	2.22e-76	0.423771	0.374	0.192	4.91e-72	Mac	PGLS
TMEM160	2.84e-76	0.494243	0.307	0.145	6.29e-72	Mac	TMEM160
ATP5PB	4.64e-75	0.425552	0.363	0.187	1.03e-70	Mac	ATP5PB
2022-09-11	7.94e-75	0.288377	0.298	0.136	1.76e-70	Mac	2022-09-11
VPS35	1.29e-74	0.390639	0.357	0.181	2.85e-70	Mac	VPS35
VTI1B	1.37e-74	0.406836	0.298	0.141	3.02e-70	Mac	VTI1B
NOP101	3.89e-74	0.407228	0.508	0.3	8.61e-70	Mac	NOP10
STX4	5.95e-74	0.443728	0.279	0.127	1.32e-69	Mac	STX4
TRAPPC1	5.22e-73	0.427543	0.388	0.205	1.16e-68	Mac	TRAPPC1
ERP29	5.64e-73	0.419452	0.414	0.228	1.25e-68	Mac	ERP29
TNFSF12	7.81e-73	0.37966	0.285	0.13	1.73e-68	Mac	TNFSF12
TGFBR1	1.79e-72	0.35586	0.296	0.138	3.96e-68	Mac	TGFBR1
SCP2	1.98e-72	0.41394	0.379	0.202	4.38e-68	Mac	SCP2
TXNDC12	5.4e-72	0.327605	0.278	0.126	1.19e-67	Mac	TXNDC12
SERF2	6.06e-72	0.403263	0.94	0.754	1.34e-67	Mac	SERF2
NFE2L2	8.55e-72	0.308423	0.481	0.278	1.89e-67	Mac	NFE2L2
COX6B1	2.2e-71	0.454503	0.704	0.484	4.86e-67	Mac	COX6B1
PHKB	2.98e-71	0.337506	0.267	0.119	6.61e-67	Mac	PHKB
SERP11	6.48e-71	0.391812	0.529	0.323	1.43e-66	Mac	SERP1
GPATCH2L	7.13e-71	0.314339	0.259	0.114	1.58e-66	Mac	GPATCH2L
MT-CO1	7.31e-71	0.442389	0.987	0.898	1.62e-66	Mac	MT-CO1
UQCRB	8.16e-71	0.365057	0.662	0.434	1.81e-66	Mac	UQCRB
HM13	9.09e-71	0.368875	0.426	0.236	2.01e-66	Mac	HM13
PRPF38B	1.62e-70	0.278511	0.309	0.147	3.59e-66	Mac	PRPF38B
CAT	1.76e-70	0.251184	0.269	0.12	3.89e-66	Mac	CAT
CTDNEP1	2.56e-70	0.404865	0.422	0.236	5.67e-66	Mac	CTDNEP1
SMIM4	5.68e-70	0.409853	0.277	0.129	1.26e-65	Mac	SMIM4
MTPN	1.13e-69	0.356657	0.375	0.198	2.49e-65	Mac	MTPN
MAPK1	6.7e-69	0.374565	0.328	0.166	1.48e-64	Mac	MAPK1
MYL61	5.01e-68	0.269184	0.919	0.724	1.11e-63	Mac	MYL6
PRKACA	5.46e-68	0.358776	0.275	0.128	1.21e-63	Mac	PRKACA
MLXIP	6.08e-68	0.327613	0.308	0.149	1.34e-63	Mac	MLXIP
RHOQ	7.2e-68	0.278182	0.337	0.168	1.59e-63	Mac	RHOQ
SUMO3	8.69e-68	0.375249	0.393	0.215	1.92e-63	Mac	SUMO3
DPYSL21	1.64e-67	0.33205	0.684	0.458	3.63e-63	Mac	DPYSL2
ANXA4	3.41e-67	0.413026	0.428	0.243	7.55e-63	Mac	ANXA4
ERP44	5.81e-67	0.347941	0.293	0.141	1.29e-62	Mac	ERP44
KMT2C	1.19e-66	0.342531	0.36	0.19	2.63e-62	Mac	KMT2C
APOE	3.24e-66	0.626647	0.286	0.134	7.16e-62	Mac	APOE
TXNDC17	4.35e-66	0.383813	0.361	0.192	9.62e-62	Mac	TXNDC17
MAP3K2	1.13e-65	0.357346	0.348	0.183	2.5e-61	Mac	MAP3K2
SNX3	2.3e-65	0.374328	0.494	0.302	5.1e-61	Mac	SNX3
TLE4	3.39e-65	0.349293	0.302	0.147	7.5e-61	Mac	TLE4
PKM	6.25e-65	0.498556	0.752	0.548	1.38e-60	Mac	PKM
P4HA1	6.95e-65	0.399495	0.375	0.2	1.54e-60	Mac	P4HA1
NTAN1	1.65e-64	0.341352	0.289	0.14	3.65e-60	Mac	NTAN1
BAZ1A	2.69e-64	0.286466	0.265	0.123	5.96e-60	Mac	BAZ1A
SETX	3.57e-64	0.311816	0.377	0.203	7.9e-60	Mac	SETX
NDUFB2	3.81e-64	0.419311	0.618	0.41	8.44e-60	Mac	NDUFB2
SCARB2	4.99e-64	0.412252	0.426	0.248	1.1e-59	Mac	SCARB2
GSTK11	1.16e-63	0.312208	0.41	0.226	2.57e-59	Mac	GSTK1
COX5A1	1.69e-63	0.416308	0.414	0.235	3.75e-59	Mac	COX5A
APH1A	2.49e-63	0.354371	0.38	0.207	5.51e-59	Mac	APH1A
VAMP3	2.89e-63	0.37026	0.362	0.196	6.4e-59	Mac	VAMP3
ECM1	4.11e-63	0.47035	0.355	0.19	9.09e-59	Mac	ECM1
PET1001	4.18e-63	0.386825	0.501	0.309	9.26e-59	Mac	PET100
NEU1	1.23e-62	0.327749	0.296	0.145	2.72e-58	Mac	NEU1
AMD11	1.99e-62	0.274836	0.463	0.272	4.4e-58	Mac	AMD1
PIAS1	6.14e-62	0.273953	0.275	0.131	1.36e-57	Mac	PIAS1
ZNF706	1.1e-61	0.368979	0.415	0.239	2.43e-57	Mac	ZNF706
AGTRAP	3.88e-61	0.361375	0.286	0.142	8.58e-57	Mac	AGTRAP
MT-ND5	5.22e-61	0.43334	0.903	0.725	1.16e-56	Mac	MT-ND5
PSMD7	7.2e-61	0.318204	0.275	0.134	1.59e-56	Mac	PSMD7
UQCR11	3.21e-60	0.405843	0.676	0.468	7.11e-56	Mac	UQCR11
DRAP1	6.83e-60	0.350976	0.369	0.204	1.51e-55	Mac	DRAP1
GAPDH	9.43e-60	0.471056	0.917	0.734	2.09e-55	Mac	GAPDH
EMC10	1.95e-59	0.350586	0.323	0.171	4.31e-55	Mac	EMC10
MTDH	2.17e-59	0.312918	0.54	0.343	4.8e-55	Mac	MTDH
PRMT2	6.24e-59	0.320137	0.345	0.185	1.38e-54	Mac	PRMT2
CHMP4A	8.59e-59	0.314531	0.287	0.143	1.9e-54	Mac	CHMP4A
UBALD2	1.04e-58	0.316573	0.274	0.134	2.31e-54	Mac	UBALD2
AES	1.1e-58	0.297102	0.594	0.391	2.42e-54	Mac	AES
PKN1	1.74e-58	0.349677	0.354	0.193	3.86e-54	Mac	PKN1
XRN2	2.46e-58	0.308139	0.348	0.187	5.44e-54	Mac	XRN2
ANXA1	2.6e-58	0.445351	0.796	0.576	5.75e-54	Mac	ANXA1
VDAC1	4.6e-58	0.327304	0.371	0.21	1.02e-53	Mac	VDAC1
UBE2L3	5.14e-58	0.355395	0.375	0.211	1.14e-53	Mac	UBE2L3
PAIP2	8.57e-58	0.256585	0.353	0.192	1.9e-53	Mac	PAIP2
CEP350	1.01e-57	0.318313	0.308	0.162	2.22e-53	Mac	CEP350
RPS6KA3	1.18e-57	0.338223	0.279	0.14	2.62e-53	Mac	RPS6KA3
BTF3L4	3.67e-57	0.308496	0.273	0.136	8.12e-53	Mac	BTF3L4
NSA2	7.52e-57	0.312574	0.433	0.258	1.66e-52	Mac	NSA2
RPN1	2.53e-56	0.346577	0.349	0.194	5.59e-52	Mac	RPN1
RNF145	7.85e-56	0.313767	0.327	0.175	1.74e-51	Mac	RNF145
MSN1	1.23e-55	0.281841	0.606	0.4	2.73e-51	Mac	MSN
SEC14L1	2.55e-55	0.263958	0.267	0.13	5.65e-51	Mac	SEC14L1
GUSB	5.47e-55	0.30758	0.271	0.135	1.21e-50	Mac	GUSB
RNMT	7.98e-54	0.287034	0.312	0.166	1.77e-49	Mac	RNMT
TMED9	1.22e-53	0.327864	0.46	0.281	2.7e-49	Mac	TMED9
CIB1	1.88e-53	0.383393	0.436	0.27	4.16e-49	Mac	CIB1
PSMB31	2.43e-53	0.313226	0.414	0.244	5.38e-49	Mac	PSMB3
ANP32A	5.13e-53	0.270915	0.309	0.165	1.14e-48	Mac	ANP32A
MRPL41	8.3e-53	0.39911	0.451	0.281	1.84e-48	Mac	MRPL41
ATXN1	3.68e-52	0.281215	0.27	0.138	8.14e-48	Mac	ATXN1
NDUFS7	7.01e-52	0.341717	0.344	0.193	1.55e-47	Mac	NDUFS7
TSPAN41	1.47e-51	0.332217	0.443	0.27	3.26e-47	Mac	TSPAN4
FAM50A	1.86e-51	0.336625	0.317	0.175	4.11e-47	Mac	FAM50A
ATP5F1B	2.01e-51	0.339204	0.519	0.343	4.46e-47	Mac	ATP5F1B
RNF181	2.2e-51	0.34455	0.39	0.231	4.87e-47	Mac	RNF181
AKAP131	2.62e-51	0.255669	0.551	0.364	5.8e-47	Mac	AKAP13
SNX5	3.06e-51	0.26634	0.262	0.133	6.78e-47	Mac	SNX5
GNB1	3.9e-51	0.29082	0.523	0.339	8.64e-47	Mac	GNB1
PDIA6	1.08e-50	0.290469	0.424	0.258	2.39e-46	Mac	PDIA6
UBXN11	4.94e-50	0.299155	0.38	0.223	1.09e-45	Mac	UBXN1
MCL11	1.18e-49	0.265156	0.645	0.442	2.62e-45	Mac	MCL1
ASPH	2.29e-49	0.449602	0.412	0.26	5.07e-45	Mac	ASPH
STMP1	2.51e-49	0.259803	0.363	0.209	5.55e-45	Mac	STMP1
GAS61	1.9e-48	0.275466	0.539	0.35	4.21e-44	Mac	GAS6
PRDX1	2.63e-48	0.385053	0.706	0.52	5.83e-44	Mac	PRDX1
SLC3A21	2.65e-48	0.294379	0.412	0.25	5.87e-44	Mac	SLC3A2
ATP5ME	2.78e-48	0.296241	0.722	0.516	6.14e-44	Mac	ATP5ME
NCOR2	3.5e-48	0.373969	0.337	0.194	7.74e-44	Mac	NCOR2
MDH1	4.33e-48	0.323141	0.301	0.167	9.59e-44	Mac	MDH1
CD63	7.24e-48	0.30024	0.878	0.676	1.6e-43	Mac	CD63
HADHA	8.92e-48	0.310203	0.352	0.204	1.97e-43	Mac	HADHA
REEP5	1.15e-47	0.320633	0.432	0.272	2.55e-43	Mac	REEP5
LMBRD1	4.51e-47	0.32699	0.291	0.158	9.97e-43	Mac	LMBRD1
OXA1L	5.56e-47	0.288327	0.278	0.148	1.23e-42	Mac	OXA1L
ATP5F1C	7.07e-47	0.298305	0.372	0.22	1.56e-42	Mac	ATP5F1C
RPN2	8.91e-47	0.277118	0.41	0.252	1.97e-42	Mac	RPN2
COX7B	3e-46	0.32481	0.467	0.3	6.64e-42	Mac	COX7B
PDCD6IP	7.2e-46	0.255913	0.348	0.205	1.59e-41	Mac	PDCD6IP
GSTP1	1.89e-45	0.328525	0.741	0.543	4.18e-41	Mac	GSTP1
INPPL1	1.91e-45	0.30438	0.258	0.136	4.24e-41	Mac	INPPL1
ARF3	2.32e-45	0.291237	0.251	0.132	5.13e-41	Mac	ARF3
CARD19	3.14e-45	0.307368	0.251	0.132	6.96e-41	Mac	CARD19
H2AFV	4.36e-45	0.252577	0.392	0.24	9.66e-41	Mac	H2AFV
RPS241	8.62e-45	0.284416	0.943	0.793	1.91e-40	Mac	RPS24
POLR2E	1.92e-44	0.306926	0.287	0.159	4.25e-40	Mac	POLR2E
STT3B	8.65e-44	0.254645	0.282	0.157	1.91e-39	Mac	STT3B
MAP7D1	9.7e-44	0.264323	0.26	0.138	2.15e-39	Mac	MAP7D1
TBC1D9B	1.71e-43	0.297724	0.253	0.134	3.78e-39	Mac	TBC1D9B
ATP5MC3	4.23e-43	0.330854	0.469	0.309	9.35e-39	Mac	ATP5MC3
FLII	1.66e-42	0.262922	0.313	0.182	3.67e-38	Mac	FLII
SCAND1	2.14e-42	0.255172	0.377	0.227	4.73e-38	Mac	SCAND1
ATP5MD	2.59e-42	0.310391	0.623	0.449	5.73e-38	Mac	ATP5MD
RBX11	3.62e-42	0.269708	0.524	0.349	8.01e-38	Mac	RBX1
ATP5PD	3.86e-42	0.250375	0.524	0.349	8.53e-38	Mac	ATP5PD
HEBP1	4.46e-42	0.306608	0.272	0.15	9.87e-38	Mac	HEBP1
TM9SF2	8.06e-42	0.278547	0.357	0.216	1.78e-37	Mac	TM9SF2
TMEM2191	1.87e-41	0.269738	0.419	0.267	4.14e-37	Mac	TMEM219
NARS	2.53e-41	0.305577	0.252	0.137	5.61e-37	Mac	NARS
TMEM50A	6.34e-41	0.256357	0.429	0.277	1.4e-36	Mac	TMEM50A
VPS28	7.22e-41	0.290667	0.467	0.308	1.6e-36	Mac	VPS28
SQSTM1	8.08e-41	0.286287	0.682	0.489	1.79e-36	Mac	SQSTM1
TUBB	1.59e-40	0.377999	0.681	0.496	3.51e-36	Mac	TUBB
ATP6V1E1	3.16e-40	0.298732	0.3	0.174	6.99e-36	Mac	ATP6V1E1
MRPL57	3.55e-40	0.306635	0.352	0.215	7.86e-36	Mac	MRPL57
TIMM13	4.82e-40	0.27343	0.296	0.169	1.07e-35	Mac	TIMM13
CAPN1	4.84e-40	0.275522	0.252	0.137	1.07e-35	Mac	CAPN1
SNX9	6.7e-40	0.25965	0.32	0.189	1.48e-35	Mac	SNX9
HSBP1	1.09e-39	0.259916	0.464	0.307	2.41e-35	Mac	HSBP1
TXN1	1.18e-39	0.28168	0.648	0.473	2.61e-35	Mac	TXN
MXD4	1.21e-39	0.289956	0.342	0.208	2.68e-35	Mac	MXD4
AUP1	1.57e-39	0.279794	0.331	0.199	3.47e-35	Mac	AUP1
MCRIP1	1.67e-39	0.286379	0.29	0.167	3.7e-35	Mac	MCRIP1
TNS1	1.83e-39	0.255238	0.444	0.29	4.05e-35	Mac	TNS1
NDUFS6	3.44e-39	0.285262	0.391	0.249	7.62e-35	Mac	NDUFS6
FBXW5	4.58e-39	0.279891	0.322	0.191	1.01e-34	Mac	FBXW5
AKT1	9.7e-39	0.259999	0.329	0.199	2.15e-34	Mac	AKT1
MINOS1	1.2e-37	0.291286	0.536	0.372	2.65e-33	Mac	MINOS1
UBC1	3.47e-35	0.260925	0.903	0.737	7.68e-31	Mac	UBC
SELENOF	1.25e-34	0.252049	0.354	0.225	2.76e-30	Mac	SELENOF
NDUFA1	1.13e-33	0.257402	0.622	0.454	2.5e-29	Mac	NDUFA1
TMBIM1	9.01e-33	0.251203	0.39	0.254	1.99e-28	Mac	TMBIM1
NLRP1	2.87e-32	0.283247	0.267	0.159	6.34e-28	Mac	NLRP1
INF2	5.65e-31	0.278239	0.336	0.218	1.25e-26	Mac	INF2
NFKBIA1	1.2e-30	0.301646	0.463	0.314	2.65e-26	Mac	NFKBIA
TMEM147	2.07e-30	0.255177	0.269	0.163	4.59e-26	Mac	TMEM147
PLEC1	1.13e-29	0.278193	0.619	0.47	2.5e-25	Mac	PLEC
PDK4	1.88e-25	0.304863	0.26	0.165	4.16e-21	Mac	PDK4
DUSP11	9.44e-22	0.291225	0.649	0.523	2.09e-17	Mac	DUSP1
LMNA1	7.76e-16	0.366572	0.789	0.687	1.72e-11	Mac	LMNA
HBB	0	5.62716	0.364	0.093	0	RBC	HBB
HBA2	0	5.2143	0.299	0.063	0	RBC	HBA2
EGR11	2.19e-247	1.37621	0.737	0.494	4.86e-243	RBC	EGR1
HSPA1A2	3.17e-172	1.06994	0.754	0.58	7.01e-168	RBC	HSPA1A
LRRC75A	6.52e-107	1.27696	0.295	0.128	1.44e-102	RBC	LRRC75A
FOSB1	1.47e-92	1.08095	0.593	0.464	3.25e-88	RBC	FOSB
NR4A1	6.2e-75	1.21956	0.444	0.307	1.37e-70	RBC	NR4A1
MT-ND21	3.07e-69	0.512183	0.897	0.932	6.79e-65	RBC	MT-ND2
TAGLN	4.31e-69	0.368459	0.469	0.302	9.53e-65	RBC	TAGLN
NR4A21	8.91e-69	1.20058	0.337	0.201	1.97e-64	RBC	NR4A2
MT-ND4	2.13e-66	0.490182	0.926	0.951	4.71e-62	RBC	MT-ND4
MT-ATP6	1.26e-65	0.450184	0.934	0.959	2.79e-61	RBC	MT-ATP6
ACTB2	1.35e-58	0.471554	0.876	0.922	2.99e-54	RBC	ACTB
HNRNPH11	4.11e-58	1.18023	0.613	0.64	9.09e-54	RBC	HNRNPH1
DDX3X1	3.64e-53	1.31441	0.526	0.505	8.07e-49	RBC	DDX3X
JUND1	7e-51	0.987729	0.636	0.715	1.55e-46	RBC	JUND
CXCL12	1.34e-49	0.912901	0.396	0.284	2.97e-45	RBC	CXCL12
FOSL21	6.55e-44	1.2582	0.359	0.268	1.45e-39	RBC	FOSL2
NFIC	6.57e-43	0.250298	0.247	0.487	1.45e-38	RBC	NFIC
FOS	4.71e-42	0.563467	0.648	0.607	1.04e-37	RBC	FOS
PTMA1	1.05e-41	0.489659	0.805	0.906	2.32e-37	RBC	PTMA
UBXN4	2.47e-39	0.290131	0.117	0.272	5.47e-35	RBC	UBXN4
MT-ATP8	8.5e-39	1.64638	0.307	0.226	1.88e-34	RBC	MT-ATP8
HNRNPA31	1.09e-36	0.292469	0.217	0.42	2.42e-32	RBC	HNRNPA3
PRRC2C1	1.33e-36	0.325775	0.174	0.355	2.94e-32	RBC	PRRC2C
JUN	7.55e-36	0.699486	0.599	0.581	1.67e-31	RBC	JUN
SCAF11	2.19e-35	0.321784	0.158	0.326	4.84e-31	RBC	SCAF11
EIF3A	2.59e-33	0.252577	0.148	0.304	5.73e-29	RBC	EIF3A
MT-CO3	2.72e-33	0.397636	0.838	0.917	6.02e-29	RBC	MT-CO3
ZFAND5	4.93e-32	0.277902	0.173	0.338	1.09e-27	RBC	ZFAND5
MT-ND11	5.64e-32	0.453311	0.801	0.871	1.25e-27	RBC	MT-ND1
GLS1	7.76e-32	0.302227	0.155	0.314	1.72e-27	RBC	GLS
GOLGB1	2.9e-31	0.321836	0.156	0.312	6.43e-27	RBC	GOLGB1
EIF1AX	6.5e-31	0.339001	0.165	0.325	1.44e-26	RBC	EIF1AX
PNISR	6.69e-31	0.371531	0.193	0.368	1.48e-26	RBC	PNISR
ZFHX3	9.18e-31	0.289077	0.158	0.314	2.03e-26	RBC	ZFHX3
AKAP9	4.77e-30	0.400203	0.152	0.304	1.05e-25	RBC	AKAP9
RPL17	1.64e-28	0.431511	0.218	0.403	3.64e-24	RBC	RPL17
TINAGL1	1.89e-28	0.995656	0.305	0.229	4.19e-24	RBC	TINAGL1
CAST	4.68e-28	0.388712	0.229	0.417	1.04e-23	RBC	CAST
ARPC42	5.21e-28	0.260701	0.19	0.352	1.15e-23	RBC	ARPC4
KCNQ1OT1	9.92e-28	1.54065	0.286	0.22	2.2e-23	RBC	KCNQ1OT1
PCBP21	1.59e-27	0.331672	0.315	0.556	3.52e-23	RBC	PCBP2
ROCK1	1.76e-27	0.320108	0.137	0.271	3.9e-23	RBC	ROCK1
SFPQ	1.82e-27	0.356138	0.221	0.397	4.03e-23	RBC	SFPQ
KPNB1	5.92e-27	0.305712	0.151	0.29	1.31e-22	RBC	KPNB1
LUC7L3	7.23e-27	0.383341	0.172	0.323	1.6e-22	RBC	LUC7L3
BBX	1.25e-26	0.330081	0.125	0.251	2.76e-22	RBC	BBX
HNRNPA0	1.46e-26	0.276122	0.15	0.287	3.24e-22	RBC	HNRNPA0
IRF2BP2	2.54e-26	0.356761	0.184	0.338	5.63e-22	RBC	IRF2BP2
PPIG	2.81e-26	0.318231	0.128	0.255	6.21e-22	RBC	PPIG
MT-CO11	3.33e-26	0.329416	0.859	0.905	7.37e-22	RBC	MT-CO1
ZBTB20	5.43e-26	0.372041	0.291	0.509	1.2e-21	RBC	ZBTB20
AMD12	5.48e-26	0.337006	0.152	0.289	1.21e-21	RBC	AMD1
EMP11	2.34e-25	0.296482	0.257	0.442	5.18e-21	RBC	EMP1
PTEN	3.61e-25	0.294531	0.128	0.252	7.99e-21	RBC	PTEN
CRIM1	4.81e-25	0.886036	0.344	0.284	1.07e-20	RBC	CRIM1
FUS	5.81e-25	0.358762	0.309	0.534	1.29e-20	RBC	FUS
TOB11	1.28e-24	1.12704	0.334	0.275	2.84e-20	RBC	TOB1
HP1BP3	3.44e-24	0.374918	0.191	0.343	7.62e-20	RBC	HP1BP3
SOCS31	3.68e-24	0.939132	0.423	0.386	8.14e-20	RBC	SOCS3
YME1L1	4.03e-24	0.364253	0.156	0.29	8.92e-20	RBC	YME1L1
EIF4A11	5.42e-24	0.343744	0.198	0.353	1.2e-19	RBC	EIF4A1
QKI2	5.68e-24	0.327522	0.169	0.307	1.26e-19	RBC	QKI
EPS8	1.6e-23	0.257397	0.143	0.267	3.55e-19	RBC	EPS8
NAP1L1	2.63e-23	0.375251	0.293	0.497	5.82e-19	RBC	NAP1L1
POLR2A	2.77e-23	0.291713	0.148	0.275	6.14e-19	RBC	POLR2A
GOLGA4	4.92e-23	0.535631	0.142	0.268	1.09e-18	RBC	GOLGA4
LMO4	8.1e-23	0.374311	0.151	0.28	1.79e-18	RBC	LMO4
CTNNB1	2.42e-22	1.02111	0.48	0.495	5.35e-18	RBC	CTNNB1
PALLD	2.29e-21	0.343606	0.141	0.259	5.07e-17	RBC	PALLD
IFI61	4.43e-21	1.51021	0.27	0.218	9.81e-17	RBC	IFI6
UBE2D3	4.92e-21	0.476064	0.239	0.408	1.09e-16	RBC	UBE2D3
DNAJB12	5.92e-21	0.831568	0.405	0.365	1.31e-16	RBC	DNAJB1
TMED2	9.36e-21	0.455364	0.147	0.269	2.07e-16	RBC	TMED2
LRRFIP12	9.73e-21	0.411164	0.239	0.405	2.15e-16	RBC	LRRFIP1
YWHAB1	1.26e-20	0.369506	0.279	0.471	2.8e-16	RBC	YWHAB
HSP90AA11	1.82e-20	0.738194	0.598	0.698	4.04e-16	RBC	HSP90AA1
RHOB	2.81e-20	1.18874	0.432	0.44	6.22e-16	RBC	RHOB
SLC25A37	4.06e-20	0.330988	0.142	0.256	8.98e-16	RBC	SLC25A37
TNRC6B	5.56e-20	0.444312	0.223	0.38	1.23e-15	RBC	TNRC6B
MORF4L2	1.2e-19	0.523968	0.166	0.296	2.66e-15	RBC	MORF4L2
PABPN1	5.75e-19	0.418881	0.151	0.269	1.27e-14	RBC	PABPN1
NORAD	9.34e-19	0.447705	0.259	0.426	2.07e-14	RBC	NORAD
THBS1	1.94e-18	0.961138	0.252	0.197	4.29e-14	RBC	THBS1
EIF5B	2.32e-18	0.473972	0.16	0.279	5.13e-14	RBC	EIF5B
SLC38A2	2.51e-18	0.417373	0.256	0.422	5.55e-14	RBC	SLC38A2
GLUL2	4.61e-18	0.293552	0.221	0.365	1.02e-13	RBC	GLUL
ZFP361	7.83e-18	0.611603	0.48	0.46	1.73e-13	RBC	ZFP36
HSPH11	8.51e-18	1.15788	0.324	0.288	1.88e-13	RBC	HSPH1
HNRNPK	1.12e-17	0.481247	0.315	0.523	2.48e-13	RBC	HNRNPK
KLF41	2.93e-17	0.276907	0.221	0.361	6.49e-13	RBC	KLF4
G3BP1	4.73e-17	0.366535	0.151	0.261	1.05e-12	RBC	G3BP1
RSRC2	5.38e-17	0.542919	0.156	0.271	1.19e-12	RBC	RSRC2
NFAT51	1.3e-16	0.452408	0.146	0.252	2.87e-12	RBC	NFAT5
CBX6	1.43e-16	0.297763	0.155	0.262	3.16e-12	RBC	CBX6
MKNK21	1.51e-16	0.344306	0.148	0.252	3.34e-12	RBC	MKNK2
STOM1	2.25e-16	0.352677	0.208	0.338	4.98e-12	RBC	STOM
CLK1	3.44e-16	0.490467	0.203	0.335	7.61e-12	RBC	CLK1
KMT2E1	8.47e-16	0.518847	0.212	0.349	1.88e-11	RBC	KMT2E
LIMS11	1.94e-15	0.48053	0.177	0.293	4.3e-11	RBC	LIMS1
TBL1XR1	2.6e-15	0.354654	0.161	0.27	5.75e-11	RBC	TBL1XR1
PNRC1	4.08e-15	0.444247	0.288	0.461	9.04e-11	RBC	PNRC1
DNAJB61	4.94e-15	0.535178	0.168	0.278	1.09e-10	RBC	DNAJB6
ATRX	7.24e-15	0.480902	0.217	0.353	1.6e-10	RBC	ATRX
ID21	9.09e-15	0.385917	0.226	0.361	2.01e-10	RBC	ID2
FGD5-AS1	1.53e-14	0.495331	0.15	0.252	3.38e-10	RBC	FGD5-AS1
LHFPL6	1.58e-14	0.445815	0.195	0.313	3.49e-10	RBC	LHFPL6
MYADM1	2.35e-14	0.383516	0.276	0.437	5.21e-10	RBC	MYADM
YWHAZ	2.79e-14	0.547734	0.279	0.446	6.18e-10	RBC	YWHAZ
RBM6	5.45e-14	0.410713	0.171	0.277	1.21e-09	RBC	RBM6
MT-CYB	1.18e-13	0.361986	0.797	0.895	2.6e-09	RBC	MT-CYB
SUMO2	2.53e-13	0.545989	0.311	0.502	5.61e-09	RBC	SUMO2
SRSF21	4.75e-13	0.448627	0.21	0.329	1.05e-08	RBC	SRSF2
CCNL1	7.97e-13	0.320662	0.246	0.375	1.76e-08	RBC	CCNL1
PPP3CA	9.02e-13	0.523809	0.228	0.355	2e-08	RBC	PPP3CA
TGFBR21	1.16e-12	0.403379	0.265	0.413	2.57e-08	RBC	TGFBR2
WSB11	1.24e-12	1.07223	0.433	0.47	2.75e-08	RBC	WSB1
JUNB	1.39e-12	0.470707	0.597	0.659	3.08e-08	RBC	JUNB
UACA1	1.78e-12	0.50415	0.158	0.254	3.94e-08	RBC	UACA
DDIT3	6.18e-12	0.37162	0.161	0.253	1.37e-07	RBC	DDIT3
LPP	1.02e-11	0.321375	0.219	0.332	2.25e-07	RBC	LPP
ZEB22	1.26e-11	0.322131	0.166	0.259	2.79e-07	RBC	ZEB2
INTS61	3.24e-11	1.01376	0.361	0.36	7.17e-07	RBC	INTS6
ACTN41	3.35e-11	0.443302	0.285	0.431	7.41e-07	RBC	ACTN4
CAVIN11	6.17e-11	0.807648	0.494	0.583	1.37e-06	RBC	CAVIN1
HNRNPDL	7.84e-11	0.536515	0.332	0.516	1.73e-06	RBC	HNRNPDL
KLF62	7.98e-11	0.418731	0.316	0.481	1.77e-06	RBC	KLF6
EIF5A1	1.05e-10	1.01409	0.37	0.381	2.32e-06	RBC	EIF5A
ZFP36L12	1.49e-10	0.63567	0.57	0.689	3.31e-06	RBC	ZFP36L1
HSPD11	2.56e-10	0.5585	0.23	0.348	5.67e-06	RBC	HSPD1
IGFBP5	4.96e-10	0.332279	0.425	0.396	1.1e-05	RBC	IGFBP5
CALR	1.66e-09	0.815849	0.484	0.564	3.67e-05	RBC	CALR
H3F3A2	1.81e-09	0.271206	0.445	0.693	4.01e-05	RBC	H3F3A
DUSP12	5.29e-09	0.753333	0.469	0.533	0.000117061	RBC	DUSP1
SRSF3	5.96e-09	0.519067	0.322	0.486	0.00013202	RBC	SRSF3
GOLIM4	7.68e-09	0.62736	0.195	0.293	0.000170025	RBC	GOLIM4
HLA-E1	1.07e-08	0.515062	0.557	0.656	0.000237253	RBC	HLA-E
CEBPD	1.75e-08	0.276758	0.304	0.433	0.000388156	RBC	CEBPD
THRAP31	3.15e-08	0.608414	0.188	0.277	0.000696387	RBC	THRAP3
FKBP9	3.31e-08	0.515415	0.194	0.284	0.000731986	RBC	FKBP9
HEXIM11	4.05e-08	0.482868	0.24	0.346	0.000897289	RBC	HEXIM1
IER21	6.7e-08	0.269093	0.311	0.44	0.00148391	RBC	IER2
UBB1	1.16e-07	0.292325	0.425	0.64	0.00256193	RBC	UBB
FKBP1A1	1.34e-07	0.448254	0.276	0.401	0.00296605	RBC	FKBP1A
HSPA81	2.14e-07	0.464876	0.349	0.52	0.00473803	RBC	HSPA8
CNN3	2.26e-07	1.01336	0.344	0.36	0.00500158	RBC	CNN3
EBF1	2.59e-07	0.882742	0.284	0.272	0.0057241	RBC	EBF1
PPP1CB1	6.04e-07	0.511098	0.265	0.38	0.0133613	RBC	PPP1CB
HNRNPU1	6.27e-07	0.584806	0.355	0.531	0.0138806	RBC	HNRNPU
NUCKS1	6.84e-07	0.572554	0.362	0.539	0.0151419	RBC	NUCKS1
ARGLU11	1.24e-06	1.01649	0.372	0.404	0.0273961	RBC	ARGLU1
TCF41	1.95e-06	1.04079	0.44	0.529	0.0431096	RBC	TCF4
MT-ND51	2.03e-06	0.566245	0.593	0.743	0.0449436	RBC	MT-ND5
TRA2A	2.1e-06	1.01571	0.266	0.259	0.0463862	RBC	TRA2A
CYR61	2.51e-06	0.738736	0.367	0.384	0.0554782	RBC	CYR61
MYH91	4.19e-06	0.582584	0.304	0.436	0.0928462	RBC	MYH9
DNAJA11	4.49e-06	0.419625	0.302	0.432	0.0993233	RBC	DNAJA1
PABPC12	5.17e-06	0.39904	0.412	0.615	0.114396	RBC	PABPC1
NFIB	5.31e-06	0.5151	0.3	0.425	0.117478	RBC	NFIB
MMP2	9.79e-06	0.290563	0.329	0.309	0.216738	RBC	MMP2
EIF2S31	1.32e-05	0.571755	0.197	0.273	0.292965	RBC	EIF2S3
NR2F2	8.7e-05	0.326514	0.215	0.282	1	RBC	NR2F2
HMGB1	8.82e-05	0.495257	0.453	0.681	1	RBC	HMGB1
NAMPT1	0.00049243	0.440599	0.199	0.261	1	RBC	NAMPT
TPM41	0.000631334	0.582518	0.321	0.443	1	RBC	TPM4
RPL231	0.000709168	0.357506	0.506	0.744	1	RBC	RPL23
YBX12	0.00078468	0.6017	0.378	0.547	1	RBC	YBX1
ARID5B	0.00114607	0.474081	0.2	0.26	1	RBC	ARID5B
MIDN2	0.00124678	0.624664	0.248	0.332	1	RBC	MIDN
YWHAE1	0.00156235	0.803562	0.323	0.45	1	RBC	YWHAE
FOXP11	0.00161698	0.716995	0.312	0.432	1	RBC	FOXP1
ANKRD12	0.00182542	0.812215	0.249	0.336	1	RBC	ANKRD12
VMP11	0.00252682	0.566321	0.225	0.295	1	RBC	VMP1
SKIL1	0.0025872	0.666076	0.2	0.263	1	RBC	SKIL
SLC2A31	0.00287858	0.430476	0.197	0.251	1	RBC	SLC2A3
YBX3	0.00416115	0.874099	0.435	0.55	1	RBC	YBX3
RPL13A	0.00489093	0.283449	0.658	0.853	1	RBC	RPL13A
HSPA1B1	0.00659112	0.343904	0.431	0.47	1	RBC	HSPA1B
EPAS11	0.00670508	0.384943	0.256	0.324	1	RBC	EPAS1
TAGLN1	0	4.02384	0.892	0.226	0	SMC	TAGLN
MYH11	0	3.9664	0.633	0.04	0	SMC	MYH11
ACTA2	0	3.8235	0.722	0.1	0	SMC	ACTA2
MYL9	0	3.3706	0.7	0.235	0	SMC	MYL9
SYNPO2	0	3.15251	0.635	0.052	0	SMC	SYNPO2
TPM2	0	2.97224	0.655	0.262	0	SMC	TPM2
NOTCH3	0	2.9143	0.768	0.125	0	SMC	NOTCH3
PDGFA	0	2.88494	0.463	0.132	0	SMC	PDGFA
C11orf96	0	2.8696	0.7	0.165	0	SMC	C11orf96
TINAGL11	0	2.77508	0.718	0.162	0	SMC	TINAGL1
CRIM11	0	2.63215	0.614	0.239	0	SMC	CRIM1
RERGL	0	2.57467	0.368	0.01	0	SMC	RERGL
MCAM	0	2.49165	0.667	0.153	0	SMC	MCAM
TPM1	0	2.40561	0.613	0.19	0	SMC	TPM1
CDH6	0	2.3706	0.308	0.011	0	SMC	CDH6
IGFBP51	0	2.36696	0.784	0.34	0	SMC	IGFBP5
PPP1R14A	0	2.36232	0.443	0.04	0	SMC	PPP1R14A
PCSK7	0	2.34521	0.358	0.156	0	SMC	PCSK7
CALD1	0	2.30311	0.807	0.408	0	SMC	CALD1
LMOD1	0	2.30231	0.455	0.025	0	SMC	LMOD1
RGS5	0	2.29444	0.27	0.044	0	SMC	RGS5
MAP1B	0	2.2619	0.649	0.211	0	SMC	MAP1B
LPP1	0	2.22814	0.667	0.275	0	SMC	LPP
SORBS2	0	2.22492	0.483	0.139	0	SMC	SORBS2
MYLK	0	2.2066	0.529	0.101	0	SMC	MYLK
THBS11	0	2.15913	0.426	0.167	0	SMC	THBS1
FLNA	0	2.14366	0.668	0.501	0	SMC	FLNA
CARMN	0	2.03154	0.334	0.025	0	SMC	CARMN
SORBS1	0	2.0223	0.336	0.053	0	SMC	SORBS1
ACTG2	0	2.01509	0.311	0.011	0	SMC	ACTG2
TOB12	0	2.00262	0.545	0.239	0	SMC	TOB1
CNN1	0	1.96068	0.353	0.015	0	SMC	CNN1
ATP1B2	0	1.95145	0.302	0.025	0	SMC	ATP1B2
PARM1	0	1.91405	0.328	0.024	0	SMC	PARM1
CPE	0	1.91109	0.442	0.061	0	SMC	CPE
ITGA7	0	1.91078	0.43	0.033	0	SMC	ITGA7
TBX2	0	1.89477	0.368	0.024	0	SMC	TBX2
NUDT4	0	1.89031	0.455	0.182	0	SMC	NUDT4
LBH	0	1.88992	0.502	0.2	0	SMC	LBH
ID4	0	1.88636	0.377	0.084	0	SMC	ID4
NET1	0	1.87246	0.4	0.168	0	SMC	NET1
PLN	0	1.85104	0.341	0.009	0	SMC	PLN
MAP3K20	0	1.83526	0.507	0.172	0	SMC	MAP3K20
CSRP1	0	1.81227	0.507	0.264	0	SMC	CSRP1
NR2F21	0	1.79372	0.632	0.226	0	SMC	NR2F2
CSRP2	0	1.78831	0.387	0.081	0	SMC	CSRP2
EGR12	0	1.75525	0.795	0.465	0	SMC	EGR1
PPP1CB2	0	1.75193	0.57	0.345	0	SMC	PPP1CB
PPP1R12B	0	1.74417	0.394	0.049	0	SMC	PPP1R12B
PPP1R12A	0	1.7415	0.493	0.187	0	SMC	PPP1R12A
C12orf75	0	1.74051	0.32	0.075	0	SMC	C12orf75
DSTN	0	1.73361	0.704	0.623	0	SMC	DSTN
CBX61	0	1.72018	0.468	0.225	0	SMC	CBX6
FILIP1L	0	1.67719	0.474	0.168	0	SMC	FILIP1L
ATF3	0	1.67132	0.505	0.253	0	SMC	ATF3
MRVI1	0	1.6594	0.349	0.018	0	SMC	MRVI1
RASSF3	0	1.64489	0.295	0.097	0	SMC	RASSF3
JAG1	0	1.60681	0.489	0.189	0	SMC	JAG1
ITGA8	0	1.60337	0.299	0.012	0	SMC	ITGA8
NR4A11	0	1.59815	0.623	0.27	0	SMC	NR4A1
RCAN2	0	1.58319	0.363	0.035	0	SMC	RCAN2
SLIT3	0	1.57241	0.371	0.066	0	SMC	SLIT3
WTIP	0	1.55181	0.337	0.077	0	SMC	WTIP
PHLDB2	0	1.54617	0.346	0.089	0	SMC	PHLDB2
ABCC9	0	1.54447	0.282	0.053	0	SMC	ABCC9
AOC3	0	1.54038	0.363	0.04	0	SMC	AOC3
SNCG1	0	1.53667	0.4	0.187	0	SMC	SNCG
ADRA2A	0	1.51864	0.287	0.023	0	SMC	ADRA2A
ARID5B1	0	1.51375	0.482	0.223	0	SMC	ARID5B
C1QTNF1	0	1.50296	0.417	0.101	0	SMC	C1QTNF1
PDE5A	0	1.49839	0.332	0.034	0	SMC	PDE5A
EDNRA	0	1.49694	0.301	0.022	0	SMC	EDNRA
PALLD1	0	1.47634	0.49	0.218	0	SMC	PALLD
ITIH5	0	1.46038	0.409	0.112	0	SMC	ITIH5
GUCY1A1	0	1.42533	0.336	0.044	0	SMC	GUCY1A1
SPEG	0	1.42322	0.332	0.066	0	SMC	SPEG
FBXO32	0	1.38247	0.294	0.054	0	SMC	FBXO32
COL18A11	0	1.35129	0.583	0.34	0	SMC	COL18A1
ACTN42	0	1.33754	0.603	0.396	0	SMC	ACTN4
NEXN	0	1.33551	0.268	0.027	0	SMC	NEXN
ADAMTS11	0	1.33377	0.465	0.204	0	SMC	ADAMTS1
KANK2	0	1.33308	0.436	0.188	0	SMC	KANK2
RRAD	0	1.31943	0.28	0.04	0	SMC	RRAD
ZEB23	0	1.30866	0.467	0.222	0	SMC	ZEB2
CLMN	0	1.28495	0.267	0.04	0	SMC	CLMN
NTRK2	0	1.28291	0.472	0.208	0	SMC	NTRK2
HES4	0	1.27314	0.338	0.064	0	SMC	HES4
RBPMS	0	1.26897	0.388	0.118	0	SMC	RBPMS
ACTB3	0	1.26631	0.96	0.913	0	SMC	ACTB
VCL	0	1.26532	0.392	0.164	0	SMC	VCL
PRKG1	0	1.24916	0.252	0.035	0	SMC	PRKG1
2022-06-01	0	1.23134	0.763	0.555	0	SMC	JUN
PTP4A3	0	1.22448	0.296	0.058	0	SMC	PTP4A3
LGI4	0	1.21995	0.315	0.057	0	SMC	LGI4
IGFBP7	0	1.21526	0.909	0.738	0	SMC	IGFBP7
SLC7A2	0	1.16865	0.372	0.13	0	SMC	SLC7A2
FOSB2	0	1.14297	0.676	0.442	0	SMC	FOSB
EPAS12	0	1.13576	0.558	0.285	0	SMC	EPAS1
EFHD1	0	1.13228	0.284	0.048	0	SMC	EFHD1
ARHGEF17	0	1.12751	0.294	0.061	0	SMC	ARHGEF17
AKAP1	0	1.10741	0.258	0.058	0	SMC	AKAP1
CACNA1H	0	1.09385	0.252	0.008	0	SMC	CACNA1H
SPARCL11	0	0.979599	0.768	0.534	0	SMC	SPARCL1
ADCY3	0	0.96074	0.288	0.087	0	SMC	ADCY3
RARRES2	0	0.906922	0.283	0.052	0	SMC	RARRES2
PGF	0	0.905224	0.25	0.064	0	SMC	PGF
GPRC5C	0	0.891267	0.254	0.064	0	SMC	GPRC5C
ISYNA1	0	0.875627	0.254	0.074	0	SMC	ISYNA1
COL14A1	0	0.850387	0.46	0.196	0	SMC	COL14A1
PTMA2	0	0.77543	0.929	0.896	0	SMC	PTMA
MSRB3	1.22e-307	1.14054	0.332	0.127	2.71e-303	SMC	MSRB3
EBF11	1.92e-305	1.1333	0.492	0.24	4.25e-301	SMC	EBF1
FOS1	4.19e-303	0.978568	0.766	0.586	9.27e-299	SMC	FOS
TNS11	1.46e-301	1.30911	0.477	0.271	3.24e-297	SMC	TNS1
A2M1	3.19e-300	0.915814	0.641	0.388	7.07e-296	SMC	A2M
HSPA1A3	2.18e-285	1.05158	0.744	0.567	4.81e-281	SMC	HSPA1A
CRISPLD2	1.18e-273	1.83395	0.349	0.153	2.61e-269	SMC	CRISPLD2
SMTN	2.13e-272	0.953147	0.323	0.13	4.71e-268	SMC	SMTN
HSPB6	8.02e-265	0.888677	0.262	0.091	1.77e-260	SMC	HSPB6
CYR611	5.29e-264	1.32611	0.569	0.356	1.17e-259	SMC	CYR61
ANGPTL1	3.32e-248	0.807229	0.254	0.09	7.34e-244	SMC	ANGPTL1
CHCHD101	5.96e-248	0.882446	0.361	0.166	1.32e-243	SMC	CHCHD10
ADIRF1	5.28e-244	1.35031	0.66	0.609	1.17e-239	SMC	ADIRF
INTS62	1.07e-240	1.44515	0.541	0.333	2.38e-236	SMC	INTS6
UBA2	5.63e-237	0.939932	0.297	0.122	1.25e-232	SMC	UBA2
LRRC75A1	3.23e-232	1.45548	0.287	0.116	7.15e-228	SMC	LRRC75A
FXYD1	7.11e-231	0.875976	0.393	0.195	1.57e-226	SMC	FXYD1
AXL	2.86e-224	1.51872	0.369	0.182	6.33e-220	SMC	AXL
ZFHX31	5.55e-222	1.47152	0.471	0.281	1.23e-217	SMC	ZFHX3
LAMA51	3.3e-218	0.708905	0.374	0.171	7.3e-214	SMC	LAMA5
FADS3	2.08e-217	0.85856	0.255	0.097	4.61e-213	SMC	FADS3
PHLDA2	1.1e-216	0.91623	0.25	0.096	2.44e-212	SMC	PHLDA2
JUNB1	9.51e-214	0.985056	0.727	0.644	2.1e-209	SMC	JUNB
CAVIN12	3.44e-206	0.972316	0.696	0.56	7.62e-202	SMC	CAVIN1
ARHGAP1	1.06e-204	1.15971	0.348	0.169	2.35e-200	SMC	ARHGAP1
GADD45B1	1.27e-200	1.01703	0.559	0.372	2.81e-196	SMC	GADD45B
ZNF703	8.66e-196	0.693603	0.269	0.112	1.92e-191	SMC	ZNF703
CCDC3	1.87e-193	0.888347	0.318	0.147	4.14e-189	SMC	CCDC3
ARHGEF7	1.01e-189	0.795146	0.283	0.123	2.24e-185	SMC	ARHGEF7
FOSL22	1.62e-188	1.50865	0.426	0.25	3.59e-184	SMC	FOSL2
NR4A22	2.92e-185	1.05392	0.363	0.186	6.46e-181	SMC	NR4A2
2022-09-07	6.13e-183	1.08586	0.546	0.393	1.36e-178	SMC	2022-09-07
MT-ATP61	1.07e-182	0.460378	0.958	0.957	2.37e-178	SMC	MT-ATP6
CXCL121	2.35e-182	0.36983	0.484	0.262	5.21e-178	SMC	CXCL12
BCAM1	2.6e-178	0.681908	0.424	0.222	5.76e-174	SMC	BCAM
ZFP36L13	8.8e-178	0.814216	0.777	0.668	1.95e-173	SMC	ZFP36L1
CALM21	2.25e-177	0.871101	0.663	0.601	4.98e-173	SMC	CALM2
PTEN1	3.15e-176	1.30713	0.39	0.223	6.97e-172	SMC	PTEN
TGFB1I1	3.2e-176	0.745266	0.319	0.158	7.08e-172	SMC	TGFB1I1
TMEM159	8.99e-175	1.16034	0.272	0.122	1.99e-170	SMC	TMEM159
JUND2	6.25e-173	0.941899	0.769	0.702	1.38e-168	SMC	JUND
ENAH	3.94e-171	1.10946	0.324	0.164	8.72e-167	SMC	ENAH
CDKN1A1	2.35e-168	1.04926	0.413	0.243	5.19e-164	SMC	CDKN1A
NFKBIZ1	2.54e-168	1.36021	0.519	0.357	5.62e-164	SMC	NFKBIZ
HNRNPH12	5.89e-168	1.1447	0.744	0.623	1.3e-163	SMC	HNRNPH1
PDGFRB	3.77e-166	0.595077	0.47	0.269	8.34e-162	SMC	PDGFRB
MRGPRF	1.72e-165	0.703773	0.284	0.132	3.8e-161	SMC	MRGPRF
DNAJB13	1.04e-162	0.902531	0.515	0.345	2.31e-158	SMC	DNAJB1
HSP90AA12	1.99e-161	0.768315	0.743	0.684	4.41e-157	SMC	HSP90AA1
FAM129A	5.01e-161	0.905545	0.303	0.151	1.11e-156	SMC	FAM129A
MYL62	2.96e-160	0.984279	0.688	0.74	6.55e-156	SMC	MYL6
ZFP362	7.12e-160	1.06428	0.578	0.444	1.58e-155	SMC	ZFP36
MYC	8.87e-160	1.02208	0.296	0.146	1.96e-155	SMC	MYC
NDRG2	8.09e-159	0.746596	0.324	0.166	1.79e-154	SMC	NDRG2
PPP1R15A1	1.71e-156	0.925894	0.464	0.301	3.78e-152	SMC	PPP1R15A
MAFF	1.81e-156	0.974209	0.287	0.14	4e-152	SMC	MAFF
HSPA1B2	2.28e-155	0.976133	0.588	0.45	5.04e-151	SMC	HSPA1B
MALAT1	1.17e-152	0.346563	0.995	0.985	2.59e-148	SMC	MALAT1
RHOB1	3.34e-151	1.50922	0.568	0.421	7.4e-147	SMC	RHOB
MPRIP	5.03e-150	0.885329	0.342	0.186	1.11e-145	SMC	MPRIP
ROCK11	1.24e-141	1.01591	0.393	0.244	2.74e-137	SMC	ROCK1
CCL21	3.57e-131	1.24553	0.292	0.154	7.9e-127	SMC	CCL2
PTK2	2.3e-129	0.818139	0.294	0.156	5.08e-125	SMC	PTK2
CTNNB11	8.43e-129	1.439	0.592	0.48	1.87e-124	SMC	CTNNB1
DNAJB4	2.03e-128	0.873524	0.306	0.168	4.49e-124	SMC	DNAJB4
SOCS32	9.82e-125	0.923368	0.505	0.371	2.17e-120	SMC	SOCS3
HES11	1.32e-123	0.662652	0.401	0.243	2.91e-119	SMC	HES1
MAP7D3	6.15e-120	0.862106	0.296	0.164	1.36e-115	SMC	MAP7D3
BTG2	5.11e-119	0.968413	0.383	0.244	1.13e-114	SMC	BTG2
SOD3	1.99e-118	0.530352	0.531	0.359	4.41e-114	SMC	SOD3
CABIN1	3.2e-113	0.541695	0.26	0.136	7.09e-109	SMC	CABIN1
MYADM2	5.05e-109	0.984828	0.545	0.411	1.12e-104	SMC	MYADM
SH3BGRL2	8.78e-105	0.911712	0.403	0.279	1.94e-100	SMC	SH3BGRL
NFIB1	4.97e-104	0.850112	0.535	0.4	1.1e-99	SMC	NFIB
INAFM1	1.13e-101	0.520034	0.272	0.149	2.51e-97	SMC	INAFM1
CKB	1.57e-101	0.565337	0.298	0.168	3.48e-97	SMC	CKB
PNRC11	1.86e-101	0.839856	0.547	0.437	4.12e-97	SMC	PNRC1
MIR22HG	1.87e-101	0.717673	0.251	0.135	4.14e-97	SMC	MIR22HG
DDX3X2	1.45e-100	1.0465	0.595	0.493	3.21e-96	SMC	DDX3X
OAZ2	2.65e-99	0.766654	0.302	0.181	5.86e-95	SMC	OAZ2
ITGB1	9.53e-99	0.729277	0.628	0.555	2.11e-94	SMC	ITGB1
HSPH12	2.05e-97	0.94507	0.404	0.274	4.55e-93	SMC	HSPH1
MAPRE2	2.25e-97	0.850809	0.25	0.139	4.98e-93	SMC	MAPRE2
TSC22D1	2.36e-95	0.762102	0.437	0.325	5.23e-91	SMC	TSC22D1
CAV21	3.79e-94	0.865009	0.302	0.182	8.39e-90	SMC	CAV2
CRYAB	1.7e-93	0.497437	0.434	0.292	3.76e-89	SMC	CRYAB
MT1M	3.28e-93	1.23016	0.424	0.302	7.26e-89	SMC	MT1M
[truncated: 1,305 more rows]
