# Supplementary material for: Single-cell and spatial transcriptomics reveal changes in cell heterogeneity during progression of human tendinopathy
Source: BMC Biol. 2023 Jun 6;21:132. doi: 10.1186/s12915-023-01613-2 (PMC10246392; doi:10.1186/s12915-023-01613-2)
Supplement: Supplementary file 4 — Additional file 4: Table S3. Differentially expressed genes of different tenocyte subcluster. [file 12915_2023_1613_MOESM4_ESM.xlsx]

## Sheet: TC_sub_marker
	p_val	avg_log2FC	pct.1	pct.2	p_val_adj	cluster	gene
APOE	0	3.77769	0.705	0.081	0	TC1	APOE
GGT5	0	2.61178	0.816	0.114	0	TC1	GGT5
IGFBP4	0	2.31054	0.878	0.353	0	TC1	IGFBP4
THY1	0	2.15947	0.815	0.286	0	TC1	THY1
COL4A1	0	1.98546	0.6	0.117	0	TC1	COL4A1
COL18A1	0	1.95775	0.753	0.245	0	TC1	COL18A1
OLFML2B	0	1.80279	0.575	0.102	0	TC1	OLFML2B
SERPINF1	0	1.7962	0.876	0.348	0	TC1	SERPINF1
C7	0	1.78788	0.303	0.036	0	TC1	C7
APOC1	0	1.78624	0.33	0.026	0	TC1	APOC1
NOTCH3	0	1.76431	0.604	0.112	0	TC1	NOTCH3
COL4A2	0	1.71959	0.569	0.136	0	TC1	COL4A2
CXCL12	0	1.5756	0.758	0.198	0	TC1	CXCL12
CYGB	0	1.5481	0.647	0.199	0	TC1	CYGB
MDK	0	1.51815	0.474	0.1	0	TC1	MDK
LGALS3BP	0	1.49781	0.554	0.078	0	TC1	LGALS3BP
RARRES2	0	1.49748	0.402	0.042	0	TC1	RARRES2
SCN4B	0	1.36365	0.301	0.023	0	TC1	SCN4B
TMEM119	0	1.31008	0.392	0.036	0	TC1	TMEM119
LAMB1	0	1.21231	0.501	0.055	0	TC1	LAMB1
TMEM176B	0	1.20132	0.348	0.04	0	TC1	TMEM176B
TMEM176A	0	1.18774	0.341	0.038	0	TC1	TMEM176A
CD248	0	1.17678	0.464	0.075	0	TC1	CD248
NR2F2	0	1.14632	0.471	0.095	0	TC1	NR2F2
SUSD2	0	1.06749	0.32	0.027	0	TC1	SUSD2
NID1	0	1.06576	0.379	0.045	0	TC1	NID1
HES4	0	0.994607	0.28	0.014	0	TC1	HES4
APLNR	0	0.951462	0.264	0.022	0	TC1	APLNR
SRPX	8.12966e-307	0.954317	0.384	0.062	1.79942e-302	TC1	SRPX
IFITM1	7.74416e-297	1.55902	0.657	0.216	1.71409e-292	TC1	IFITM1
TMSB10	2.90363e-295	1.54963	0.928	0.66	6.4269e-291	TC1	TMSB10
TFPI	8.16703e-295	0.966464	0.416	0.078	1.80769e-290	TC1	TFPI
COL6A3	1.08488e-294	1.22687	0.988	0.767	2.40127e-290	TC1	COL6A3
TAGLN	4.34773e-290	1.69718	0.558	0.15	9.62327e-286	TC1	TAGLN
COL14A1	5.17564e-274	1.15018	0.799	0.297	1.14558e-269	TC1	COL14A1
BST2	2.85798e-259	0.801818	0.251	0.03	6.32586e-255	TC1	BST2
COL5A3	4.96453e-255	1.39727	0.376	0.074	1.09885e-250	TC1	COL5A3
IGFBP7	3.60822e-253	1.35555	0.956	0.791	7.98644e-249	TC1	IGFBP7
ARHGDIB	4.89474e-253	0.865632	0.341	0.06	1.0834e-248	TC1	ARHGDIB
CYP1B1	8.8295e-253	1.47452	0.672	0.237	1.95432e-248	TC1	CYP1B1
PODN	2.36859e-252	1.02981	0.516	0.13	5.24264e-248	TC1	PODN
EFEMP1	9.17933e-251	1.33366	0.687	0.249	2.03175e-246	TC1	EFEMP1
MYL9	1.71372e-250	1.1764	0.658	0.228	3.79315e-246	TC1	MYL9
SPRY1	2.43879e-245	1.26443	0.502	0.137	5.39802e-241	TC1	SPRY1
SPARCL1	2.27282e-242	1.61705	0.793	0.393	5.03067e-238	TC1	SPARCL1
LAMA4	7.39317e-241	1.1218	0.524	0.154	1.6364e-236	TC1	LAMA4
NRP1	5.59753e-235	0.796225	0.485	0.124	1.23896e-230	TC1	NRP1
LRRC32	2.17555e-233	0.844428	0.291	0.047	4.81537e-229	TC1	LRRC32
CFH	1.22084e-229	1.30746	0.866	0.424	2.70222e-225	TC1	CFH
FBLN2	9.45236e-228	1.11367	0.75	0.31	2.09219e-223	TC1	FBLN2
COL16A1	6.05855e-227	1.42125	0.629	0.247	1.341e-222	TC1	COL16A1
DCLK1	1.08015e-226	0.743942	0.356	0.071	2.39081e-222	TC1	DCLK1
B2M	8.82796e-224	1.0373	0.966	0.849	1.95398e-219	TC1	B2M
MMP14	5.2901e-222	1.28207	0.711	0.316	1.17091e-217	TC1	MMP14
FTH1	5.27817e-220	1.16519	0.977	0.861	1.16827e-215	TC1	FTH1
C1S	3.95064e-214	1.27163	0.882	0.624	8.74435e-210	TC1	C1S
COL1A1	5.72651e-206	1.33727	0.983	0.747	1.26751e-201	TC1	COL1A1
EPHX1	5.20614e-200	1.17495	0.582	0.215	1.15233e-195	TC1	EPHX1
MMP2	5.05792e-199	1.04732	0.879	0.441	1.11952e-194	TC1	MMP2
MARCKS	2.18276e-190	0.58746	0.639	0.242	4.83132e-186	TC1	MARCKS
COL6A2	6.77461e-189	0.911279	0.985	0.909	1.49949e-184	TC1	COL6A2
IFITM3	1.26683e-181	1.0915	0.926	0.751	2.80401e-177	TC1	IFITM3
HIC1	4.65674e-176	0.785086	0.356	0.089	1.03072e-171	TC1	HIC1
ADGRA2	4.8864e-176	0.713536	0.313	0.07	1.08156e-171	TC1	ADGRA2
PDGFRB	4.51257e-171	1.02705	0.792	0.437	9.98812e-167	TC1	PDGFRB
EMILIN1	1.89429e-169	1.19549	0.623	0.301	4.19282e-165	TC1	EMILIN1
C1R	4.65355e-169	1.00996	0.904	0.64	1.03002e-164	TC1	C1R
CLEC11A	4.81792e-169	0.96466	0.44	0.143	1.0664e-164	TC1	CLEC11A
CALD1	1.93048e-167	1.07884	0.781	0.49	4.27293e-163	TC1	CALD1
PCOLCE	7.87481e-166	1.10825	0.851	0.588	1.74301e-161	TC1	PCOLCE
PLTP	3.47565e-164	1.01915	0.529	0.196	7.693e-160	TC1	PLTP
HLA-B	1.33095e-163	1.08415	0.85	0.615	2.94593e-159	TC1	HLA-B
CDH11	2.83318e-158	0.81255	0.473	0.163	6.27096e-154	TC1	CDH11
AHR	3.07859e-158	0.622796	0.319	0.078	6.81416e-154	TC1	AHR
VCAN	6.19787e-158	1.24351	0.922	0.69	1.37184e-153	TC1	VCAN
PLAU	1.58429e-149	0.636367	0.311	0.077	3.50666e-145	TC1	PLAU
COL6A1	2.25194e-148	0.862151	0.973	0.862	4.98444e-144	TC1	COL6A1
RARRES3	4.28989e-145	0.695003	0.301	0.076	9.49525e-141	TC1	RARRES3
ABCA8	1.74585e-144	0.815983	0.401	0.127	3.86426e-140	TC1	ABCA8
PPIB	5.14105e-143	1.06827	0.785	0.577	1.13792e-138	TC1	PPIB
IFI16	2.31483e-142	0.86762	0.639	0.311	5.12364e-138	TC1	IFI16
PLXDC1	2.53501e-141	0.840688	0.411	0.136	5.61099e-137	TC1	PLXDC1
RPS4Y1	8.95839e-136	0.951001	0.514	0.212	1.98285e-131	TC1	RPS4Y1
SPON2	2.40603e-133	0.788007	0.498	0.188	5.3255e-129	TC1	SPON2
PLAC9	5.63308e-133	0.926155	0.854	0.66	1.24682e-128	TC1	PLAC9
PLXND1	8.32038e-133	0.789445	0.333	0.099	1.84163e-128	TC1	PLXND1
BASP1	7.53158e-132	0.884891	0.395	0.127	1.66704e-127	TC1	BASP1
RPS28	6.35405e-128	0.816488	0.939	0.872	1.40641e-123	TC1	RPS28
CFD	6.35772e-128	1.03083	0.696	0.369	1.40722e-123	TC1	CFD
MAP1B	2.06828e-127	0.734318	0.566	0.249	4.57793e-123	TC1	MAP1B
MAP4K4	4.74065e-127	0.927987	0.454	0.18	1.0493e-122	TC1	MAP4K4
APOD	1.02968e-126	1.40138	0.351	0.108	2.2791e-122	TC1	APOD
SELENOP	2.5744e-126	0.7702	0.667	0.341	5.69819e-122	TC1	SELENOP
FGL2	3.14902e-124	0.48812	0.349	0.105	6.97004e-120	TC1	FGL2
CST3	3.45931e-124	0.844109	0.956	0.842	7.65683e-120	TC1	CST3
NID2	1.01775e-121	0.54415	0.266	0.069	2.25269e-117	TC1	NID2
SH3PXD2B	2.51913e-120	0.588271	0.253	0.064	5.57585e-116	TC1	SH3PXD2B
TSHZ2	1.01715e-119	0.679163	0.391	0.136	2.25136e-115	TC1	TSHZ2
C3	2.77134e-119	0.888386	0.352	0.11	6.13408e-115	TC1	C3
CD63	5.63121e-119	0.687103	0.934	0.813	1.24641e-114	TC1	CD63
ZEB2	6.88106e-115	0.690027	0.518	0.227	1.52305e-110	TC1	ZEB2
IFI27	8.0185e-115	0.88444	0.516	0.227	1.77481e-110	TC1	IFI27
SERF2	5.18449e-114	0.716662	0.916	0.836	1.14754e-109	TC1	SERF2
SOX4	5.21861e-111	0.903574	0.595	0.298	1.15509e-106	TC1	SOX4
COL1A2	5.50963e-111	0.819359	0.996	0.92	1.2195e-106	TC1	COL1A2
ZFP36L1	1.43762e-110	0.409946	0.887	0.639	3.18202e-106	TC1	ZFP36L1
FBN1	1.70813e-110	0.873589	0.733	0.462	3.78078e-106	TC1	FBN1
CXCL14	2.78725e-109	1.3846	0.251	0.066	6.16929e-105	TC1	CXCL14
COL3A1	1.9473e-108	0.50081	0.988	0.825	4.31015e-104	TC1	COL3A1
TPM1	2.20289e-107	0.839772	0.462	0.201	4.87587e-103	TC1	TPM1
DIO2	5.89201e-105	0.942907	0.367	0.135	1.30414e-100	TC1	DIO2
RASD1	6.73283e-104	0.710381	0.409	0.156	1.49025e-99	TC1	RASD1
C1orf122	7.61708e-104	0.906262	0.447	0.206	1.68596e-99	TC1	C1orf122
SERPINH1	1.18217e-102	1.02744	0.603	0.342	2.61662e-98	TC1	SERPINH1
TGFB3	4.222e-102	0.705245	0.287	0.092	9.34496e-98	TC1	TGFB3
PTGFR	1.45909e-101	0.714463	0.312	0.105	3.22956e-97	TC1	PTGFR
RPS18	2.61951e-99	0.711727	0.923	0.857	5.79802e-95	TC1	RPS18
FTL	3.52366e-99	0.751177	0.954	0.879	7.79928e-95	TC1	FTL
TRIM22	1.00778e-98	0.53584	0.255	0.074	2.23063e-94	TC1	TRIM22
EPAS1	6.91968e-98	0.698166	0.34	0.124	1.5316e-93	TC1	EPAS1
DNPH1	3.05088e-97	0.563232	0.302	0.1	6.75282e-93	TC1	DNPH1
RPL39	8.28476e-97	0.845978	0.925	0.863	1.83375e-92	TC1	RPL39
ID4	2.95927e-95	0.704734	0.304	0.103	6.55006e-91	TC1	ID4
PSMB9	6.96057e-95	0.53028	0.272	0.085	1.54065e-90	TC1	PSMB9
SELENBP1	6.37008e-94	0.622305	0.306	0.107	1.40995e-89	TC1	SELENBP1
MAP1LC3A	3.09189e-92	0.617605	0.349	0.133	6.84358e-88	TC1	MAP1LC3A
LAMA2	1.06352e-90	0.682746	0.429	0.184	2.354e-86	TC1	LAMA2
RPL6	1.9891e-90	0.619377	0.906	0.829	4.40268e-86	TC1	RPL6
WLS	6.86312e-89	0.540698	0.312	0.112	1.51908e-84	TC1	WLS
ATP6V0D1	2.16628e-88	0.622699	0.32	0.12	4.79483e-84	TC1	ATP6V0D1
SNED1	5.05239e-88	1.03078	0.526	0.284	1.1183e-83	TC1	SNED1
RPL11	6.47681e-88	0.648108	0.912	0.849	1.43358e-83	TC1	RPL11
LAMC1	4.3599e-87	0.681196	0.492	0.246	9.65019e-83	TC1	LAMC1
INAFM1	9.08909e-86	0.73539	0.404	0.181	2.01178e-81	TC1	INAFM1
PTGFRN	6.5311e-82	0.549801	0.339	0.134	1.44559e-77	TC1	PTGFRN
TYMP	2.13404e-81	0.794813	0.531	0.288	4.72349e-77	TC1	TYMP
IFITM2	5.72565e-81	0.72821	0.708	0.475	1.26732e-76	TC1	IFITM2
RNF24	6.95785e-81	0.602311	0.422	0.196	1.54005e-76	TC1	RNF24
IGF1	7.92139e-81	0.634498	0.394	0.166	1.75332e-76	TC1	IGF1
A2M	1.66187e-80	0.693925	0.343	0.139	3.67838e-76	TC1	A2M
RPL7A	1.8276e-79	0.640369	0.872	0.805	4.04522e-75	TC1	RPL7A
RPS7	7.33738e-79	0.675925	0.839	0.763	1.62406e-74	TC1	RPS7
VGLL4	1.79058e-78	0.724588	0.519	0.278	3.96328e-74	TC1	VGLL4
FRMD6	3.72005e-78	0.594608	0.41	0.189	8.23395e-74	TC1	FRMD6
RPL5	1.76245e-77	0.607536	0.853	0.765	3.90102e-73	TC1	RPL5
RPLP1	2.54406e-77	0.541887	0.941	0.896	5.63102e-73	TC1	RPLP1
RPS13	5.81277e-77	0.598598	0.901	0.826	1.2866e-72	TC1	RPS13
CTSK	6.85195e-77	0.699421	0.703	0.474	1.51661e-72	TC1	CTSK
ATP5F1E	7.60765e-77	0.628292	0.825	0.689	1.68388e-72	TC1	ATP5F1E
RPL12	9.63141e-77	0.621601	0.932	0.887	2.13182e-72	TC1	RPL12
FYN	1.23194e-76	0.607503	0.351	0.146	2.72679e-72	TC1	FYN
COX4I1	1.51881e-75	0.616545	0.709	0.522	3.36172e-71	TC1	COX4I1
ADCY3	2.89639e-75	0.510101	0.285	0.106	6.41088e-71	TC1	ADCY3
UBB	4.32113e-75	0.570418	0.797	0.626	9.56439e-71	TC1	UBB
RPLP0	1.68933e-74	0.556585	0.882	0.778	3.73916e-70	TC1	RPLP0
RPS12	1.78535e-74	0.695028	0.908	0.849	3.9517e-70	TC1	RPS12
KCTD12	5.68231e-73	0.604137	0.414	0.199	1.25772e-68	TC1	KCTD12
GPNMB	1.74472e-72	0.571856	0.618	0.347	3.86176e-68	TC1	GPNMB
AKR1C3	1.80364e-72	0.477837	0.268	0.097	3.99217e-68	TC1	AKR1C3
S100A11	4.45751e-72	0.685698	0.819	0.711	9.86625e-68	TC1	S100A11
PHLDB1	1.23652e-71	0.638896	0.55	0.318	2.7369e-67	TC1	PHLDB1
RPS2	1.93718e-71	0.541009	0.914	0.821	4.28775e-67	TC1	RPS2
RPS15	1.11176e-70	0.552191	0.886	0.819	2.46077e-66	TC1	RPS15
AP2S1	1.15436e-70	0.658556	0.481	0.269	2.55506e-66	TC1	AP2S1
FILIP1L	1.23204e-70	0.335828	0.298	0.115	2.72699e-66	TC1	FILIP1L
MYL12A	1.94881e-70	0.664376	0.589	0.382	4.31349e-66	TC1	MYL12A
PRRX1	5.11252e-70	0.520289	0.79	0.578	1.1316e-65	TC1	PRRX1
COX6C	1.52486e-69	0.63972	0.699	0.515	3.37513e-65	TC1	COX6C
HLA-A	1.03282e-68	0.580361	0.846	0.707	2.28605e-64	TC1	HLA-A
H3F3A	8.61241e-67	0.464165	0.821	0.668	1.90627e-62	TC1	H3F3A
RPL3	1.32277e-66	0.510238	0.89	0.794	2.92781e-62	TC1	RPL3
ID3	3.88042e-66	0.57702	0.625	0.367	8.58893e-62	TC1	ID3
NREP	1.16785e-65	0.575265	0.253	0.096	2.58492e-61	TC1	NREP
RPS23	1.63295e-65	0.57902	0.897	0.84	3.61437e-61	TC1	RPS23
GPX4	5.00746e-65	0.63397	0.711	0.525	1.10835e-60	TC1	GPX4
COLEC12	9.61533e-65	0.254179	0.563	0.315	2.12826e-60	TC1	COLEC12
RPL22L1	6.57239e-64	0.738043	0.462	0.261	1.45473e-59	TC1	RPL22L1
ECE1	6.87062e-64	0.489597	0.337	0.148	1.52074e-59	TC1	ECE1
DBI	1.09371e-63	0.595635	0.563	0.352	2.42081e-59	TC1	DBI
HTRA3	1.49739e-63	0.664616	0.343	0.159	3.31431e-59	TC1	HTRA3
GADD45A	2.09698e-63	0.550342	0.366	0.173	4.64146e-59	TC1	GADD45A
FLNA	1.34108e-62	0.583924	0.691	0.461	2.96834e-58	TC1	FLNA
RPL29	2.27932e-62	0.538878	0.872	0.797	5.04505e-58	TC1	RPL29
MAFB	5.10277e-62	0.972929	0.526	0.309	1.12945e-57	TC1	MAFB
PFN1	5.67774e-62	0.612397	0.691	0.503	1.25671e-57	TC1	PFN1
TUBA1A	9.9785e-62	0.597744	0.616	0.393	2.20864e-57	TC1	TUBA1A
NDUFB2	1.19691e-61	0.588016	0.627	0.438	2.64924e-57	TC1	NDUFB2
UQCC2	1.27345e-61	0.487558	0.296	0.126	2.81865e-57	TC1	UQCC2
JAG1	2.79376e-61	0.529754	0.313	0.14	6.1837e-57	TC1	JAG1
LY6E	1.29837e-60	0.649862	0.587	0.383	2.8738e-56	TC1	LY6E
TIMP1	4.92871e-60	0.763567	0.892	0.792	1.09092e-55	TC1	TIMP1
ASAH1	8.84493e-59	0.560064	0.371	0.183	1.95774e-54	TC1	ASAH1
UQCRQ	1.65966e-58	0.566158	0.606	0.42	3.67349e-54	TC1	UQCRQ
ZNF703	1.74839e-58	0.528726	0.35	0.166	3.86988e-54	TC1	ZNF703
KANK2	3.92368e-58	0.593091	0.453	0.256	8.68467e-54	TC1	KANK2
ZFP36L2	9.90439e-58	0.511644	0.718	0.491	2.19224e-53	TC1	ZFP36L2
HIGD2A	1.23446e-57	0.557373	0.411	0.221	2.73236e-53	TC1	HIGD2A
SFRP4	1.84207e-57	1.05616	0.282	0.12	4.07724e-53	TC1	SFRP4
PRSS23	2.29647e-57	0.792035	0.532	0.326	5.08301e-53	TC1	PRSS23
ATP5MC3	2.96573e-57	0.584831	0.547	0.358	6.56435e-53	TC1	ATP5MC3
RPL30	3.43065e-57	0.455256	0.929	0.852	7.59341e-53	TC1	RPL30
LAPTM4A	8.65361e-57	0.520021	0.811	0.673	1.91539e-52	TC1	LAPTM4A
SELENON	2.01835e-56	0.475962	0.309	0.14	4.46741e-52	TC1	SELENON
ITGB1	8.2715e-56	0.472522	0.774	0.595	1.83081e-51	TC1	ITGB1
ATP5MG	1.5023e-55	0.539849	0.664	0.503	3.3252e-51	TC1	ATP5MG
RPL41	1.8834e-55	0.567387	0.97	0.937	4.16872e-51	TC1	RPL41
SUB1	1.94364e-55	0.515537	0.478	0.283	4.30206e-51	TC1	SUB1
EIF3K	5.24484e-55	0.539411	0.583	0.388	1.16089e-50	TC1	EIF3K
PSMB8	8.41914e-55	0.433889	0.253	0.104	1.86349e-50	TC1	PSMB8
IFI27L2	2.51327e-54	0.565541	0.625	0.453	5.56287e-50	TC1	IFI27L2
TPM4	2.78781e-54	0.552158	0.549	0.351	6.17053e-50	TC1	TPM4
CPQ	3.981e-54	0.503064	0.469	0.271	8.81155e-50	TC1	CPQ
SEM1	1.16697e-53	0.51522	0.645	0.471	2.58296e-49	TC1	SEM1
OLFML3	1.43849e-53	0.440631	0.294	0.127	3.18396e-49	TC1	OLFML3
NFATC4	5.46987e-53	0.582949	0.335	0.164	1.2107e-48	TC1	NFATC4
TMEM50A	8.84333e-53	0.518798	0.502	0.306	1.95738e-48	TC1	TMEM50A
PSME2	2.29586e-52	0.475222	0.317	0.151	5.08165e-48	TC1	PSME2
FCGRT	2.32834e-52	0.534573	0.599	0.404	5.15354e-48	TC1	FCGRT
SLC25A6	2.39278e-52	0.528516	0.639	0.46	5.29619e-48	TC1	SLC25A6
RPL28	9.16764e-52	0.438567	0.913	0.859	2.02917e-47	TC1	RPL28
TMSB4X	1.11923e-51	0.420856	0.927	0.824	2.47729e-47	TC1	TMSB4X
ARF5	1.19373e-51	0.45034	0.378	0.198	2.6422e-47	TC1	ARF5
NDUFB1	1.22715e-51	0.593173	0.583	0.41	2.71618e-47	TC1	NDUFB1
NACA	2.15454e-51	0.476965	0.827	0.756	4.76885e-47	TC1	NACA
LSP1	2.3921e-51	0.462559	0.587	0.371	5.29468e-47	TC1	LSP1
CD74	2.53811e-51	0.254128	0.314	0.141	5.61785e-47	TC1	CD74
RPS10	5.785e-51	0.460922	0.854	0.776	1.28045e-46	TC1	RPS10
IFNGR1	6.63823e-51	0.477184	0.323	0.158	1.46931e-46	TC1	IFNGR1
LSM7	2.09884e-50	0.50099	0.485	0.294	4.64557e-46	TC1	LSM7
THBS2	2.34139e-50	0.323283	0.486	0.277	5.18242e-46	TC1	THBS2
ZCCHC24	9.0765e-50	0.530927	0.407	0.226	2.00899e-45	TC1	ZCCHC24
SSR2	1.5495e-49	0.490868	0.558	0.374	3.42966e-45	TC1	SSR2
TIMM13	2.64074e-49	0.49843	0.337	0.172	5.84502e-45	TC1	TIMM13
ELOB	3.56878e-49	0.500017	0.719	0.589	7.89914e-45	TC1	ELOB
BLOC1S1	3.59182e-49	0.49864	0.483	0.292	7.95014e-45	TC1	BLOC1S1
PTPRG	5.04528e-49	0.419279	0.321	0.155	1.11672e-44	TC1	PTPRG
TWIST1	5.22229e-49	0.250526	0.276	0.122	1.1559e-44	TC1	TWIST1
LRP3	7.19192e-49	0.399387	0.269	0.12	1.59186e-44	TC1	LRP3
HMGN1	9.37577e-49	0.468646	0.393	0.216	2.07523e-44	TC1	HMGN1
PHC2	2.05533e-48	0.466402	0.301	0.144	4.54926e-44	TC1	PHC2
RPS19	2.26852e-48	0.456326	0.895	0.817	5.02115e-44	TC1	RPS19
RAB31	2.493e-48	0.577987	0.419	0.243	5.51801e-44	TC1	RAB31
CFL1	3.7201e-48	0.512431	0.697	0.538	8.23407e-44	TC1	CFL1
SH3PXD2A	8.54627e-48	0.500536	0.309	0.151	1.89163e-43	TC1	SH3PXD2A
ITM2A	1.46685e-47	0.342887	0.291	0.133	3.24672e-43	TC1	ITM2A
HES1	3.09464e-47	0.452259	0.382	0.206	6.84967e-43	TC1	HES1
SERPING1	3.79059e-47	0.393893	0.896	0.777	8.3901e-43	TC1	SERPING1
ATOX1	4.19019e-47	0.523456	0.495	0.318	9.27457e-43	TC1	ATOX1
RPL13	4.57031e-47	0.36024	0.957	0.909	1.01159e-42	TC1	RPL13
PPIC	5.28565e-47	0.477854	0.457	0.276	1.16993e-42	TC1	PPIC
UQCR10	1.05742e-46	0.54437	0.555	0.388	2.3405e-42	TC1	UQCR10
LTBR	9.46984e-46	0.472689	0.344	0.178	2.09605e-41	TC1	LTBR
NDUFA1	1.10871e-45	0.473003	0.665	0.504	2.45401e-41	TC1	NDUFA1
DECR1	1.17178e-45	0.35092	0.252	0.112	2.59362e-41	TC1	DECR1
DPM3	1.75283e-45	0.467928	0.404	0.228	3.87971e-41	TC1	DPM3
SESN3	2.20428e-45	0.363165	0.251	0.111	4.87895e-41	TC1	SESN3
SNAI2	2.7383e-45	0.451444	0.313	0.158	6.06096e-41	TC1	SNAI2
CYBA	2.91806e-45	0.523783	0.494	0.318	6.45883e-41	TC1	CYBA
GRN	3.75089e-45	0.502846	0.558	0.383	8.30222e-41	TC1	GRN
FBLN5	4.65802e-45	0.340266	0.269	0.124	1.03101e-40	TC1	FBLN5
RUNX1T1	6.7602e-45	0.255058	0.332	0.166	1.4963e-40	TC1	RUNX1T1
RSU1	1.11664e-44	0.378026	0.254	0.115	2.47158e-40	TC1	RSU1
CLCN7	1.73071e-44	0.381101	0.256	0.116	3.83076e-40	TC1	CLCN7
RPS3A	3.4212e-44	0.437463	0.878	0.815	7.57248e-40	TC1	RPS3A
A4GALT	3.47904e-44	0.478986	0.342	0.181	7.70052e-40	TC1	A4GALT
POLE4	9.76863e-44	0.350066	0.253	0.116	2.16219e-39	TC1	POLE4
MT-ND1	1.08944e-43	0.353704	0.94	0.839	2.41136e-39	TC1	MT-ND1
ZNF428	1.17123e-43	0.435075	0.294	0.147	2.5924e-39	TC1	ZNF428
PSME1	1.84673e-43	0.463067	0.467	0.286	4.08756e-39	TC1	PSME1
RPS5	2.43122e-43	0.43115	0.831	0.758	5.38127e-39	TC1	RPS5
CHD3	3.31741e-43	0.39248	0.294	0.145	7.34276e-39	TC1	CHD3
COL12A1	3.84351e-43	0.396131	0.507	0.308	8.50722e-39	TC1	COL12A1
SFRP2	4.67881e-43	0.559398	0.419	0.228	1.03561e-38	TC1	SFRP2
COPS9	5.95078e-43	0.467463	0.528	0.357	1.31715e-38	TC1	COPS9
SPATS2L	6.24415e-43	0.44908	0.371	0.21	1.38208e-38	TC1	SPATS2L
CYSTM1	7.61606e-43	0.389719	0.39	0.22	1.68574e-38	TC1	CYSTM1
PLPP1	4.08765e-42	0.460401	0.348	0.187	9.04761e-38	TC1	PLPP1
HMGN3	1.38383e-41	0.414081	0.406	0.235	3.06297e-37	TC1	HMGN3
UQCR11	2.08514e-41	0.471602	0.644	0.512	4.61526e-37	TC1	UQCR11
CD99	3.77744e-41	0.280281	0.911	0.799	8.36099e-37	TC1	CD99
LDHB	3.86131e-41	0.456623	0.384	0.223	8.54662e-37	TC1	LDHB
GSTK1	1.17251e-40	0.375576	0.334	0.177	2.59524e-36	TC1	GSTK1
RPS3	1.46559e-40	0.404977	0.863	0.79	3.24393e-36	TC1	RPS3
ATP5MC2	2.7828e-40	0.467519	0.691	0.57	6.15945e-36	TC1	ATP5MC2
MYL6	7.6281e-40	0.407024	0.83	0.734	1.6884e-35	TC1	MYL6
MFAP2	7.80635e-40	0.455241	0.267	0.13	1.72786e-35	TC1	MFAP2
RPL19	1.09589e-39	0.381272	0.896	0.847	2.42564e-35	TC1	RPL19
BEX3	1.22329e-39	0.485596	0.464	0.304	2.70762e-35	TC1	BEX3
SRP14	1.47855e-39	0.378429	0.795	0.67	3.27261e-35	TC1	SRP14
LPP	1.61941e-39	0.433501	0.466	0.294	3.5844e-35	TC1	LPP
EGFR	2.06388e-39	0.388244	0.256	0.122	4.56819e-35	TC1	EGFR
SMARCD2	2.99713e-39	0.438152	0.311	0.164	6.63384e-35	TC1	SMARCD2
ANTXR2	3.11311e-39	0.410424	0.301	0.155	6.89055e-35	TC1	ANTXR2
CYTH3	3.62754e-39	0.420053	0.279	0.139	8.0292e-35	TC1	CYTH3
CTSA	6.65376e-39	0.413042	0.476	0.298	1.47274e-34	TC1	CTSA
RPL35	1.0996e-38	0.331825	0.867	0.803	2.43386e-34	TC1	RPL35
TAX1BP3	1.31828e-38	0.405444	0.349	0.193	2.91788e-34	TC1	TAX1BP3
SEC62	1.56148e-38	0.413712	0.72	0.572	3.45618e-34	TC1	SEC62
ATP5MF	1.84507e-38	0.475857	0.532	0.379	4.08387e-34	TC1	ATP5MF
STOM	2.73716e-38	0.353588	0.413	0.246	6.05843e-34	TC1	STOM
YWHAB	3.04454e-38	0.376778	0.591	0.419	6.73878e-34	TC1	YWHAB
TAPBP	3.53101e-38	0.445547	0.457	0.289	7.81553e-34	TC1	TAPBP
TNS2	3.95877e-38	0.452175	0.454	0.284	8.76234e-34	TC1	TNS2
TMEM204	5.53239e-38	0.379075	0.271	0.136	1.22454e-33	TC1	TMEM204
MXRA8	5.7857e-38	0.432674	0.815	0.69	1.28061e-33	TC1	MXRA8
MPZL1	7.89473e-38	0.438832	0.414	0.254	1.74742e-33	TC1	MPZL1
SCPEP1	9.94127e-38	0.403803	0.388	0.228	2.2004e-33	TC1	SCPEP1
NDRG2	1.09725e-37	0.556543	0.366	0.217	2.42865e-33	TC1	NDRG2
DDT	1.58713e-37	0.413437	0.428	0.267	3.51295e-33	TC1	DDT
TMA7	3.10974e-37	0.400142	0.772	0.667	6.88311e-33	TC1	TMA7
BDH2	3.31819e-37	0.363488	0.39	0.223	7.34448e-33	TC1	BDH2
TXN	3.46443e-37	0.417116	0.663	0.52	7.66818e-33	TC1	TXN
CMTM3	3.62491e-37	0.330115	0.294	0.151	8.02337e-33	TC1	CMTM3
NDUFA2	4.28618e-37	0.385491	0.438	0.271	9.48703e-33	TC1	NDUFA2
NDUFA4	8.43657e-37	0.495737	0.605	0.471	1.86735e-32	TC1	NDUFA4
SLC2A3	9.66513e-37	0.250495	0.312	0.162	2.13928e-32	TC1	SLC2A3
MYH9	2.29093e-36	0.530136	0.449	0.297	5.07075e-32	TC1	MYH9
ARPC1B	2.6425e-36	0.413177	0.476	0.317	5.8489e-32	TC1	ARPC1B
NDUFA12	3.32502e-36	0.36849	0.409	0.245	7.3596e-32	TC1	NDUFA12
CHCHD10	3.60326e-36	0.485954	0.32	0.181	7.97546e-32	TC1	CHCHD10
NDUFS6	8.99687e-36	0.40316	0.4	0.246	1.99137e-31	TC1	NDUFS6
IP6K2	3.25723e-35	0.38018	0.278	0.144	7.20954e-31	TC1	IP6K2
MT-CO2	4.63619e-35	0.307776	0.969	0.925	1.02617e-30	TC1	MT-CO2
CD81	6.93471e-35	0.336445	0.923	0.84	1.53493e-30	TC1	CD81
PHLDA3	7.05615e-35	0.498751	0.362	0.218	1.56181e-30	TC1	PHLDA3
RPS15A	1.32616e-34	0.404935	0.836	0.778	2.93532e-30	TC1	RPS15A
EEF1B2	1.53746e-34	0.482301	0.652	0.527	3.40302e-30	TC1	EEF1B2
COX7B	2.08918e-34	0.450493	0.453	0.302	4.62418e-30	TC1	COX7B
RPL27	2.57999e-34	0.331376	0.802	0.701	5.71054e-30	TC1	RPL27
ADAMTS1	3.72207e-34	0.291072	0.28	0.144	8.23843e-30	TC1	ADAMTS1
RPL32	8.77491e-34	0.325418	0.943	0.886	1.94224e-29	TC1	RPL32
C9orf16	9.66682e-34	0.364588	0.335	0.192	2.13965e-29	TC1	C9orf16
SCP2	1.98141e-33	0.3644	0.383	0.234	4.38566e-29	TC1	SCP2
SELENOW	2.42529e-33	0.431731	0.617	0.473	5.36813e-29	TC1	SELENOW
TPM2	2.98515e-33	0.579846	0.491	0.348	6.60733e-29	TC1	TPM2
RAMP2	4.38787e-33	0.264817	0.348	0.191	9.71211e-29	TC1	RAMP2
TSPAN3	7.53587e-33	0.379939	0.365	0.219	1.66799e-28	TC1	TSPAN3
NDUFA13	1.17894e-32	0.410207	0.638	0.504	2.60946e-28	TC1	NDUFA13
PDLIM2	1.84878e-32	0.390941	0.308	0.175	4.09208e-28	TC1	PDLIM2
MT-CO1	2.24111e-32	0.341058	0.956	0.901	4.96048e-28	TC1	MT-CO1
GLIPR2	2.56207e-32	0.312334	0.278	0.148	5.67088e-28	TC1	GLIPR2
FKBP1A	2.60773e-32	0.292981	0.458	0.302	5.77196e-28	TC1	FKBP1A
COX6B1	2.7348e-32	0.375329	0.677	0.548	6.05322e-28	TC1	COX6B1
NDUFB11	2.80412e-32	0.438597	0.529	0.391	6.20664e-28	TC1	NDUFB11
S100A16	3.53196e-32	0.372028	0.332	0.192	7.81765e-28	TC1	S100A16
TAF10	6.39009e-32	0.348766	0.316	0.18	1.41438e-27	TC1	TAF10
ENG	7.22345e-32	0.427487	0.357	0.215	1.59884e-27	TC1	ENG
ATP5ME	8.3792e-32	0.375019	0.684	0.567	1.85465e-27	TC1	ATP5ME
FUNDC2	1.00117e-31	0.358287	0.313	0.18	2.216e-27	TC1	FUNDC2
KRTCAP2	1.21885e-31	0.416621	0.565	0.423	2.69781e-27	TC1	KRTCAP2
C8orf59	1.29497e-31	0.372543	0.506	0.351	2.86629e-27	TC1	C8orf59
VCP	1.38763e-31	0.361208	0.445	0.291	3.07138e-27	TC1	VCP
ATP5PO	1.71506e-31	0.407441	0.471	0.32	3.7961e-27	TC1	ATP5PO
RBX1	1.96263e-31	0.406511	0.529	0.379	4.34409e-27	TC1	RBX1
CD302	2.3316e-31	0.30482	0.316	0.177	5.16077e-27	TC1	CD302
UROD	3.05009e-31	0.353283	0.275	0.149	6.75106e-27	TC1	UROD
SRI	3.05383e-31	0.407695	0.444	0.296	6.75935e-27	TC1	SRI
SELENOH	4.46457e-31	0.372337	0.414	0.266	9.88187e-27	TC1	SELENOH
SLC25A5	5.15127e-31	0.37911	0.301	0.173	1.14018e-26	TC1	SLC25A5
MRPS21	9.10674e-31	0.394924	0.562	0.415	2.01569e-26	TC1	MRPS21
RWDD1	1.1084e-30	0.347293	0.482	0.329	2.45333e-26	TC1	RWDD1
RPL14	1.77277e-30	0.345801	0.842	0.77	3.92385e-26	TC1	RPL14
PSMA7	2.87514e-30	0.347553	0.518	0.368	6.36383e-26	TC1	PSMA7
NT5C	2.97603e-30	0.275854	0.254	0.131	6.58715e-26	TC1	NT5C
C11orf96	3.26239e-30	0.256362	0.339	0.196	7.22098e-26	TC1	C11orf96
PALLD	3.28815e-30	0.340183	0.433	0.281	7.278e-26	TC1	PALLD
NDUFB4	3.871e-30	0.346252	0.629	0.485	8.56807e-26	TC1	NDUFB4
JAM3	3.96011e-30	0.347741	0.267	0.146	8.7653e-26	TC1	JAM3
SHC1	4.40628e-30	0.421627	0.337	0.203	9.75287e-26	TC1	SHC1
OSTC	4.40754e-30	0.37672	0.475	0.333	9.75566e-26	TC1	OSTC
SNRPF	4.70932e-30	0.351205	0.41	0.264	1.04236e-25	TC1	SNRPF
TMEM98	6.53792e-30	0.399283	0.372	0.229	1.4471e-25	TC1	TMEM98
TIMM8B	7.93875e-30	0.375164	0.337	0.204	1.75716e-25	TC1	TIMM8B
APRT	1.31345e-29	0.363614	0.424	0.281	2.90719e-25	TC1	APRT
TGFB1	1.43327e-29	0.423275	0.337	0.206	3.17239e-25	TC1	TGFB1
RPS27A	1.69616e-29	0.282623	0.902	0.837	3.75429e-25	TC1	RPS27A
RAB13	1.75245e-29	0.405392	0.379	0.246	3.87888e-25	TC1	RAB13
GLT8D2	1.97339e-29	0.364318	0.317	0.186	4.3679e-25	TC1	GLT8D2
BSG	2.16619e-29	0.357984	0.632	0.48	4.79464e-25	TC1	BSG
LAMP2	2.32414e-29	0.320582	0.438	0.286	5.14426e-25	TC1	LAMP2
ANGPTL1	3.26097e-29	0.381235	0.275	0.155	7.21782e-25	TC1	ANGPTL1
NME4	4.42342e-29	0.356697	0.336	0.203	9.7908e-25	TC1	NME4
PROS1	5.26636e-29	0.324399	0.341	0.203	1.16566e-24	TC1	PROS1
CD276	5.77032e-29	0.425717	0.347	0.216	1.2772e-24	TC1	CD276
SNRPD2	7.40121e-29	0.355085	0.553	0.412	1.63818e-24	TC1	SNRPD2
SNX6	7.78247e-29	0.306968	0.336	0.201	1.72257e-24	TC1	SNX6
TMEM258	8.82136e-29	0.352063	0.677	0.559	1.95252e-24	TC1	TMEM258
ARHGAP1	1.47233e-28	0.277802	0.339	0.202	3.25886e-24	TC1	ARHGAP1
GNS	1.80454e-28	0.390953	0.306	0.179	3.99416e-24	TC1	GNS
BAX	2.61179e-28	0.345507	0.253	0.138	5.78094e-24	TC1	BAX
GLMP	3.06801e-28	0.260114	0.251	0.134	6.79073e-24	TC1	GLMP
ACTB	4.02042e-28	0.27934	0.959	0.912	8.8988e-24	TC1	ACTB
EIF4A1	4.37674e-28	0.369558	0.457	0.311	9.68747e-24	TC1	EIF4A1
FAT1	7.49837e-28	0.340754	0.258	0.143	1.65969e-23	TC1	FAT1
GRINA	1.00859e-27	0.325966	0.405	0.262	2.23241e-23	TC1	GRINA
TMEM256	2.77368e-27	0.314805	0.342	0.208	6.13925e-23	TC1	TMEM256
2022-09-07	2.85029e-27	0.331206	0.567	0.429	6.30884e-23	TC1	2022-09-07
SDCBP	3.04364e-27	0.35856	0.477	0.329	6.7368e-23	TC1	SDCBP
UBL5	3.36753e-27	0.353872	0.691	0.576	7.45369e-23	TC1	UBL5
PGLS	3.96237e-27	0.352782	0.364	0.231	8.77032e-23	TC1	PGLS
SQSTM1	4.0666e-27	0.407336	0.715	0.6	9.00101e-23	TC1	SQSTM1
DNAJC15	5.11468e-27	0.352138	0.346	0.216	1.13208e-22	TC1	DNAJC15
TRAPPC1	5.12359e-27	0.315535	0.333	0.204	1.13406e-22	TC1	TRAPPC1
RPL36	7.17219e-27	0.33078	0.897	0.851	1.58749e-22	TC1	RPL36
NDUFA6	7.17763e-27	0.337747	0.342	0.212	1.5887e-22	TC1	NDUFA6
CERCAM	8.89631e-27	0.420431	0.426	0.292	1.96911e-22	TC1	CERCAM
TUBB	1.24868e-26	0.354395	0.707	0.566	2.76383e-22	TC1	TUBB
OST4	1.30488e-26	0.378342	0.724	0.645	2.88822e-22	TC1	OST4
SNRPG	1.62353e-26	0.378833	0.48	0.345	3.59351e-22	TC1	SNRPG
RPL10A	1.83534e-26	0.309799	0.816	0.719	4.06233e-22	TC1	RPL10A
2022-09-02	2.38682e-26	0.341695	0.538	0.387	5.28298e-22	TC1	2022-09-02
COLGALT1	2.60521e-26	0.308891	0.322	0.196	5.76637e-22	TC1	COLGALT1
NDUFS7	2.67415e-26	0.322865	0.345	0.213	5.91897e-22	TC1	NDUFS7
ENAH	5.16945e-26	0.319693	0.33	0.2	1.14421e-21	TC1	ENAH
RPL36A	6.82439e-26	0.318143	0.644	0.514	1.51051e-21	TC1	RPL36A
NDUFA3	8.77579e-26	0.376812	0.426	0.295	1.94243e-21	TC1	NDUFA3
LSM3	9.8658e-26	0.299739	0.37	0.233	2.1837e-21	TC1	LSM3
SAT2	1.08469e-25	0.319121	0.359	0.225	2.40085e-21	TC1	SAT2
RPL37	1.54894e-25	0.262278	0.902	0.841	3.42843e-21	TC1	RPL37
VEGFB	1.96177e-25	0.38726	0.463	0.326	4.34219e-21	TC1	VEGFB
HADHB	2.02687e-25	0.343877	0.261	0.148	4.48627e-21	TC1	HADHB
PSMB3	2.05082e-25	0.383698	0.387	0.257	4.53928e-21	TC1	PSMB3
COX5A	2.0694e-25	0.332688	0.338	0.213	4.5804e-21	TC1	COX5A
RPS24	4.6428e-25	0.26441	0.916	0.856	1.02764e-20	TC1	RPS24
LAMTOR1	4.93058e-25	0.324378	0.371	0.24	1.09134e-20	TC1	LAMTOR1
SSR4	5.05379e-25	0.338107	0.615	0.487	1.11861e-20	TC1	SSR4
LGMN	7.09901e-25	0.310442	0.281	0.166	1.5713e-20	TC1	LGMN
CLTA	9.56439e-25	0.31883	0.497	0.355	2.11698e-20	TC1	CLTA
RACK1	1.2767e-24	0.265415	0.839	0.77	2.82584e-20	TC1	RACK1
GABARAP	1.47137e-24	0.319282	0.442	0.307	3.25672e-20	TC1	GABARAP
RPL31	1.60104e-24	0.301814	0.696	0.568	3.54375e-20	TC1	RPL31
MXD4	1.80091e-24	0.283555	0.37	0.24	3.98613e-20	TC1	MXD4
SNHG7	1.82297e-24	0.317732	0.385	0.25	4.03496e-20	TC1	SNHG7
HIST1H4C	1.86914e-24	0.376032	0.404	0.269	4.13716e-20	TC1	HIST1H4C
MYL12B	1.98065e-24	0.294788	0.632	0.5	4.38396e-20	TC1	MYL12B
PRRX2	2.39453e-24	0.3217	0.275	0.162	5.30005e-20	TC1	PRRX2
FSTL1	4.87546e-24	0.270846	0.764	0.616	1.07913e-19	TC1	FSTL1
RAP1B	5.25432e-24	0.280216	0.389	0.256	1.16299e-19	TC1	RAP1B
RPL24	5.94698e-24	0.269067	0.864	0.82	1.3163e-19	TC1	RPL24
TRIM8	6.05426e-24	0.279658	0.293	0.174	1.34005e-19	TC1	TRIM8
PSMA4	6.83581e-24	0.273583	0.302	0.184	1.51304e-19	TC1	PSMA4
CREG1	7.0259e-24	0.36901	0.304	0.187	1.55511e-19	TC1	CREG1
GTF2H5	7.55359e-24	0.293325	0.362	0.235	1.67191e-19	TC1	GTF2H5
RAC1	7.62537e-24	0.322092	0.652	0.525	1.6878e-19	TC1	RAC1
FAU	1.08271e-23	0.263693	0.873	0.821	2.39648e-19	TC1	FAU
ARPC3	1.55082e-23	0.322215	0.483	0.353	3.43259e-19	TC1	ARPC3
ATP5PF	1.63058e-23	0.353817	0.591	0.469	3.60912e-19	TC1	ATP5PF
PHPT1	1.65843e-23	0.285695	0.552	0.423	3.67077e-19	TC1	PHPT1
SEC61B	2.71529e-23	0.323856	0.591	0.477	6.01001e-19	TC1	SEC61B
POMP	2.71727e-23	0.313679	0.468	0.337	6.01442e-19	TC1	POMP
TMEM123	2.81107e-23	0.302042	0.252	0.145	6.22202e-19	TC1	TMEM123
C1orf123	3.32111e-23	0.251892	0.316	0.193	7.35095e-19	TC1	C1orf123
FAAP20	3.70042e-23	0.302165	0.312	0.194	8.19052e-19	TC1	FAAP20
BMP1	4.26548e-23	0.366005	0.304	0.192	9.44122e-19	TC1	BMP1
SSBP1	5.09727e-23	0.302156	0.428	0.293	1.12823e-18	TC1	SSBP1
SH3BGRL	5.64465e-23	0.31585	0.393	0.269	1.24939e-18	TC1	SH3BGRL
TMEM205	1.04172e-22	0.324469	0.275	0.163	2.30575e-18	TC1	TMEM205
PDCD5	1.06875e-22	0.322662	0.425	0.298	2.36556e-18	TC1	PDCD5
HMGN2	1.24614e-22	0.262031	0.587	0.452	2.75821e-18	TC1	HMGN2
PDLIM1	1.46739e-22	0.260727	0.256	0.147	3.24792e-18	TC1	PDLIM1
ATP5MD	1.49288e-22	0.314694	0.62	0.508	3.30435e-18	TC1	ATP5MD
BANF1	1.5291e-22	0.351357	0.428	0.299	3.38452e-18	TC1	BANF1
ZNF106	2.49421e-22	0.297222	0.343	0.223	5.52069e-18	TC1	ZNF106
PRDX4	2.89971e-22	0.36919	0.433	0.316	6.41822e-18	TC1	PRDX4
ANTXR1	3.08299e-22	0.293805	0.42	0.291	6.82389e-18	TC1	ANTXR1
PARK7	5.03802e-22	0.368983	0.493	0.377	1.11512e-17	TC1	PARK7
PFDN5	5.6213e-22	0.285187	0.735	0.648	1.24422e-17	TC1	PFDN5
C6orf48	5.85882e-22	0.368076	0.388	0.267	1.29679e-17	TC1	C6orf48
UQCRH	6.08526e-22	0.323936	0.555	0.439	1.34691e-17	TC1	UQCRH
TBCA	6.55132e-22	0.307282	0.562	0.434	1.45007e-17	TC1	TBCA
MGST3	7.09859e-22	0.269784	0.683	0.561	1.5712e-17	TC1	MGST3
SMDT1	2.03195e-21	0.262658	0.35	0.225	4.49751e-17	TC1	SMDT1
ATP5MC1	2.0438e-21	0.325439	0.432	0.31	4.52374e-17	TC1	ATP5MC1
SNRPE	2.89441e-21	0.290751	0.372	0.25	6.40649e-17	TC1	SNRPE
SELENOF	3.02229e-21	0.277655	0.404	0.281	6.68953e-17	TC1	SELENOF
DDOST	3.35976e-21	0.321483	0.28	0.173	7.4365e-17	TC1	DDOST
HLA-C	3.39477e-21	0.278011	0.701	0.594	7.51399e-17	TC1	HLA-C
ANAPC11	4.48941e-21	0.319484	0.417	0.296	9.93686e-17	TC1	ANAPC11
TGFB1I1	4.66224e-21	0.322823	0.312	0.203	1.03194e-16	TC1	TGFB1I1
RCN1	5.13669e-21	0.334025	0.272	0.169	1.13695e-16	TC1	RCN1
NDUFC2	5.73546e-21	0.335635	0.505	0.391	1.26949e-16	TC1	NDUFC2
LAMTOR2	5.96108e-21	0.262002	0.323	0.207	1.31942e-16	TC1	LAMTOR2
XRN2	6.16236e-21	0.277788	0.293	0.183	1.36398e-16	TC1	XRN2
ETS1	6.17937e-21	0.286118	0.31	0.198	1.36774e-16	TC1	ETS1
SNRPB2	7.01811e-21	0.269491	0.389	0.266	1.55339e-16	TC1	SNRPB2
CAVIN3	7.24001e-21	0.366653	0.521	0.399	1.6025e-16	TC1	CAVIN3
C12orf57	8.38252e-21	0.295819	0.694	0.601	1.85539e-16	TC1	C12orf57
EDF1	9.60088e-21	0.287553	0.667	0.565	2.12506e-16	TC1	EDF1
SCARB2	1.04404e-20	0.29833	0.439	0.315	2.31088e-16	TC1	SCARB2
CALM3	1.30206e-20	0.263846	0.441	0.318	2.88197e-16	TC1	CALM3
CHMP3	1.47226e-20	0.253907	0.328	0.213	3.2587e-16	TC1	CHMP3
RPL26	1.92821e-20	0.2933	0.843	0.785	4.2679e-16	TC1	RPL26
SLC40A1	2.42543e-20	0.349416	0.304	0.194	5.36846e-16	TC1	SLC40A1
DLC1	4.08753e-20	0.286731	0.376	0.255	9.04735e-16	TC1	DLC1
CSGALNACT1	5.63912e-20	0.452968	0.28	0.18	1.24816e-15	TC1	CSGALNACT1
GAS6	6.00785e-20	0.458176	0.528	0.394	1.32978e-15	TC1	GAS6
TNFRSF1A	6.06746e-20	0.277844	0.5	0.378	1.34297e-15	TC1	TNFRSF1A
ATP5F1D	7.69635e-20	0.299462	0.543	0.433	1.70351e-15	TC1	ATP5F1D
CUTA	8.8196e-20	0.285734	0.462	0.337	1.95213e-15	TC1	CUTA
PDK4	1.76058e-19	0.269502	0.256	0.154	3.89686e-15	TC1	PDK4
ATP5MPL	2.1749e-19	0.290299	0.51	0.393	4.81393e-15	TC1	ATP5MPL
DAD1	2.47326e-19	0.260532	0.629	0.516	5.47432e-15	TC1	DAD1
SNRPD1	2.49486e-19	0.267955	0.287	0.183	5.52211e-15	TC1	SNRPD1
NDUFAF8	2.76808e-19	0.274004	0.275	0.171	6.12687e-15	TC1	NDUFAF8
APEX1	4.47356e-19	0.275197	0.276	0.175	9.90177e-15	TC1	APEX1
MRPL52	5.94068e-19	0.275157	0.318	0.212	1.31491e-14	TC1	MRPL52
SF3B6	6.12649e-19	0.251129	0.487	0.363	1.35604e-14	TC1	SF3B6
COX5B	7.60796e-19	0.302492	0.603	0.506	1.68395e-14	TC1	COX5B
ECH1	1.00094e-18	0.268872	0.307	0.199	2.21548e-14	TC1	ECH1
COX8A	1.09186e-18	0.268618	0.597	0.484	2.41673e-14	TC1	COX8A
PSMB2	1.25929e-18	0.251833	0.319	0.211	2.78731e-14	TC1	PSMB2
NOP10	1.8125e-18	0.302543	0.44	0.322	4.0118e-14	TC1	NOP10
GANAB	1.919e-18	0.308639	0.384	0.272	4.24752e-14	TC1	GANAB
EIF3F	2.63528e-18	0.283016	0.458	0.338	5.83294e-14	TC1	EIF3F
TMEM208	3.47241e-18	0.270656	0.291	0.188	7.68582e-14	TC1	TMEM208
AURKAIP1	3.69546e-18	0.276472	0.347	0.235	8.17952e-14	TC1	AURKAIP1
BTF3	4.17133e-18	0.252488	0.695	0.607	9.23283e-14	TC1	BTF3
EFEMP2	6.48638e-18	0.323901	0.39	0.281	1.4357e-13	TC1	EFEMP2
LAMP1	1.23234e-17	0.267827	0.667	0.547	2.72766e-13	TC1	LAMP1
VCL	1.58665e-17	0.264716	0.266	0.17	3.51189e-13	TC1	VCL
NDUFAB1	2.45967e-17	0.285421	0.361	0.258	5.44424e-13	TC1	NDUFAB1
ATP6V0E1	2.49856e-17	0.272593	0.577	0.475	5.5303e-13	TC1	ATP6V0E1
HSBP1	3.36609e-17	0.253535	0.488	0.374	7.4505e-13	TC1	HSBP1
SNHG9	3.38243e-17	0.2889	0.376	0.261	7.48668e-13	TC1	SNHG9
CD59	5.65726e-17	0.2538	0.613	0.499	1.25218e-12	TC1	CD59
ACADVL	1.27391e-16	0.27206	0.522	0.41	2.81968e-12	TC1	ACADVL
ANXA6	1.36291e-16	0.35688	0.385	0.28	3.01667e-12	TC1	ANXA6
UACA	1.57241e-16	0.641093	0.357	0.27	3.48037e-12	TC1	UACA
PRELID1	1.86264e-16	0.287382	0.333	0.235	4.12277e-12	TC1	PRELID1
SNX3	2.28597e-16	0.265568	0.46	0.349	5.05977e-12	TC1	SNX3
SPTBN1	4.69173e-16	0.279413	0.607	0.507	1.03847e-11	TC1	SPTBN1
ALKBH7	6.18582e-16	0.253322	0.354	0.252	1.36917e-11	TC1	ALKBH7
LUC7L	9.73778e-16	0.255491	0.253	0.164	2.15536e-11	TC1	LUC7L
CTSL	1.01484e-15	0.299147	0.448	0.337	2.24626e-11	TC1	CTSL
SNX9	1.21261e-15	0.251516	0.366	0.262	2.684e-11	TC1	SNX9
PPP1R14B	1.32565e-15	0.259975	0.392	0.286	2.9342e-11	TC1	PPP1R14B
NDUFV1	2.06818e-15	0.277247	0.335	0.236	4.57771e-11	TC1	NDUFV1
EVA1B	3.28876e-15	0.270177	0.389	0.284	7.27935e-11	TC1	EVA1B
SZRD1	8.00752e-15	0.274273	0.272	0.183	1.77238e-10	TC1	SZRD1
FXYD1	1.78916e-14	0.255382	0.439	0.331	3.96012e-10	TC1	FXYD1
EPS8	2.03574e-14	0.264965	0.329	0.233	4.50592e-10	TC1	EPS8
TUBA1B	4.27808e-14	0.316022	0.646	0.563	9.46909e-10	TC1	TUBA1B
ADAR	5.38377e-14	0.253236	0.309	0.217	1.19164e-09	TC1	ADAR
HEXA	6.02381e-14	0.299411	0.359	0.266	1.33331e-09	TC1	HEXA
MGST1	8.17189e-14	0.336309	0.424	0.327	1.80877e-09	TC1	MGST1
KIAA0930	2.24738e-13	0.287997	0.296	0.21	4.97435e-09	TC1	KIAA0930
IL1R1	2.67203e-13	0.265496	0.411	0.316	5.91428e-09	TC1	IL1R1
MED15	8.91728e-13	0.26001	0.266	0.186	1.97375e-08	TC1	MED15
PDGFRA	9.04301e-12	0.278419	0.514	0.415	2.00158e-07	TC1	PDGFRA
IGF2R	3.36285e-10	0.267445	0.263	0.192	7.44333e-06	TC1	IGF2R
TSC22D1	3.78684e-10	0.334937	0.479	0.394	8.38179e-06	TC1	TSC22D1
IER5L	7.96883e-09	0.257195	0.378	0.302	0.000176382	TC1	IER5L
GALNT1	1.65878e-06	0.251812	0.256	0.203	0.0367155	TC1	GALNT1
EGR1	0	4.47994	0.804	0.363	0	TC2	EGR1
NR4A2	0	3.89127	0.505	0.111	0	TC2	NR4A2
LRRC75A	0	3.43394	0.434	0.069	0	TC2	LRRC75A
CXCL141	0	3.1967	0.347	0.043	0	TC2	CXCL14
CXCL121	0	3.12589	0.656	0.185	0	TC2	CXCL12
MARCKS1	0	3.05361	0.562	0.233	0	TC2	MARCKS
NR4A1	0	2.98594	0.584	0.168	0	TC2	NR4A1
CCDC152	0	2.94601	0.289	0.018	0	TC2	CCDC152
EBF1	0	2.89899	0.615	0.265	0	TC2	EBF1
AC025259.3	0	2.89048	0.278	0.007	0	TC2	AC025259.3
ZFP36L11	0	2.73144	0.798	0.64	0	TC2	ZFP36L1
HNRNPH1	2.65208e-304	2.78693	0.756	0.599	5.87012e-300	TC2	HNRNPH1
FOSB	5.25426e-260	2.38249	0.607	0.321	1.16298e-255	TC2	FOSB
C1orf56	2.70897e-259	3.12668	0.374	0.11	5.99602e-255	TC2	C1orf56
BICC1	1.73638e-235	3.19965	0.44	0.173	3.8433e-231	TC2	BICC1
FOS	1.49199e-218	1.68928	0.709	0.505	3.30237e-214	TC2	FOS
FBLN1	1.32001e-204	1.93423	0.727	0.5	2.92171e-200	TC2	FBLN1
EGR3	2.7911e-201	2.38346	0.276	0.068	6.17782e-197	TC2	EGR3
COLEC121	4.38191e-195	2.44334	0.541	0.306	9.69891e-191	TC2	COLEC12
C31	4.13924e-181	2.08245	0.326	0.102	9.1618e-177	TC2	C3
CALR	8.09303e-179	2.51993	0.694	0.62	1.79131e-174	TC2	CALR
ACTB1	8.77564e-172	1.17488	0.878	0.921	1.9424e-167	TC2	ACTB
C1R1	1.23709e-167	1.53969	0.742	0.65	2.73818e-163	TC2	C1R
MMP21	4.49837e-167	1.19735	0.699	0.445	9.95668e-163	TC2	MMP2
B4GALT1	1.69102e-162	2.78484	0.43	0.211	3.7429e-158	TC2	B4GALT1
NFIA	3.26051e-160	2.34284	0.6	0.462	7.21682e-156	TC2	NFIA
ABCA1	4.34897e-154	2.17656	0.262	0.079	9.62601e-150	TC2	ABCA1
CTNNB1	5.88755e-153	2.73476	0.605	0.495	1.30315e-148	TC2	CTNNB1
APOE1	2.51748e-152	1.43345	0.322	0.105	5.57219e-148	TC2	APOE
DDX3X	3.13544e-151	2.58817	0.584	0.457	6.93999e-147	TC2	DDX3X
FOSL2	2.38879e-147	2.78992	0.431	0.228	5.28736e-143	TC2	FOSL2
RASD11	1.12496e-145	2.0781	0.361	0.151	2.48998e-141	TC2	RASD1
JUNB	7.70027e-145	1.51315	0.688	0.657	1.70438e-140	TC2	JUNB
NAMPT	1.00601e-144	2.5954	0.403	0.198	2.2267e-140	TC2	NAMPT
GEM	1.46765e-141	2.43096	0.339	0.141	3.24849e-137	TC2	GEM
HAS2	2.47821e-139	2.90838	0.285	0.102	5.48528e-135	TC2	HAS2
NABP1	3.11748e-136	2.10331	0.255	0.082	6.90024e-132	TC2	NABP1
WSB1	2.54638e-135	2.20792	0.582	0.466	5.63617e-131	TC2	WSB1
SOCS3	1.16749e-133	2.12391	0.509	0.334	2.58412e-129	TC2	SOCS3
ZFP36	1.00154e-132	1.87939	0.528	0.354	2.2168e-128	TC2	ZFP36
MYC	1.68332e-128	2.09092	0.322	0.135	3.72587e-124	TC2	MYC
ARRDC3	1.44562e-126	2.76694	0.432	0.25	3.19974e-122	TC2	ARRDC3
JUND	7.86246e-124	1.70308	0.719	0.776	1.74028e-119	TC2	JUND
SELENOP1	1.63631e-123	1.86867	0.516	0.347	3.62182e-119	TC2	SELENOP
VMP1	3.30437e-116	2.53934	0.454	0.289	7.3139e-112	TC2	VMP1
MT-ATP6	2.94838e-115	0.673769	0.931	0.959	6.52595e-111	TC2	MT-ATP6
ARID5B	5.37974e-112	2.20181	0.383	0.209	1.19075e-107	TC2	ARID5B
NFIB	1.50502e-111	2.2101	0.55	0.44	3.33121e-107	TC2	NFIB
ARGLU1	2.30074e-109	2.43438	0.484	0.348	5.09246e-105	TC2	ARGLU1
SLC2A31	1.4045e-108	1.92475	0.324	0.153	3.10872e-104	TC2	SLC2A3
CD991	5.45437e-103	1.42729	0.752	0.817	1.20727e-98	TC2	CD99
NUCKS1	3.67632e-102	1.88146	0.629	0.622	8.13718e-98	TC2	NUCKS1
CDC42	1.80293e-100	2.24147	0.562	0.49	3.99061e-96	TC2	CDC42
FILIP1L1	9.85244e-99	2.10075	0.265	0.11	2.18074e-94	TC2	FILIP1L
IGF11	1.31508e-97	1.80672	0.335	0.163	2.91079e-93	TC2	IGF1
MEG3	7.68865e-97	2.88341	0.51	0.413	1.70181e-92	TC2	MEG3
SRSF6	2.26146e-87	2.18119	0.407	0.268	5.00551e-83	TC2	SRSF6
NRP11	8.15446e-87	1.75894	0.288	0.135	1.80491e-82	TC2	NRP1
C11orf961	1.00624e-85	2.00693	0.344	0.189	2.22721e-81	TC2	C11orf96
TWIST11	1.0104e-83	2.11749	0.26	0.117	2.23641e-79	TC2	TWIST1
COL6A31	1.27365e-83	0.741152	0.792	0.784	2.81909e-79	TC2	COL6A3
FKBP9	1.56729e-79	2.25776	0.437	0.316	3.46904e-75	TC2	FKBP9
CDC42SE1	7.48889e-78	2.41303	0.329	0.194	1.65759e-73	TC2	CDC42SE1
NEAT1	4.69164e-77	0.741261	0.837	0.929	1.03845e-72	TC2	NEAT1
EFEMP11	3.74634e-76	1.47925	0.417	0.266	8.29214e-72	TC2	EFEMP1
HES11	2.77867e-75	2.03793	0.343	0.203	6.15031e-71	TC2	HES1
APOD1	5.5383e-75	1.95499	0.252	0.11	1.22585e-70	TC2	APOD
BASP11	8.4804e-75	1.79087	0.273	0.132	1.87705e-70	TC2	BASP1
TRA2A	2.02234e-72	2.11035	0.362	0.232	4.47624e-68	TC2	TRA2A
SAR1A	6.26914e-72	2.39819	0.41	0.3	1.38761e-67	TC2	SAR1A
CNN3	1.8619e-70	2.21543	0.457	0.367	4.12114e-66	TC2	CNN3
RUNX1T11	1.95142e-70	2.03079	0.296	0.163	4.31926e-66	TC2	RUNX1T1
KCNQ1OT1	6.74103e-70	2.34651	0.393	0.273	1.49206e-65	TC2	KCNQ1OT1
ADAMTS11	2.62178e-68	1.81556	0.271	0.138	5.80306e-64	TC2	ADAMTS1
SEC31A	1.73945e-67	0.252201	0.194	0.471	3.85011e-63	TC2	SEC31A
ATF3	2.2125e-66	1.45068	0.309	0.171	4.89715e-62	TC2	ATF3
EIF5A	3.99904e-64	2.16597	0.456	0.378	8.85148e-60	TC2	EIF5A
ABCA81	1.01744e-63	1.51283	0.263	0.134	2.25199e-59	TC2	ABCA8
SPARCL11	1.27471e-62	1.13679	0.505	0.414	2.82144e-58	TC2	SPARCL1
FAM114A1	9.77365e-62	0.280761	0.15	0.394	2.1633e-57	TC2	FAM114A1
JUN	3.50274e-61	1.26403	0.557	0.516	7.75297e-57	TC2	JUN
TOB1	3.03534e-59	2.32555	0.343	0.231	6.71843e-55	TC2	TOB1
RND3	2.08542e-58	2.11266	0.404	0.308	4.61586e-54	TC2	RND3
SERPINB6	6.13007e-58	0.3568	0.148	0.38	1.35683e-53	TC2	SERPINB6
MDM4	9.99009e-55	2.09833	0.347	0.246	2.21121e-50	TC2	MDM4
CRISPLD2	4.27679e-54	2.04133	0.356	0.248	9.46624e-50	TC2	CRISPLD2
CFH1	3.12878e-53	1.03435	0.524	0.451	6.92525e-49	TC2	CFH
GGT51	2.77679e-51	1.06103	0.282	0.156	6.14616e-47	TC2	GGT5
INTS6	3.91488e-51	1.88711	0.398	0.308	8.6652e-47	TC2	INTS6
MTDH	5.65115e-50	0.277822	0.202	0.439	1.25083e-45	TC2	MTDH
SET	4.6368e-49	2.00489	0.455	0.405	1.02631e-44	TC2	SET
STAT2	1.01551e-48	2.0975	0.29	0.188	2.24773e-44	TC2	STAT2
SERBP1	1.96836e-48	0.262087	0.203	0.434	4.35678e-44	TC2	SERBP1
AKAP9	2.39082e-48	0.312256	0.175	0.398	5.29184e-44	TC2	AKAP9
GOLIM4	1.92203e-47	2.03234	0.447	0.395	4.25422e-43	TC2	GOLIM4
MT-ND11	4.05287e-47	0.653313	0.759	0.86	8.97062e-43	TC2	MT-ND1
FAM120A	1.00548e-46	0.253111	0.115	0.3	2.22553e-42	TC2	FAM120A
SKP1	8.95366e-46	0.283769	0.298	0.593	1.9818e-41	TC2	SKP1
COL14A11	1.98472e-45	1.19369	0.432	0.324	4.39297e-41	TC2	COL14A1
YWHAE	2.10802e-45	2.02184	0.47	0.446	4.66588e-41	TC2	YWHAE
EPB41L2	1.63807e-44	0.336662	0.215	0.448	3.62569e-40	TC2	EPB41L2
CAST	2.36078e-44	0.304389	0.247	0.494	5.22535e-40	TC2	CAST
DUSP1	4.46936e-44	1.38637	0.529	0.552	9.89249e-40	TC2	DUSP1
FGFR1	5.30402e-44	0.307015	0.259	0.518	1.17399e-39	TC2	FGFR1
MORF4L1	6.08347e-43	0.26711	0.349	0.651	1.34651e-38	TC2	MORF4L1
FOXP1	1.08445e-40	1.89895	0.452	0.424	2.40033e-36	TC2	FOXP1
KHDRBS1	1.17169e-40	0.291073	0.179	0.377	2.59343e-36	TC2	KHDRBS1
ZFHX3	2.78107e-40	0.401216	0.201	0.412	6.15563e-36	TC2	ZFHX3
TRIP11	1.63265e-39	0.325045	0.114	0.279	3.6137e-35	TC2	TRIP11
NTRK2	4.66373e-39	0.393361	0.2	0.41	1.03227e-34	TC2	NTRK2
PODN1	4.87172e-39	1.09963	0.255	0.149	1.07831e-34	TC2	PODN
CTSK1	5.40284e-39	0.251505	0.274	0.524	1.19586e-34	TC2	CTSK
BPTF	1.51314e-38	0.268879	0.131	0.301	3.34918e-34	TC2	BPTF
RBMS1	3.31265e-38	0.445979	0.218	0.442	7.33222e-34	TC2	RBMS1
NKTR	3.98814e-38	0.324341	0.17	0.36	8.82736e-34	TC2	NKTR
MT-ND2	8.95456e-38	0.479543	0.844	0.938	1.982e-33	TC2	MT-ND2
ANKRD28	1.78718e-37	0.487496	0.139	0.317	3.95575e-33	TC2	ANKRD28
RAB1A	1.49395e-36	0.454585	0.173	0.366	3.3067e-32	TC2	RAB1A
DEK	4.17514e-36	0.37469	0.179	0.368	9.24125e-32	TC2	DEK
PSMB4	9.19425e-36	0.366136	0.167	0.348	2.03505e-31	TC2	PSMB4
MORF4L2	9.46381e-36	0.420696	0.212	0.42	2.09472e-31	TC2	MORF4L2
RBM25	1.11169e-35	0.254973	0.165	0.343	2.46061e-31	TC2	RBM25
RBM39	1.23462e-35	0.296326	0.262	0.495	2.73271e-31	TC2	RBM39
STAT3	1.66446e-35	0.302203	0.19	0.382	3.68412e-31	TC2	STAT3
EIF1AX	1.80638e-35	0.341855	0.208	0.416	3.99825e-31	TC2	EIF1AX
PTMA	3.26672e-35	0.673604	0.742	0.909	7.23056e-31	TC2	PTMA
MT-ATP8	2.14613e-34	1.81501	0.302	0.223	4.75025e-30	TC2	MT-ATP8
USP22	1.5859e-33	0.250098	0.154	0.318	3.51023e-29	TC2	USP22
TGFBR2	2.15644e-33	0.42576	0.221	0.433	4.77306e-29	TC2	TGFBR2
CAVIN1	2.38858e-33	0.325563	0.345	0.619	5.28689e-29	TC2	CAVIN1
CEP126	2.57481e-33	0.272848	0.115	0.261	5.69908e-29	TC2	CEP126
APP	3.27818e-33	0.391766	0.22	0.426	7.25593e-29	TC2	APP
ANXA7	4.72647e-33	0.445222	0.162	0.335	1.04616e-28	TC2	ANXA7
MACF1	7.38901e-33	0.352473	0.219	0.424	1.63548e-28	TC2	MACF1
LIMA1	1.43127e-32	0.269951	0.202	0.388	3.16797e-28	TC2	LIMA1
1971-09-01	1.63542e-32	0.431853	0.252	0.468	3.61983e-28	TC2	2022-09-07
SMARCA2	1.84924e-32	0.345298	0.132	0.287	4.0931e-28	TC2	SMARCA2
LEPROT	4.18847e-32	0.550856	0.227	0.433	9.27077e-28	TC2	LEPROT
HNRNPUL1	1.61198e-31	0.397158	0.163	0.331	3.56795e-27	TC2	HNRNPUL1
CYP1B11	3.68154e-31	1.24642	0.345	0.263	8.14871e-27	TC2	CYP1B1
GDI2	1.22844e-30	0.542792	0.17	0.345	2.71903e-26	TC2	GDI2
TCF7L2	5.73359e-30	0.328425	0.136	0.284	1.26907e-25	TC2	TCF7L2
TPR	7.83337e-30	0.337551	0.157	0.315	1.73384e-25	TC2	TPR
MAP7D3	9.00207e-30	0.250016	0.12	0.259	1.99252e-25	TC2	MAP7D3
MYH91	1.00221e-29	0.333183	0.169	0.329	2.21828e-25	TC2	MYH9
HNRNPA3	1.49105e-29	0.384516	0.245	0.449	3.30028e-25	TC2	HNRNPA3
SF3B1	2.1833e-29	0.470556	0.247	0.46	4.83251e-25	TC2	SF3B1
IGFBP71	3.11686e-29	0.775057	0.67	0.823	6.89887e-25	TC2	IGFBP7
NFKBIZ	3.377e-29	1.92949	0.416	0.395	7.47465e-25	TC2	NFKBIZ
VAPA	4.76296e-29	0.511183	0.205	0.394	1.05423e-24	TC2	VAPA
TAPBP1	9.20005e-29	0.387592	0.165	0.323	2.03634e-24	TC2	TAPBP
SSPN	1.05841e-28	0.333066	0.216	0.399	2.34268e-24	TC2	SSPN
MAP1B1	1.28243e-28	1.45639	0.331	0.267	2.83852e-24	TC2	MAP1B
U2SURP	2.79352e-28	0.334904	0.15	0.301	6.18318e-24	TC2	U2SURP
HNRNPR	5.48118e-28	0.367454	0.144	0.289	1.21321e-23	TC2	HNRNPR
PRPF4B	8.87736e-28	0.302198	0.135	0.278	1.96492e-23	TC2	PRPF4B
DAB2	1.18602e-27	0.480697	0.24	0.443	2.62513e-23	TC2	DAB2
SCAF11	1.26756e-27	0.521136	0.192	0.365	2.80562e-23	TC2	SCAF11
SRSF3	3.93064e-27	1.47098	0.464	0.507	8.70008e-23	TC2	SRSF3
PTPRA	4.97904e-27	0.295648	0.139	0.278	1.10206e-22	TC2	PTPRA
ROCK1	2.11709e-26	0.32256	0.135	0.272	4.68596e-22	TC2	ROCK1
LAMP21	4.08723e-26	0.302014	0.168	0.317	9.04668e-22	TC2	LAMP2
EIF5B	4.63865e-26	0.446294	0.144	0.289	1.02672e-21	TC2	EIF5B
LBH	6.56148e-26	0.530353	0.129	0.267	1.45232e-21	TC2	LBH
SRSF10	7.60805e-26	0.459996	0.167	0.321	1.68397e-21	TC2	SRSF10
PPIG	8.59328e-26	0.521151	0.154	0.3	1.90204e-21	TC2	PPIG
GPBP1	8.64765e-26	0.386727	0.149	0.289	1.91407e-21	TC2	GPBP1
LUC7L3	1.03105e-25	0.665911	0.205	0.386	2.28213e-21	TC2	LUC7L3
MT-ND4	1.73561e-25	0.345696	0.871	0.962	3.84161e-21	TC2	MT-ND4
SCP21	2.08211e-25	0.28362	0.132	0.262	4.60854e-21	TC2	SCP2
UACA1	2.50461e-25	0.341099	0.154	0.295	5.54371e-21	TC2	UACA
EIF3A	2.52151e-25	0.35724	0.176	0.327	5.58112e-21	TC2	EIF3A
HNRNPA2B1	2.73498e-25	0.307222	0.375	0.676	6.0536e-21	TC2	HNRNPA2B1
IL1R11	3.54149e-25	0.425226	0.185	0.344	7.83874e-21	TC2	IL1R1
MKNK2	3.58756e-25	0.259247	0.126	0.252	7.9407e-21	TC2	MKNK2
TERF2IP	7.7665e-25	0.377351	0.148	0.288	1.71904e-20	TC2	TERF2IP
UBE2D3	8.12829e-25	0.422634	0.254	0.455	1.79912e-20	TC2	UBE2D3
ZNF207	1.6485e-24	0.37966	0.153	0.291	3.64878e-20	TC2	ZNF207
IGFBP41	1.78243e-24	0.802745	0.435	0.391	3.94524e-20	TC2	IGFBP4
IL6ST	6.11608e-24	0.518669	0.264	0.463	1.35373e-19	TC2	IL6ST
MPHOSPH8	8.88622e-24	0.490049	0.182	0.339	1.96688e-19	TC2	MPHOSPH8
SPTBN11	1.48551e-23	1.43618	0.471	0.521	3.28804e-19	TC2	SPTBN1
ZNF503	1.95667e-23	0.343327	0.197	0.349	4.3309e-19	TC2	ZNF503
GOLGA4	6.16481e-23	0.592041	0.186	0.345	1.36452e-18	TC2	GOLGA4
MPZL11	1.80105e-22	0.322801	0.153	0.284	3.98644e-18	TC2	MPZL1
ZBTB7A	1.83323e-22	0.324785	0.156	0.287	4.05767e-18	TC2	ZBTB7A
LENG8	2.58139e-22	0.49747	0.144	0.281	5.71365e-18	TC2	LENG8
MYCBP2	2.6527e-22	0.439698	0.148	0.279	5.87149e-18	TC2	MYCBP2
C6orf62	2.91049e-22	1.70029	0.4	0.396	6.44208e-18	TC2	C6orf62
PUM1	3.08346e-22	0.410143	0.137	0.263	6.82494e-18	TC2	PUM1
UBB1	6.49592e-22	0.333325	0.364	0.68	1.43781e-17	TC2	UBB
FOXC1	9.27143e-22	0.531484	0.178	0.323	2.05214e-17	TC2	FOXC1
HIF1A	1.11031e-21	0.6499	0.168	0.313	2.45756e-17	TC2	HIF1A
MAP1LC3B	1.18791e-21	0.306917	0.187	0.342	2.62931e-17	TC2	MAP1LC3B
SNX91	1.29654e-21	0.339162	0.157	0.287	2.86976e-17	TC2	SNX9
MED13L	1.41069e-21	0.512294	0.15	0.283	3.12241e-17	TC2	MED13L
SEC22B	2.39742e-21	1.8669	0.279	0.233	5.30645e-17	TC2	SEC22B
PPIC1	2.93172e-21	0.503805	0.168	0.308	6.48906e-17	TC2	PPIC
FOXN3	4.53247e-21	0.357626	0.162	0.292	1.00322e-16	TC2	FOXN3
TMED2	6.04833e-21	0.813035	0.208	0.378	1.33874e-16	TC2	TMED2
HMGN21	1.10839e-20	0.594117	0.282	0.489	2.45331e-16	TC2	HMGN2
UGDH	1.2603e-20	0.668026	0.163	0.299	2.78955e-16	TC2	UGDH
HLA-B1	1.62901e-20	0.273915	0.389	0.669	3.60565e-16	TC2	HLA-B
HSPD1	1.71854e-20	0.433744	0.191	0.344	3.80383e-16	TC2	HSPD1
CEBPB	2.47575e-20	0.415875	0.24	0.416	5.47982e-16	TC2	CEBPB
RBMX	2.54759e-20	0.56123	0.203	0.357	5.63884e-16	TC2	RBMX
ANKRD11	4.06037e-20	0.463282	0.145	0.267	8.98723e-16	TC2	ANKRD11
MIDN	5.73495e-20	1.5339	0.313	0.271	1.26937e-15	TC2	MIDN
BOD1L1	9.26595e-20	0.509063	0.14	0.261	2.05093e-15	TC2	BOD1L1
SDCBP1	1.2341e-19	0.371564	0.209	0.359	2.73156e-15	TC2	SDCBP
AMD1	1.49987e-19	0.381165	0.185	0.323	3.31982e-15	TC2	AMD1
TNRC6A	1.81841e-19	0.643426	0.169	0.312	4.02487e-15	TC2	TNRC6A
DYNC1LI2	2.95288e-19	0.464056	0.143	0.262	6.53591e-15	TC2	DYNC1LI2
SAT1	3.84539e-19	0.557561	0.318	0.541	8.51139e-15	TC2	SAT1
SERPINF11	5.19728e-19	0.762461	0.431	0.385	1.15037e-14	TC2	SERPINF1
PDIA4	5.36421e-19	0.727012	0.154	0.288	1.18731e-14	TC2	PDIA4
ITPRIPL2	7.38269e-19	0.608306	0.224	0.384	1.63408e-14	TC2	ITPRIPL2
LMO4	2.3352e-18	0.430784	0.225	0.377	5.16873e-14	TC2	LMO4
MAN1A1	3.77051e-18	0.330885	0.147	0.258	8.34564e-14	TC2	MAN1A1
DLC11	4.92069e-18	0.382299	0.16	0.28	1.08914e-13	TC2	DLC1
NONO	5.60882e-18	0.552102	0.175	0.308	1.24146e-13	TC2	NONO
HSPA8	1.05763e-17	0.475192	0.298	0.526	2.34097e-13	TC2	HSPA8
POGZ	1.81333e-17	0.55153	0.147	0.264	4.01362e-13	TC2	POGZ
ZEB21	2.41949e-17	1.40774	0.289	0.246	5.3553e-13	TC2	ZEB2
PABPN1	3.54841e-17	0.682522	0.166	0.296	7.85405e-13	TC2	PABPN1
CFD1	3.70514e-17	0.285174	0.469	0.386	8.20096e-13	TC2	CFD
NFAT5	7.06938e-17	0.589466	0.178	0.308	1.56474e-12	TC2	NFAT5
PTEN	9.35643e-17	0.612574	0.167	0.291	2.07095e-12	TC2	PTEN
MLLT6	1.66928e-16	0.400385	0.159	0.272	3.69477e-12	TC2	MLLT6
IFNGR2	1.79604e-16	1.74992	0.263	0.226	3.97536e-12	TC2	IFNGR2
HSP90AA1	3.68622e-16	1.00822	0.536	0.707	8.15909e-12	TC2	HSP90AA1
KPNB1	5.20386e-16	0.586951	0.182	0.307	1.15182e-11	TC2	KPNB1
IFRD1	5.42069e-16	1.39716	0.284	0.243	1.19981e-11	TC2	IFRD1
BBX	5.43842e-16	0.525628	0.182	0.305	1.20374e-11	TC2	BBX
PPFIBP1	5.63169e-16	0.634006	0.173	0.298	1.24652e-11	TC2	PPFIBP1
ZCCHC241	5.89568e-16	0.473768	0.147	0.254	1.30495e-11	TC2	ZCCHC24
GCC2	8.0226e-16	0.606415	0.143	0.252	1.77572e-11	TC2	GCC2
ATRX	1.37057e-15	0.714389	0.233	0.392	3.03361e-11	TC2	ATRX
ARPC4	1.58309e-15	0.760138	0.212	0.36	3.504e-11	TC2	ARPC4
EIF4EBP2	2.60551e-15	0.60958	0.149	0.259	5.76703e-11	TC2	EIF4EBP2
SFT2D2	3.36604e-15	0.649461	0.157	0.272	7.45039e-11	TC2	SFT2D2
TENT5A	3.82618e-15	0.841845	0.249	0.414	8.46887e-11	TC2	TENT5A
SGCE	7.3e-15	0.45063	0.171	0.282	1.61578e-10	TC2	SGCE
YY1	3.89241e-14	0.530274	0.162	0.272	8.61547e-10	TC2	YY1
EIF2S3	4.65189e-14	1.68864	0.298	0.275	1.02965e-09	TC2	EIF2S3
RBMS3	4.82843e-14	1.57603	0.314	0.295	1.06873e-09	TC2	RBMS3
PLA2G2A	5.54398e-14	0.434545	0.382	0.341	1.22711e-09	TC2	PLA2G2A
THY11	5.99964e-14	1.44345	0.351	0.327	1.32796e-09	TC2	THY1
THBS21	7.60628e-14	1.65021	0.316	0.292	1.68357e-09	TC2	THBS2
GINM1	8.18114e-14	0.606933	0.155	0.262	1.81081e-09	TC2	GINM1
C16orf72	1.3829e-13	0.562425	0.157	0.262	3.06091e-09	TC2	C16orf72
ZFAND5	2.26974e-13	0.480136	0.242	0.39	5.02383e-09	TC2	ZFAND5
HSPA1A	2.52547e-13	1.10478	0.455	0.51	5.58988e-09	TC2	HSPA1A
WASF2	2.58884e-13	0.64972	0.319	0.508	5.73014e-09	TC2	WASF2
HSPH1	4.85486e-13	1.28533	0.25	0.215	1.07457e-08	TC2	HSPH1
PDGFRA1	7.55926e-13	0.645175	0.28	0.444	1.67317e-08	TC2	PDGFRA
SRSF7	9.07317e-13	0.545765	0.283	0.45	2.00826e-08	TC2	SRSF7
PSIP1	9.07947e-13	0.633705	0.16	0.266	2.00965e-08	TC2	PSIP1
ANTXR11	1.08782e-12	0.503795	0.198	0.316	2.40777e-08	TC2	ANTXR1
FGD5-AS1	1.11438e-12	0.566524	0.179	0.286	2.46657e-08	TC2	FGD5-AS1
VGLL41	1.44816e-12	0.359536	0.196	0.313	3.20535e-08	TC2	VGLL4
UFM1	1.49752e-12	0.776011	0.173	0.285	3.31461e-08	TC2	UFM1
CCND2	1.58217e-12	1.53217	0.371	0.373	3.50197e-08	TC2	CCND2
ATL3	1.94612e-12	0.875543	0.219	0.358	4.30754e-08	TC2	ATL3
MCL1	2.24713e-12	0.473026	0.276	0.454	4.9738e-08	TC2	MCL1
NAP1L1	2.53493e-12	0.629182	0.331	0.525	5.61082e-08	TC2	NAP1L1
IGFBP5	2.76773e-12	1.0087	0.467	0.483	6.12609e-08	TC2	IGFBP5
PRRC2C	5.10761e-12	0.724268	0.248	0.395	1.13052e-07	TC2	PRRC2C
SRRM1	6.1181e-12	0.785446	0.236	0.377	1.35418e-07	TC2	SRRM1
RHOBTB3	6.38186e-12	0.515629	0.182	0.289	1.41256e-07	TC2	RHOBTB3
CREBRF	7.72433e-12	0.584792	0.176	0.282	1.7097e-07	TC2	CREBRF
ANKRD10	7.73438e-12	1.44297	0.269	0.242	1.71193e-07	TC2	ANKRD10
CLK1	1.28778e-11	0.584577	0.249	0.391	2.85037e-07	TC2	CLK1
SCPEP11	1.45839e-11	0.495266	0.159	0.253	3.22801e-07	TC2	SCPEP1
BTG2	3.11945e-11	1.22847	0.255	0.219	6.9046e-07	TC2	BTG2
NORAD	3.12393e-11	0.734247	0.348	0.557	6.91451e-07	TC2	NORAD
HMGB1	3.30522e-11	0.982898	0.552	0.723	7.31577e-07	TC2	HMGB1
H3F3A1	4.28518e-11	0.406315	0.43	0.716	9.48483e-07	TC2	H3F3A
KLF6	7.24902e-11	0.666109	0.309	0.48	1.6045e-06	TC2	KLF6
YBX3	3.20719e-10	1.19288	0.492	0.621	7.09879e-06	TC2	YBX3
YME1L1	4.83266e-10	0.647387	0.215	0.334	1.06966e-05	TC2	YME1L1
PTP4A2	6.05272e-10	0.824883	0.242	0.379	1.33971e-05	TC2	PTP4A2
FUS	6.49212e-10	0.699677	0.361	0.585	1.43697e-05	TC2	FUS
TXNIP	9.27538e-10	0.37096	0.441	0.673	2.05301e-05	TC2	TXNIP
POLR2A	1.27795e-09	0.685976	0.173	0.269	2.82863e-05	TC2	POLR2A
DNAJB6	1.6079e-09	0.494552	0.168	0.259	3.55892e-05	TC2	DNAJB6
GNG12	2.0293e-09	0.644891	0.181	0.278	4.49164e-05	TC2	GNG12
NFIC	2.0418e-09	0.562444	0.446	0.699	4.51931e-05	TC2	NFIC
RSRC2	2.68779e-09	0.671101	0.194	0.298	5.94915e-05	TC2	RSRC2
REV3L	3.18978e-09	0.823671	0.18	0.277	7.06026e-05	TC2	REV3L
CEBPD	3.49348e-09	0.896061	0.494	0.567	7.73247e-05	TC2	CEBPD
VEGFA	4.00728e-09	0.254098	0.355	0.485	8.86972e-05	TC2	VEGFA
HNRNPU	5.08717e-09	1.36143	0.442	0.541	0.000112599	TC2	HNRNPU
AXL	1.65891e-08	1.14018	0.21	0.328	0.000367182	TC2	AXL
SUMF2	2.81651e-08	1.64614	0.285	0.286	0.000623407	TC2	SUMF2
SNED11	3.50557e-08	0.550541	0.214	0.317	0.000775923	TC2	SNED1
ID31	4.07767e-08	0.300597	0.281	0.403	0.000902552	TC2	ID3
BRD2	5.15017e-08	0.681837	0.297	0.472	0.00113994	TC2	BRD2
PPP1CB	5.21763e-08	1.57854	0.366	0.409	0.00115487	TC2	PPP1CB
RSRP1	5.41013e-08	0.665003	0.224	0.335	0.00119748	TC2	RSRP1
MT-CO11	1.04842e-07	0.27682	0.759	0.927	0.00232057	TC2	MT-CO1
COL18A11	1.38202e-07	0.264297	0.212	0.298	0.00305896	TC2	COL18A1
DDX5	2.05364e-07	0.472766	0.42	0.703	0.00454553	TC2	DDX5
WTAP	2.09592e-07	1.58915	0.26	0.253	0.00463912	TC2	WTAP
SLC38A2	3.83235e-07	0.767907	0.298	0.45	0.00848252	TC2	SLC38A2
GADD45B	5.32044e-07	0.926978	0.335	0.349	0.0117763	TC2	GADD45B
COL15A1	6.19274e-07	1.11459	0.427	0.485	0.013707	TC2	COL15A1
ADD3	6.41997e-07	0.898169	0.224	0.329	0.01421	TC2	ADD3
HLA-E	6.64125e-07	0.970848	0.452	0.564	0.0146997	TC2	HLA-E
IFI161	1.17376e-06	1.15463	0.325	0.34	0.0259799	TC2	IFI16
YBX1	1.21765e-06	0.717684	0.367	0.561	0.0269514	TC2	YBX1
RPL23	1.54833e-06	0.796303	0.586	0.78	0.0342708	TC2	RPL23
DNAJB1	3.1494e-06	1.00023	0.298	0.305	0.0697087	TC2	DNAJB1
DHRS3	3.99714e-06	1.64479	0.279	0.285	0.0884727	TC2	DHRS3
HSPA1B	4.52163e-06	0.538388	0.302	0.452	0.100082	TC2	HSPA1B
TMED4	4.58209e-06	1.02297	0.197	0.291	0.10142	TC2	TMED4
PCMTD1	6.13114e-06	1.47269	0.253	0.251	0.135707	TC2	PCMTD1
HEXIM1	6.68508e-06	1.26009	0.321	0.341	0.147968	TC2	HEXIM1
ERRFI1	8.90712e-06	0.752074	0.185	0.259	0.19715	TC2	ERRFI1
JDP2	1.10733e-05	0.850892	0.2	0.289	0.245096	TC2	JDP2
CYR61	1.15761e-05	1.46129	0.419	0.49	0.256224	TC2	CYR61
HP1BP3	2.28132e-05	0.973988	0.273	0.4	0.504946	TC2	HP1BP3
RBM6	2.98256e-05	1.47434	0.268	0.278	0.66016	TC2	RBM6
NUFIP2	3.5172e-05	0.678227	0.19	0.268	0.778496	TC2	NUFIP2
2022-03-06	3.86849e-05	0.965046	0.184	0.264	0.856251	TC2	2022-03-06
LPP1	4.21908e-05	0.793306	0.228	0.319	0.933851	TC2	LPP
BRD4	6.0868e-05	0.83913	0.186	0.263	1	TC2	BRD4
ID2	7.42154e-05	0.808161	0.309	0.437	1	TC2	ID2
STEAP2	7.76764e-05	1.31175	0.186	0.275	1	TC2	STEAP2
YWHAB1	8.61093e-05	0.810445	0.313	0.45	1	TC2	YWHAB
CBX6	0.000100258	1.45082	0.264	0.275	1	TC2	CBX6
EIF4A11	0.000221614	0.724064	0.242	0.335	1	TC2	EIF4A1
CELF2	0.000241267	1.16479	0.261	0.261	1	TC2	CELF2
KMT2E	0.000274212	0.845737	0.265	0.376	1	TC2	KMT2E
SOD2	0.000293239	0.952302	0.406	0.472	1	TC2	SOD2
HNRNPDL	0.000502949	0.86703	0.372	0.553	1	TC2	HNRNPDL
THRAP3	0.0005441	1.3692	0.277	0.297	1	TC2	THRAP3
FTX	0.00063126	1.51671	0.247	0.266	1	TC2	FTX
SRSF2	0.000661105	0.785085	0.237	0.33	1	TC2	SRSF2
EPHX11	0.000948373	0.272821	0.195	0.253	1	TC2	EPHX1
RHOB	0.00112673	1.51349	0.417	0.52	1	TC2	RHOB
TBL1XR1	0.00140244	1.49383	0.297	0.336	1	TC2	TBL1XR1
TNRC6B	0.0015256	1.36059	0.359	0.423	1	TC2	TNRC6B
SUMO2	0.00237074	0.983753	0.387	0.572	1	TC2	SUMO2
STOM1	0.00289995	1.16784	0.252	0.261	1	TC2	STOM
PABPC1	0.00328939	0.665508	0.407	0.618	1	TC2	PABPC1
FKBP1A1	0.00415585	1.00358	0.238	0.325	1	TC2	FKBP1A
ZBTB20	0.00435446	0.934163	0.501	0.681	1	TC2	ZBTB20
IRF2BP2	0.00720429	1.01803	0.281	0.385	1	TC2	IRF2BP2
BOC	0.00849579	0.848368	0.253	0.335	1	TC2	BOC
C1S1	0.00885739	0.55668	0.51	0.664	1	TC2	C1S
CFD2	0	2.81725	0.919	0.314	0	TC3	CFD
MFAP5	0	2.11604	0.623	0.127	0	TC3	MFAP5
WISP2	0	2.09327	0.852	0.25	0	TC3	WISP2
SCARA5	0	2.0881	0.705	0.133	0	TC3	SCARA5
GSN	0	2.04755	0.978	0.838	0	TC3	GSN
PDGFRB1	0	1.98676	0.852	0.406	0	TC3	PDGFRB
MMP22	0	1.92205	0.942	0.404	0	TC3	MMP2
FBLN21	0	1.73263	0.804	0.275	0	TC3	FBLN2
RAMP21	0	1.64257	0.62	0.138	0	TC3	RAMP2
IFI271	0	1.58056	0.599	0.197	0	TC3	IFI27
GPNMB1	0	1.5011	0.825	0.298	0	TC3	GPNMB
TMSB101	0	1.41518	0.941	0.642	0	TC3	TMSB10
PLTP1	0	1.38849	0.604	0.164	0	TC3	PLTP
MYL91	0	1.33071	0.639	0.205	0	TC3	MYL9
PODN2	0	1.26699	0.505	0.109	0	TC3	PODN
FTH11	0	1.26563	0.977	0.854	0	TC3	FTH1
VAT1	0	1.26395	0.709	0.342	0	TC3	VAT1
COL14A12	0	1.25171	0.761	0.272	0	TC3	COL14A1
SPON21	0	1.1851	0.539	0.162	0	TC3	SPON2
SPARCL12	0	1.15745	0.8	0.367	0	TC3	SPARCL1
EPHX12	0	1.12741	0.594	0.191	0	TC3	EPHX1
PALM	0	1.11542	0.438	0.08	0	TC3	PALM
PLAC91	0	1.11267	0.906	0.64	0	TC3	PLAC9
FAM180B	0	1.10922	0.398	0.081	0	TC3	FAM180B
SFRP41	0	1.09986	0.411	0.09	0	TC3	SFRP4
FTL1	0	1.07224	0.969	0.872	0	TC3	FTL
B2M1	0	0.985789	0.974	0.841	0	TC3	B2M
VIT	0	0.942002	0.316	0.046	0	TC3	VIT
CST31	0	0.938531	0.961	0.834	0	TC3	CST3
S100A6	0	0.87858	0.966	0.873	0	TC3	S100A6
ADAM33	0	0.822122	0.286	0.044	0	TC3	ADAM33
PLPP3	7.44897e-308	1.19263	0.816	0.439	1.64876e-303	TC3	PLPP3
PPL	5.4725e-296	0.965579	0.278	0.044	1.21128e-291	TC3	PPL
MXRA81	3.63599e-293	1.0908	0.894	0.67	8.0479e-289	TC3	MXRA8
CD34	1.57412e-290	0.910141	0.399	0.097	3.48416e-286	TC3	CD34
CADM3	4.28183e-287	0.842982	0.257	0.038	9.47741e-283	TC3	CADM3
WNT11	1.23731e-286	0.956285	0.317	0.063	2.73866e-282	TC3	WNT11
CYBRD1	4.96148e-283	1.07962	0.882	0.623	1.09817e-278	TC3	CYBRD1
IFITM11	1.22771e-276	1.13354	0.561	0.204	2.71741e-272	TC3	IFITM1
MGST11	1.95541e-273	1.05711	0.653	0.285	4.3281e-269	TC3	MGST1
C1S2	3.15408e-262	0.962534	0.887	0.607	6.98125e-258	TC3	C1S
LTBP4	6.25749e-262	1.16361	0.893	0.688	1.38503e-257	TC3	LTBP4
SERPINF12	2.32364e-258	0.802624	0.767	0.332	5.14314e-254	TC3	SERPINF1
FBLN11	2.24834e-254	0.618547	0.898	0.471	4.97648e-250	TC3	FBLN1
FGL21	5.6857e-246	0.804701	0.361	0.088	1.25847e-241	TC3	FGL2
ACTG1	1.27075e-242	0.878161	0.951	0.848	2.81267e-238	TC3	ACTG1
SQSTM11	4.90731e-242	0.933215	0.839	0.574	1.08618e-237	TC3	SQSTM1
CD992	5.90624e-239	0.578033	0.952	0.786	1.30729e-234	TC3	CD99
TNFAIP2	1.72116e-232	0.92162	0.443	0.149	3.80962e-228	TC3	TNFAIP2
CD2481	6.05473e-232	0.953934	0.316	0.074	1.34015e-227	TC3	CD248
SELENOP2	7.48017e-231	0.695001	0.689	0.318	1.65566e-226	TC3	SELENOP
GPX41	6.28031e-229	0.964272	0.782	0.503	1.39008e-224	TC3	GPX4
SERPING11	2.55675e-225	0.738464	0.957	0.76	5.65912e-221	TC3	SERPING1
TUBA1A1	8.61981e-223	1.25211	0.665	0.372	1.90791e-218	TC3	TUBA1A
C1R2	1.88351e-219	0.781244	0.907	0.624	4.16895e-215	TC3	C1R
LAMA21	2.73475e-218	0.847115	0.471	0.162	6.05309e-214	TC3	LAMA2
ACTB2	3.44316e-214	0.650685	0.979	0.906	7.62109e-210	TC3	ACTB
ID32	2.81171e-213	1.08575	0.677	0.343	6.22343e-209	TC3	ID3
ANXA2	6.86638e-213	0.823416	0.88	0.683	1.51981e-208	TC3	ANXA2
BASP12	1.79461e-211	0.584884	0.386	0.112	3.9722e-207	TC3	BASP1
PDGFRL	4.1455e-211	0.936527	0.585	0.273	9.17565e-207	TC3	PDGFRL
FYN1	9.50022e-203	0.810045	0.39	0.128	2.10278e-198	TC3	FYN
EFEMP12	1.50187e-202	0.952033	0.565	0.241	3.32423e-198	TC3	EFEMP1
NUPR1	4.20665e-200	0.81717	0.847	0.588	9.31099e-196	TC3	NUPR1
MT-ND12	7.92633e-198	0.661171	0.977	0.828	1.75441e-193	TC3	MT-ND1
IGFBP6	2.22983e-197	0.664214	0.872	0.583	4.93551e-193	TC3	IGFBP6
DPP4	5.78736e-192	1.01168	0.43	0.16	1.28097e-187	TC3	DPP4
TAGLN1	2.56376e-189	0.781847	0.423	0.147	5.67463e-185	TC3	TAGLN
LGALS3	5.97115e-189	0.770653	0.888	0.715	1.32165e-184	TC3	LGALS3
RPS4Y11	7.23589e-187	0.72153	0.512	0.194	1.60159e-182	TC3	RPS4Y1
C1QTNF4	9.1454e-185	0.749147	0.261	0.063	2.02424e-180	TC3	C1QTNF4
CELF21	1.22497e-184	0.748398	0.511	0.222	2.71135e-180	TC3	CELF2
MGP	6.09096e-184	0.844106	0.963	0.864	1.34817e-179	TC3	MGP
SFRP21	9.07517e-184	1.29299	0.499	0.204	2.0087e-179	TC3	SFRP2
TNXB	9.32068e-181	0.951577	0.891	0.652	2.06304e-176	TC3	TNXB
SREBF1	3.30915e-180	0.974208	0.48	0.211	7.32448e-176	TC3	SREBF1
ZFP36L21	2.426e-174	0.790236	0.758	0.471	5.3697e-170	TC3	ZFP36L2
S100A111	1.6021e-173	0.775229	0.881	0.695	3.54608e-169	TC3	S100A11
FLNA1	1.41223e-171	0.864089	0.71	0.443	3.12583e-167	TC3	FLNA
MMP141	1.79007e-170	0.838494	0.597	0.309	3.96214e-166	TC3	MMP14
PLA2G16	4.08724e-170	0.661341	0.285	0.08	9.04671e-166	TC3	PLA2G16
TSHZ21	6.57035e-168	0.662564	0.366	0.124	1.45428e-163	TC3	TSHZ2
MYOC	8.05744e-167	0.727839	0.581	0.247	1.78343e-162	TC3	MYOC
SOX41	1.92571e-165	1.04392	0.563	0.285	4.26236e-161	TC3	SOX4
MT-CYB	5.94373e-164	0.581657	0.982	0.889	1.31559e-159	TC3	MT-CYB
MT-CO21	3.23873e-163	0.542336	0.988	0.919	7.16861e-159	TC3	MT-CO2
MFAP4	1.61078e-159	0.923363	0.519	0.242	3.5653e-155	TC3	MFAP4
CD811	3.36735e-159	0.590044	0.946	0.831	7.45329e-155	TC3	CD81
MAFB1	2.83442e-156	1.03262	0.563	0.289	6.2737e-152	TC3	MAFB
DHRS31	1.09236e-155	0.632863	0.525	0.247	2.41784e-151	TC3	DHRS3
TMSB4X1	3.17551e-155	0.610364	0.941	0.815	7.02868e-151	TC3	TMSB4X
MGST31	6.58478e-155	0.747562	0.759	0.542	1.45748e-150	TC3	MGST3
LGALS3BP1	7.14405e-154	0.720997	0.295	0.09	1.58126e-149	TC3	LGALS3BP
METTL7A	1.77557e-153	0.583309	0.64	0.331	3.93004e-149	TC3	METTL7A
ABLIM1	3.85811e-153	0.794737	0.429	0.181	8.53953e-149	TC3	ABLIM1
SRP141	5.38964e-153	0.655744	0.843	0.655	1.19294e-148	TC3	SRP14
CTSK2	1.86484e-152	0.889211	0.695	0.462	4.12765e-148	TC3	CTSK
FCGRT1	7.68827e-152	0.729234	0.645	0.385	1.70172e-147	TC3	FCGRT
MT-ND21	6.89262e-151	0.52188	0.989	0.917	1.52561e-146	TC3	MT-ND2
GYPC	4.59342e-149	0.841382	0.444	0.204	1.01671e-144	TC3	GYPC
2022-06-01	1.89065e-148	0.717759	0.767	0.482	4.18477e-144	TC3	JUN
FNDC1	8.93565e-148	0.788544	0.484	0.226	1.97782e-143	TC3	FNDC1
ABCA82	2.43244e-147	0.581479	0.345	0.119	5.38397e-143	TC3	ABCA8
AHNAK2	8.33968e-143	0.865487	0.53	0.278	1.84591e-138	TC3	AHNAK2
ITM2A1	5.24781e-141	0.480969	0.333	0.117	1.16155e-136	TC3	ITM2A
DBI1	2.08188e-139	0.777482	0.578	0.337	4.60802e-135	TC3	DBI
BRI3	1.12581e-135	0.693878	0.701	0.475	2.49186e-131	TC3	BRI3
CFH2	2.80503e-135	0.631038	0.722	0.42	6.20866e-131	TC3	CFH
ADH5	3.85754e-135	0.751874	0.476	0.235	8.53829e-131	TC3	ADH5
HSPB2	1.1875e-132	0.678119	0.357	0.143	2.62842e-128	TC3	HSPB2
S100A13	1.493e-132	0.610181	0.808	0.572	3.3046e-128	TC3	S100A13
HSPB1	1.6319e-132	0.676708	0.816	0.609	3.61204e-128	TC3	HSPB1
FOS1	3.54197e-131	0.801126	0.751	0.495	7.83979e-127	TC3	FOS
FXYD11	9.28585e-130	0.675783	0.559	0.305	2.05533e-125	TC3	FXYD1
PSAP	4.12199e-129	0.563797	0.917	0.782	9.12362e-125	TC3	PSAP
PLA2G2A1	7.0323e-129	2.13875	0.547	0.315	1.55653e-124	TC3	PLA2G2A
TNFRSF14	3.04164e-128	0.693371	0.285	0.099	6.73236e-124	TC3	TNFRSF14
XG	9.79201e-126	0.662502	0.395	0.171	2.16736e-121	TC3	XG
SLPI	7.39864e-123	0.824874	0.388	0.159	1.63762e-118	TC3	SLPI
PPP1R15A	7.57747e-123	0.72001	0.437	0.204	1.6772e-118	TC3	PPP1R15A
CMTM31	7.08744e-122	0.643401	0.334	0.136	1.56873e-117	TC3	CMTM3
NPC2	4.58816e-121	0.628662	0.744	0.521	1.01554e-116	TC3	NPC2
TUBB1	6.42199e-121	0.709355	0.741	0.553	1.42144e-116	TC3	TUBB
RPS281	2.28134e-120	0.525257	0.959	0.865	5.04952e-116	TC3	RPS28
GRN1	1.06969e-119	0.694438	0.596	0.367	2.36766e-115	TC3	GRN
HLA-E1	1.2112e-119	0.523864	0.761	0.517	2.68087e-115	TC3	HLA-E
MEDAG	4.57279e-119	0.528131	0.412	0.187	1.01214e-114	TC3	MEDAG
DDAH2	7.45901e-118	0.690745	0.537	0.308	1.65098e-113	TC3	DDAH2
RPS71	6.52019e-116	0.495953	0.908	0.747	1.44318e-111	TC3	RPS7
CSTB	1.68846e-115	0.641773	0.747	0.545	3.73724e-111	TC3	CSTB
H3F3A2	2.90959e-115	0.529861	0.834	0.657	6.44009e-111	TC3	H3F3A
RPL111	8.3854e-115	0.457361	0.949	0.839	1.85602e-110	TC3	RPL11
FBN11	5.55614e-114	0.720731	0.67	0.455	1.2298e-109	TC3	FBN1
GLUL	5.64434e-114	0.689947	0.58	0.34	1.24932e-109	TC3	GLUL
ADIRF	3.34752e-113	0.539195	0.851	0.637	7.4094e-109	TC3	ADIRF
PLPP11	6.99005e-113	0.695492	0.377	0.172	1.54718e-108	TC3	PLPP1
BLOC1S11	8.71287e-113	0.687204	0.495	0.278	1.92851e-108	TC3	BLOC1S1
MT-CO12	1.76875e-112	0.443622	0.98	0.894	3.91495e-108	TC3	MT-CO1
SPRY11	4.52665e-111	0.523619	0.344	0.14	1.00193e-106	TC3	SPRY1
MAP1A	1.88215e-110	0.747874	0.381	0.183	4.16595e-106	TC3	MAP1A
FKBP5	9.04884e-110	0.680389	0.417	0.204	2.00287e-105	TC3	FKBP5
RPL291	1.29217e-109	0.463436	0.926	0.784	2.86009e-105	TC3	RPL29
C32	3.80564e-109	0.691232	0.29	0.105	8.4234e-105	TC3	C3
SNX92	9.01828e-109	0.625974	0.454	0.242	1.99611e-104	TC3	SNX9
SLC35F6	4.17861e-107	0.362458	0.333	0.14	9.24894e-103	TC3	SLC35F6
NDUFA41	4.32265e-107	0.592768	0.667	0.453	9.56774e-103	TC3	NDUFA4
CTSA1	4.49616e-107	0.712439	0.492	0.285	9.95181e-103	TC3	CTSA
HLA-B2	4.88149e-107	0.570744	0.801	0.608	1.08047e-102	TC3	HLA-B
BLVRB	6.21338e-107	0.638765	0.473	0.254	1.37527e-102	TC3	BLVRB
PLCD3	1.55145e-106	0.578998	0.284	0.109	3.43397e-102	TC3	PLCD3
S100A10	2.08592e-106	0.42435	0.955	0.851	4.61697e-102	TC3	S100A10
HIC11	3.89349e-106	0.544588	0.252	0.089	8.61784e-102	TC3	HIC1
ANTXR21	7.31241e-106	0.556279	0.333	0.142	1.61853e-101	TC3	ANTXR2
BDH21	8.16515e-106	0.641342	0.418	0.209	1.80727e-101	TC3	BDH2
CYGB1	1.44763e-105	0.518097	0.432	0.206	3.20419e-101	TC3	CYGB
TSPAN4	4.54224e-105	0.646884	0.546	0.329	1.00538e-100	TC3	TSPAN4
ATP6V0E11	1.02357e-104	0.61096	0.653	0.457	2.26558e-100	TC3	ATP6V0E1
MYL12B1	1.11809e-104	0.594871	0.681	0.485	2.47477e-100	TC3	MYL12B
AKR1C1	2.28309e-104	0.742314	0.531	0.317	5.05339e-100	TC3	AKR1C1
LEPR	4.50536e-104	0.72801	0.274	0.102	9.97216e-100	TC3	LEPR
PPP1R14B1	2.11069e-102	0.677744	0.474	0.266	4.6718e-98	TC3	PPP1R14B
CDKN1C	3.56075e-102	0.560808	0.477	0.251	7.88136e-98	TC3	CDKN1C
UBB2	6.70668e-102	0.628432	0.781	0.619	1.48446e-97	TC3	UBB
CD631	1.0364e-101	0.45863	0.926	0.807	2.29396e-97	TC3	CD63
DBN1	6.47008e-101	0.582829	0.272	0.107	1.43209e-96	TC3	DBN1
CYSTM11	1.07849e-100	0.581672	0.408	0.207	2.38714e-96	TC3	CYSTM1
TXNIP1	2.64478e-100	0.578629	0.823	0.616	5.85396e-96	TC3	TXNIP
GRINA1	2.29091e-99	0.63013	0.451	0.246	5.0707e-95	TC3	GRINA
SDCBP2	3.57991e-99	0.593231	0.515	0.313	7.92378e-95	TC3	SDCBP
TXN1	5.62426e-99	0.612459	0.694	0.506	1.24487e-94	TC3	TXN
HLA-C1	8.98773e-99	0.576317	0.758	0.578	1.98934e-94	TC3	HLA-C
HSPA1A1	1.81561e-98	0.59013	0.697	0.473	4.01867e-94	TC3	HSPA1A
MT-ATP61	9.91799e-98	0.368106	0.993	0.949	2.19525e-93	TC3	MT-ATP6
ANXA4	9.7529e-97	0.750428	0.552	0.362	2.15871e-92	TC3	ANXA4
ECE11	2.32869e-96	0.554953	0.319	0.139	5.15431e-92	TC3	ECE1
NEU1	2.61021e-95	0.576497	0.339	0.155	5.77744e-91	TC3	NEU1
PEBP1	2.15646e-94	0.548177	0.738	0.557	4.7731e-90	TC3	PEBP1
LIMA11	2.07436e-93	0.623019	0.549	0.336	4.59139e-89	TC3	LIMA1
ATP5PD	7.94657e-92	0.56182	0.574	0.37	1.75889e-87	TC3	ATP5PD
MT-ND3	8.18146e-92	0.330579	0.98	0.923	1.81088e-87	TC3	MT-ND3
ATP6V1F	2.25595e-91	0.602379	0.474	0.282	4.99332e-87	TC3	ATP6V1F
FOSB1	9.26678e-90	0.552385	0.557	0.325	2.05111e-85	TC3	FOSB
POLR2L	3.00957e-89	0.600243	0.696	0.521	6.66138e-85	TC3	POLR2L
CYP4B1	3.45077e-88	0.451751	0.26	0.098	7.63793e-84	TC3	CYP4B1
ANXA11	8.63553e-88	0.633433	0.541	0.353	1.91139e-83	TC3	ANXA11
RPL191	9.28513e-88	0.379368	0.95	0.836	2.05517e-83	TC3	RPL19
IGFBP72	1.13709e-85	0.460496	0.896	0.79	2.51684e-81	TC3	IGFBP7
LGALS1	1.35962e-85	0.42244	0.875	0.756	3.00938e-81	TC3	LGALS1
FAU1	1.48478e-85	0.400838	0.933	0.808	3.28641e-81	TC3	FAU
MAP1B2	2.28286e-85	0.40557	0.454	0.247	5.05289e-81	TC3	MAP1B
COX6C1	2.3632e-85	0.562718	0.679	0.507	5.2307e-81	TC3	COX6C
ARL2	2.81473e-85	0.593181	0.47	0.282	6.23012e-81	TC3	ARL2
RPS131	3.35423e-85	0.411787	0.945	0.814	7.42425e-81	TC3	RPS13
RPL301	6.55303e-85	0.378775	0.954	0.844	1.45045e-80	TC3	RPL30
SERF21	5.47132e-83	0.436972	0.934	0.828	1.21102e-78	TC3	SERF2
LAMP11	1.38136e-82	0.533983	0.711	0.533	3.0575e-78	TC3	LAMP1
HLA-A1	2.77924e-82	0.466692	0.852	0.698	6.15157e-78	TC3	HLA-A
GNG11	3.92527e-82	0.544553	0.48	0.291	8.68819e-78	TC3	GNG11
NOVA1	4.01104e-82	0.794783	0.582	0.39	8.87804e-78	TC3	NOVA1
ATF31	9.35447e-82	0.586469	0.349	0.163	2.07052e-77	TC3	ATF3
EIF1	1.66028e-81	0.377561	0.938	0.832	3.67487e-77	TC3	EIF1
COX6B11	5.46243e-81	0.510294	0.71	0.535	1.20905e-76	TC3	COX6B1
STAT6	5.79531e-81	0.545548	0.4	0.218	1.28273e-76	TC3	STAT6
CRYAB	6.77669e-81	0.608497	0.703	0.507	1.49995e-76	TC3	CRYAB
TPCN1	3.3553e-80	0.55554	0.298	0.139	7.42661e-76	TC3	TPCN1
MYL12A1	1.50833e-79	0.515493	0.562	0.373	3.33854e-75	TC3	MYL12A
LAMTOR4	2.48419e-79	0.563259	0.576	0.398	5.4985e-75	TC3	LAMTOR4
TNS21	4.32034e-79	0.549859	0.463	0.272	9.56264e-75	TC3	TNS2
ARHGAP11	6.90119e-79	0.492071	0.363	0.19	1.52751e-74	TC3	ARHGAP1
TAX1BP31	8.52655e-79	0.567348	0.352	0.183	1.88727e-74	TC3	TAX1BP3
VEGFB1	2.84508e-78	0.560306	0.493	0.313	6.29729e-74	TC3	VEGFB
RNH1	5.06644e-78	0.552158	0.609	0.439	1.12141e-73	TC3	RNH1
RPS151	7.91456e-78	0.387006	0.935	0.808	1.75181e-73	TC3	RPS15
WASL	1.08699e-77	0.598163	0.357	0.192	2.40595e-73	TC3	WASL
HIGD2A1	1.88472e-77	0.573802	0.386	0.214	4.17163e-73	TC3	HIGD2A
PLXDC11	3.83844e-77	0.447362	0.301	0.137	8.496e-73	TC3	PLXDC1
NCOA7	5.80826e-77	0.447692	0.296	0.138	1.2856e-72	TC3	NCOA7
SLC43A3	1.16128e-75	0.50051	0.32	0.154	2.57038e-71	TC3	SLC43A3
IGF12	6.09918e-74	0.331227	0.339	0.161	1.34999e-69	TC3	IGF1
EGFR1	1.78673e-73	0.419779	0.26	0.113	3.95474e-69	TC3	EGFR
CLIC1	2.96086e-72	0.469165	0.696	0.525	6.55356e-68	TC3	CLIC1
EIF3K1	3.82168e-72	0.460794	0.561	0.379	8.45891e-68	TC3	EIF3K
ZFP361	1.19445e-71	0.445408	0.556	0.347	2.64379e-67	TC3	ZFP36
CKB	1.64102e-71	0.513949	0.476	0.282	3.63224e-67	TC3	CKB
MT-ND41	2.04619e-71	0.280188	0.994	0.944	4.52903e-67	TC3	MT-ND4
IFI27L21	8.91546e-71	0.494658	0.618	0.443	1.97335e-66	TC3	IFI27L2
RPL7A1	1.85823e-70	0.367137	0.915	0.794	4.11301e-66	TC3	RPL7A
PLIN2	2.4899e-70	0.472888	0.259	0.118	5.51116e-66	TC3	PLIN2
GLMP1	1.04939e-69	0.460376	0.267	0.124	2.32272e-65	TC3	GLMP
LHFPL6	1.24483e-69	0.360383	0.605	0.406	2.75531e-65	TC3	LHFPL6
TUBA1B1	1.35953e-69	0.489588	0.699	0.55	3.00919e-65	TC3	TUBA1B
CD2761	2.71001e-69	0.549401	0.364	0.205	5.99834e-65	TC3	CD276
KLF4	6.48831e-69	0.552653	0.546	0.367	1.43612e-64	TC3	KLF4
ARL6IP5	1.17656e-68	0.449235	0.764	0.615	2.6042e-64	TC3	ARL6IP5
SLC3A2	1.19609e-68	0.519634	0.425	0.254	2.64742e-64	TC3	SLC3A2
CD9	1.50199e-68	0.416137	0.846	0.701	3.3245e-64	TC3	CD9
STOM2	2.71509e-68	0.336628	0.412	0.236	6.00958e-64	TC3	STOM
SOD1	3.80419e-68	0.40783	0.769	0.608	8.42019e-64	TC3	SOD1
PSMA71	4.73315e-68	0.450991	0.532	0.357	1.04764e-63	TC3	PSMA7
LRP31	5.86432e-68	0.436685	0.251	0.113	1.29801e-63	TC3	LRP3
GLIPR21	1.30992e-67	0.397301	0.287	0.139	2.89939e-63	TC3	GLIPR2
TNFSF12	3.82417e-67	0.436675	0.272	0.128	8.46441e-63	TC3	TNFSF12
SGCE1	1.79893e-66	0.483364	0.414	0.245	3.98175e-62	TC3	SGCE
BTF31	2.06097e-66	0.417647	0.752	0.592	4.56175e-62	TC3	BTF3
TBC1D2B	2.20364e-66	0.472999	0.282	0.137	4.87754e-62	TC3	TBC1D2B
NENF	4.82109e-66	0.467524	0.618	0.456	1.0671e-61	TC3	NENF
KCTD121	6.33372e-66	0.422645	0.359	0.194	1.4019e-61	TC3	KCTD12
NDUFB10	1.15524e-65	0.515815	0.477	0.311	2.557e-61	TC3	NDUFB10
RPL10	1.54085e-65	0.301415	0.96	0.877	3.41052e-61	TC3	RPL10
CUTA1	2.83343e-65	0.504554	0.491	0.325	6.27152e-61	TC3	CUTA
TMBIM4	3.66212e-65	0.437241	0.563	0.394	8.10574e-61	TC3	TMBIM4
PDLIM11	4.62564e-65	0.408621	0.282	0.136	1.02384e-60	TC3	PDLIM1
SYNE3	6.37975e-65	0.413967	0.326	0.17	1.41209e-60	TC3	SYNE3
MAP1LC3B1	1.24152e-64	0.509871	0.466	0.3	2.74799e-60	TC3	MAP1LC3B
RPL141	1.32236e-63	0.361462	0.894	0.757	2.92691e-59	TC3	RPL14
COX5B1	3.37627e-63	0.452925	0.652	0.492	7.47304e-59	TC3	COX5B
CTSD	1.77942e-62	0.401523	0.689	0.524	3.93856e-58	TC3	CTSD
ELOB1	2.03077e-62	0.426147	0.728	0.58	4.49492e-58	TC3	ELOB
DAD11	3.10069e-62	0.420902	0.66	0.504	6.86307e-58	TC3	DAD1
MYLIP	4.42367e-62	0.406823	0.293	0.146	9.79135e-58	TC3	MYLIP
SH3BP5	6.54584e-62	0.513688	0.406	0.248	1.44886e-57	TC3	SH3BP5
CD68	9.5579e-62	0.594124	0.399	0.248	2.11555e-57	TC3	CD68
KRTCAP21	3.18345e-61	0.492418	0.571	0.414	7.04625e-57	TC3	KRTCAP2
TRMT112	2.05919e-60	0.431642	0.656	0.496	4.55782e-56	TC3	TRMT112
LRP1	2.06496e-60	0.33711	0.947	0.843	4.57058e-56	TC3	LRP1
ISCU	3.42134e-60	0.463427	0.456	0.295	7.5728e-56	TC3	ISCU
DUSP11	4.12967e-60	0.455112	0.679	0.529	9.1406e-56	TC3	DUSP1
IRF1	1.60086e-59	0.528022	0.27	0.131	3.54335e-55	TC3	IRF1
GSTP1	2.40765e-59	0.389926	0.803	0.662	5.32908e-55	TC3	GSTP1
CPQ1	3.27422e-59	0.48155	0.421	0.266	7.24715e-55	TC3	CPQ
ESD	1.14378e-58	0.468868	0.483	0.324	2.53164e-54	TC3	ESD
SCPEP12	1.85875e-58	0.443511	0.373	0.221	4.11416e-54	TC3	SCPEP1
PRRX11	2.10958e-58	0.348474	0.727	0.575	4.66934e-54	TC3	PRRX1
UBL51	2.30514e-58	0.402528	0.715	0.565	5.10219e-54	TC3	UBL5
VGLL42	3.50182e-58	0.457438	0.439	0.276	7.75093e-54	TC3	VGLL4
PSME11	3.59631e-58	0.45978	0.438	0.28	7.96006e-54	TC3	PSME1
HINT1	6.00971e-58	0.430422	0.637	0.48	1.33019e-53	TC3	HINT1
WASF21	7.99938e-58	0.329673	0.624	0.463	1.77058e-53	TC3	WASF2
NDUFA121	8.58012e-58	0.479652	0.389	0.239	1.89912e-53	TC3	NDUFA12
ANK2	1.40173e-57	0.289512	0.364	0.208	3.10259e-53	TC3	ANK2
MALAT1	1.52593e-57	0.2566	0.987	0.988	3.37749e-53	TC3	MALAT1
SAT21	2.45356e-57	0.422048	0.368	0.215	5.43071e-53	TC3	SAT2
TMA71	4.41445e-57	0.378381	0.808	0.655	9.77094e-53	TC3	TMA7
CBR3	6.83107e-57	0.439986	0.258	0.129	1.51199e-52	TC3	CBR3
PPP2R1A	2.38305e-56	0.477899	0.45	0.302	5.27464e-52	TC3	PPP2R1A
CHCHD2	2.82264e-56	0.391676	0.721	0.575	6.24764e-52	TC3	CHCHD2
PRCP	3.01656e-56	0.479698	0.324	0.184	6.67685e-52	TC3	PRCP
HIST1H4C1	6.97189e-56	0.531508	0.415	0.259	1.54316e-51	TC3	HIST1H4C
H3F3B	1.39172e-55	0.386885	0.907	0.799	3.08044e-51	TC3	H3F3B
C1orf1231	1.52037e-55	0.426412	0.327	0.184	3.36518e-51	TC3	C1orf123
LAMA41	1.68226e-55	0.368994	0.312	0.164	3.72351e-51	TC3	LAMA4
PRDX1	1.75951e-55	0.393694	0.748	0.604	3.8945e-51	TC3	PRDX1
PFN11	2.40016e-55	0.392979	0.651	0.498	5.31251e-51	TC3	PFN1
AES	3.51135e-55	0.448078	0.585	0.439	7.77203e-51	TC3	AES
NACA1	4.22141e-55	0.327495	0.884	0.743	9.34368e-51	TC3	NACA
ATP5MG1	9.89115e-55	0.405516	0.644	0.496	2.18931e-50	TC3	ATP5MG
NUMA1	1.93795e-54	0.421165	0.543	0.391	4.28945e-50	TC3	NUMA1
PRUNE2	2.28675e-54	0.390051	0.29	0.154	5.06149e-50	TC3	PRUNE2
LRP10	2.58436e-54	0.434108	0.471	0.318	5.72023e-50	TC3	LRP10
WDR83OS	3.36743e-54	0.431783	0.591	0.447	7.45346e-50	TC3	WDR83OS
UBC	3.91082e-54	0.375469	0.88	0.793	8.65622e-50	TC3	UBC
KLF61	4.05103e-54	0.378555	0.597	0.437	8.96654e-50	TC3	KLF6
ATP5PF1	5.0485e-54	0.412287	0.608	0.459	1.11744e-49	TC3	ATP5PF
SSPN1	7.16244e-54	0.426181	0.513	0.355	1.58534e-49	TC3	SSPN
COX6A1	7.57482e-54	0.427751	0.591	0.445	1.67661e-49	TC3	COX6A1
ASAH11	7.64059e-54	0.489709	0.315	0.18	1.69117e-49	TC3	ASAH1
IER2	2.6506e-53	0.420821	0.506	0.335	5.86684e-49	TC3	IER2
ARF51	8.43447e-53	0.452131	0.333	0.194	1.86689e-48	TC3	ARF5
DNAJB11	1.2432e-52	0.603868	0.439	0.283	2.75169e-48	TC3	DNAJB1
CLTA1	2.31156e-52	0.433463	0.492	0.347	5.11641e-48	TC3	CLTA
NDUFB41	2.6915e-52	0.414426	0.623	0.477	5.95738e-48	TC3	NDUFB4
SSC5D	2.83636e-52	0.446124	0.501	0.345	6.278e-48	TC3	SSC5D
MYL61	7.45408e-52	0.32884	0.853	0.725	1.64989e-47	TC3	MYL6
PLEKHM2	8.79062e-52	0.372575	0.281	0.151	1.94572e-47	TC3	PLEKHM2
SLCO3A1	8.84639e-52	0.414063	0.261	0.137	1.95806e-47	TC3	SLCO3A1
ALDH2	8.96887e-52	0.422821	0.282	0.151	1.98517e-47	TC3	ALDH2
DDIT3	4.59289e-51	0.401385	0.388	0.236	1.01659e-46	TC3	DDIT3
GSTO1	7.25607e-51	0.444482	0.439	0.295	1.60606e-46	TC3	GSTO1
MYOF	8.32648e-51	0.439435	0.322	0.187	1.84298e-46	TC3	MYOF
PIK3R1	8.63334e-51	0.383466	0.503	0.338	1.9109e-46	TC3	PIK3R1
PSMB1	1.46571e-50	0.43109	0.568	0.431	3.2442e-46	TC3	PSMB1
STK24	1.48525e-50	0.475413	0.42	0.281	3.28744e-46	TC3	STK24
CALHM2	2.27117e-50	0.435428	0.282	0.154	5.02701e-46	TC3	CALHM2
SMDT11	2.34323e-50	0.434395	0.357	0.216	5.1865e-46	TC3	SMDT1
LAMTOR11	2.63311e-49	0.417468	0.369	0.232	5.82812e-45	TC3	LAMTOR1
IFRD11	2.99511e-49	0.288875	0.376	0.228	6.62937e-45	TC3	IFRD1
ECHDC2	2.99921e-49	0.441755	0.327	0.193	6.63846e-45	TC3	ECHDC2
UQCR101	3.04733e-49	0.421546	0.529	0.382	6.74495e-45	TC3	UQCR10
A4GALT1	3.15899e-49	0.415187	0.308	0.176	6.9921e-45	TC3	A4GALT
SAP18	4.54544e-49	0.381087	0.602	0.469	1.00609e-44	TC3	SAP18
CYP27A1	4.8253e-49	0.40431	0.33	0.193	1.06803e-44	TC3	CYP27A1
YPEL3	1.82644e-48	0.39408	0.442	0.292	4.04264e-44	TC3	YPEL3
APRT1	2.32053e-48	0.425329	0.415	0.274	5.13626e-44	TC3	APRT
PROS11	2.41766e-48	0.430596	0.328	0.197	5.35124e-44	TC3	PROS1
CTSL1	2.72964e-48	0.463783	0.467	0.327	6.04179e-44	TC3	CTSL
LAMC11	6.13396e-48	0.412669	0.387	0.247	1.35769e-43	TC3	LAMC1
NTAN1	1.06678e-47	0.398083	0.303	0.176	2.36121e-43	TC3	NTAN1
CFL11	1.10459e-47	0.307919	0.68	0.531	2.44491e-43	TC3	CFL1
RPS15A1	1.90258e-47	0.300759	0.885	0.767	4.21117e-43	TC3	RPS15A
CSF1	1.91826e-47	0.385169	0.279	0.153	4.24587e-43	TC3	CSF1
NDUFB12	2.15008e-47	0.415375	0.544	0.405	4.75898e-43	TC3	NDUFB1
LRRN4CL	6.77047e-47	0.329651	0.31	0.178	1.49858e-42	TC3	LRRN4CL
C8orf591	7.71462e-47	0.407126	0.49	0.344	1.70755e-42	TC3	C8orf59
NFKBIA	7.80897e-47	0.435923	0.403	0.257	1.72844e-42	TC3	NFKBIA
S100A4	9.30919e-47	0.417831	0.929	0.823	2.0605e-42	TC3	S100A4
TMEM109	9.48689e-47	0.413172	0.444	0.301	2.09983e-42	TC3	TMEM109
RAC11	9.61702e-47	0.38092	0.646	0.518	2.12863e-42	TC3	RAC1
CTSF	1.05283e-46	0.455034	0.426	0.289	2.33033e-42	TC3	CTSF
CD591	1.35148e-46	0.351912	0.623	0.491	2.99136e-42	TC3	CD59
RPL36AL	3.57833e-46	0.315287	0.716	0.577	7.92027e-42	TC3	RPL36AL
ZFAND51	4.59132e-46	0.358411	0.494	0.353	1.01624e-41	TC3	ZFAND5
HEXB	4.96809e-46	0.414108	0.412	0.276	1.09964e-41	TC3	HEXB
ANXA1	1.47126e-45	0.27965	0.859	0.718	3.25648e-41	TC3	ANXA1
CAPN1	1.9042e-45	0.384164	0.27	0.151	4.21476e-41	TC3	CAPN1
KLF2	2.23031e-45	0.352053	0.373	0.23	4.93656e-41	TC3	KLF2
LAMP22	2.40058e-45	0.41705	0.415	0.28	5.31345e-41	TC3	LAMP2
CAPN2	2.63106e-45	0.44432	0.405	0.272	5.82358e-41	TC3	CAPN2
GBA	3.55232e-45	0.405215	0.274	0.153	7.86271e-41	TC3	GBA
DPM31	5.63171e-45	0.427504	0.355	0.225	1.24652e-40	TC3	DPM3
SMARCD21	8.74854e-45	0.408675	0.281	0.16	1.9364e-40	TC3	SMARCD2
PPIB1	2.32353e-44	0.353036	0.71	0.577	5.14291e-40	TC3	PPIB
TPP1	3.42489e-44	0.376262	0.307	0.184	7.58065e-40	TC3	TPP1
DYNLL1	7.39581e-44	0.335933	0.763	0.643	1.63699e-39	TC3	DYNLL1
PPIA	1.29932e-43	0.305704	0.825	0.707	2.87592e-39	TC3	PPIA
SON	1.82146e-43	0.347141	0.684	0.553	4.03163e-39	TC3	SON
HSPA1B1	2.27724e-43	0.469015	0.552	0.414	5.04043e-39	TC3	HSPA1B
SLC25A61	8.20659e-43	0.371732	0.591	0.457	1.81645e-38	TC3	SLC25A6
LSM71	9.70327e-43	0.386467	0.423	0.292	2.14772e-38	TC3	LSM7
REX1BD	1.25288e-42	0.409034	0.421	0.29	2.77313e-38	TC3	REX1BD
HSPE1	4.99921e-42	0.446209	0.493	0.367	1.10652e-37	TC3	HSPE1
UQCRQ1	6.29023e-42	0.376494	0.549	0.417	1.39228e-37	TC3	UQCRQ
NEDD8	3.23019e-41	0.350314	0.536	0.408	7.1497e-37	TC3	NEDD8
MRPL34	4.07579e-41	0.410318	0.339	0.219	9.02136e-37	TC3	MRPL34
NDUFA21	5.30189e-41	0.433032	0.393	0.268	1.17352e-36	TC3	NDUFA2
CD741	5.93375e-41	0.355451	0.257	0.14	1.31338e-36	TC3	CD74
PCBD1	7.67173e-41	0.370055	0.253	0.141	1.69806e-36	TC3	PCBD1
SMIM19	1.11906e-40	0.369905	0.305	0.187	2.47692e-36	TC3	SMIM19
VPS28	1.90957e-40	0.374782	0.48	0.352	4.22664e-36	TC3	VPS28
ADD31	2.07884e-40	0.255793	0.431	0.298	4.6013e-36	TC3	ADD3
FGFR11	2.16314e-40	0.290536	0.6	0.467	4.78789e-36	TC3	FGFR1
SNHG71	2.3528e-40	0.386041	0.371	0.244	5.2077e-36	TC3	SNHG7
MINOS1	5.05014e-40	0.381457	0.549	0.426	1.1178e-35	TC3	MINOS1
TPM11	5.81915e-40	0.279292	0.338	0.204	1.28801e-35	TC3	TPM1
VAMP5	6.55853e-40	0.357078	0.368	0.241	1.45167e-35	TC3	VAMP5
SH3GLB2	8.46605e-40	0.339855	0.284	0.168	1.87388e-35	TC3	SH3GLB2
NDUFB7	3.03252e-39	0.368501	0.538	0.416	6.71219e-35	TC3	NDUFB7
CYB5R3	3.66348e-39	0.362938	0.708	0.603	8.10875e-35	TC3	CYB5R3
GNG5	3.7518e-39	0.378467	0.507	0.386	8.30423e-35	TC3	GNG5
NDUFC21	9.09204e-39	0.354655	0.511	0.383	2.01243e-34	TC3	NDUFC2
HMGN31	3.0305e-38	0.365407	0.355	0.232	6.7077e-34	TC3	HMGN3
SSR21	5.7585e-38	0.319187	0.501	0.372	1.27459e-33	TC3	SSR2
SF3B61	6.10171e-38	0.340796	0.481	0.357	1.35055e-33	TC3	SF3B6
ATP5PO1	1.86629e-37	0.377282	0.436	0.316	4.13084e-33	TC3	ATP5PO
PEA15	2.51084e-37	0.307472	0.323	0.208	5.55749e-33	TC3	PEA15
NDUFA14	2.7461e-37	0.321438	0.619	0.501	6.07822e-33	TC3	NDUFA1
ATP5MC21	5.63866e-37	0.28277	0.694	0.562	1.24806e-32	TC3	ATP5MC2
ZNF706	7.15588e-37	0.366828	0.381	0.262	1.58388e-32	TC3	ZNF706
MRPS211	8.3411e-37	0.337314	0.536	0.41	1.84622e-32	TC3	MRPS21
ATP5MC11	8.5537e-37	0.374188	0.423	0.304	1.89328e-32	TC3	ATP5MC1
MPZL12	1.2313e-36	0.316886	0.372	0.251	2.72537e-32	TC3	MPZL1
LAMTOR5	1.65612e-36	0.421155	0.406	0.294	3.66566e-32	TC3	LAMTOR5
NDUFB21	1.67111e-36	0.332263	0.56	0.437	3.69883e-32	TC3	NDUFB2
RPL121	1.89561e-36	0.25002	0.947	0.882	4.19575e-32	TC3	RPL12
SRI1	1.96468e-36	0.353888	0.411	0.292	4.34861e-32	TC3	SRI
NOP101	2.107e-36	0.360438	0.435	0.316	4.66364e-32	TC3	NOP10
EID1	3.05135e-36	0.302757	0.727	0.615	6.75386e-32	TC3	EID1
SSBP11	5.58058e-36	0.36503	0.409	0.288	1.23521e-31	TC3	SSBP1
SEC61B1	6.62864e-36	0.312557	0.602	0.469	1.46718e-31	TC3	SEC61B
RTN4	8.47724e-36	0.283102	0.705	0.58	1.87635e-31	TC3	RTN4
ATP5ME1	2.45447e-35	0.294122	0.683	0.56	5.43273e-31	TC3	ATP5ME
RPS121	5.49458e-35	0.258534	0.942	0.84	1.21617e-30	TC3	RPS12
PTPRA1	8.57992e-35	0.306959	0.361	0.245	1.89908e-30	TC3	PTPRA
NDFIP1	1.33398e-34	0.395923	0.507	0.394	2.95264e-30	TC3	NDFIP1
GUK1	1.70892e-34	0.342286	0.578	0.472	3.78253e-30	TC3	GUK1
RPS27L	2.48195e-34	0.362895	0.637	0.518	5.49354e-30	TC3	RPS27L
SH3BGRL3	2.52437e-34	0.385258	0.797	0.687	5.58744e-30	TC3	SH3BGRL3
SCAND1	7.07741e-34	0.358376	0.371	0.256	1.56651e-29	TC3	SCAND1
RPS181	1.05878e-33	0.250701	0.946	0.849	2.34351e-29	TC3	RPS18
FIS1	1.20129e-33	0.357891	0.459	0.349	2.65893e-29	TC3	FIS1
COMMD6	1.22378e-33	0.274899	0.762	0.633	2.70871e-29	TC3	COMMD6
PSMB6	1.30689e-33	0.328884	0.352	0.24	2.89267e-29	TC3	PSMB6
NDUFA131	5.18198e-33	0.304355	0.612	0.5	1.14698e-28	TC3	NDUFA13
AKAP13	8.89724e-33	0.312022	0.539	0.424	1.96932e-28	TC3	AKAP13
SCP22	9.09189e-33	0.331472	0.338	0.232	2.0124e-28	TC3	SCP2
GABARAP1	1.5931e-32	0.382277	0.416	0.303	3.52618e-28	TC3	GABARAP
PDCD51	1.80464e-32	0.336821	0.41	0.293	3.99439e-28	TC3	PDCD5
MVP	5.15244e-32	0.343378	0.418	0.306	1.14044e-27	TC3	MVP
TRIM81	7.202e-32	0.257236	0.274	0.17	1.59409e-27	TC3	TRIM8
DHRS7	8.86101e-32	0.336029	0.326	0.219	1.9613e-27	TC3	DHRS7
SNRPD21	1.96015e-31	0.357181	0.517	0.409	4.33859e-27	TC3	SNRPD2
LAMTOR21	2.64975e-31	0.378863	0.303	0.202	5.86496e-27	TC3	LAMTOR2
SORBS3	2.72166e-31	0.350268	0.413	0.301	6.02413e-27	TC3	SORBS3
DCTN3	2.90515e-31	0.330404	0.332	0.225	6.43025e-27	TC3	DCTN3
ATP5MC31	4.15871e-31	0.300109	0.472	0.359	9.2049e-27	TC3	ATP5MC3
TIMM8B1	9.42846e-31	0.338286	0.303	0.201	2.08689e-26	TC3	TIMM8B
ATP2B1	1.02073e-30	0.363574	0.251	0.156	2.25929e-26	TC3	ATP2B1
NDUFA11	1.12959e-30	0.294822	0.601	0.489	2.50024e-26	TC3	NDUFA11
SF3B5	1.94518e-30	0.29669	0.431	0.321	4.30546e-26	TC3	SF3B5
ATP5MF1	3.92238e-30	0.297541	0.49	0.376	8.68179e-26	TC3	ATP5MF
TIMM131	4.59369e-30	0.326875	0.269	0.172	1.01677e-25	TC3	TIMM13
CYBA1	4.64467e-30	0.360525	0.426	0.318	1.02805e-25	TC3	CYBA
NDUFB9	7.30858e-30	0.319418	0.366	0.259	1.61768e-25	TC3	NDUFB9
CDKN1A	9.01108e-30	0.291738	0.312	0.2	1.99451e-25	TC3	CDKN1A
TACC1	1.00082e-29	0.300965	0.507	0.397	2.21521e-25	TC3	TACC1
DDT1	1.75628e-29	0.326703	0.375	0.265	3.88734e-25	TC3	DDT
PRDX5	2.10061e-29	0.317813	0.511	0.406	4.64949e-25	TC3	PRDX5
CAST1	2.10223e-29	0.277006	0.552	0.449	4.65308e-25	TC3	CAST
FAXDC2	2.31801e-29	0.264206	0.25	0.148	5.13067e-25	TC3	FAXDC2
SAMD4B	2.75835e-29	0.274313	0.287	0.186	6.10534e-25	TC3	SAMD4B
TMBIM1	3.40024e-29	0.331333	0.463	0.357	7.52609e-25	TC3	TMBIM1
NDUFS71	4.77137e-29	0.327114	0.311	0.21	1.05609e-24	TC3	NDUFS7
PYURF	7.10929e-29	0.277197	0.271	0.174	1.57357e-24	TC3	PYURF
SDHD	7.93687e-29	0.318504	0.262	0.167	1.75675e-24	TC3	SDHD
GAS7	1.16752e-28	0.30913	0.252	0.159	2.58419e-24	TC3	GAS7
PSMC5	1.82397e-28	0.321011	0.327	0.228	4.03718e-24	TC3	PSMC5
TMEM14C	2.67627e-28	0.261299	0.446	0.339	5.92366e-24	TC3	TMEM14C
NDN	2.76099e-28	0.31549	0.278	0.183	6.11118e-24	TC3	NDN
SELENOH1	3.61962e-28	0.334514	0.365	0.264	8.01167e-24	TC3	SELENOH
DYNLT1	3.83908e-28	0.321556	0.33	0.23	8.49741e-24	TC3	DYNLT1
DYNC1H1	5.37815e-28	0.278974	0.435	0.33	1.1904e-23	TC3	DYNC1H1
LTBR1	5.46335e-28	0.322209	0.275	0.179	1.20926e-23	TC3	LTBR
SNED12	5.56225e-28	0.323838	0.397	0.289	1.23115e-23	TC3	SNED1
NDUFB111	5.76428e-28	0.274397	0.496	0.388	1.27587e-23	TC3	NDUFB11
C19orf70	8.73499e-28	0.324977	0.405	0.303	1.9334e-23	TC3	C19orf70
AKR1B1	1.18507e-27	0.3159	0.296	0.199	2.62303e-23	TC3	AKR1B1
ZNF7031	1.61905e-27	0.296001	0.264	0.169	3.58361e-23	TC3	ZNF703
POLR2F	1.92805e-27	0.29749	0.334	0.234	4.26754e-23	TC3	POLR2F
ATP5IF1	2.12448e-27	0.319714	0.513	0.411	4.70233e-23	TC3	ATP5IF1
RPL22L11	2.38817e-27	0.262172	0.374	0.263	5.28598e-23	TC3	RPL22L1
NDUFAF3	3.14586e-27	0.32923	0.372	0.273	6.96305e-23	TC3	NDUFAF3
SNHG91	5.00337e-27	0.301236	0.363	0.256	1.10745e-22	TC3	SNHG9
PSMG2	5.3433e-27	0.290839	0.346	0.244	1.18269e-22	TC3	PSMG2
RBX11	6.19964e-27	0.269075	0.485	0.377	1.37223e-22	TC3	RBX1
RNF213	1.26877e-26	0.270954	0.298	0.201	2.8083e-22	TC3	RNF213
ABTB1	1.28731e-26	0.266918	0.256	0.16	2.84933e-22	TC3	ABTB1
NDUFS5	1.34844e-26	0.278833	0.562	0.455	2.98463e-22	TC3	NDUFS5
HEBP1	1.57952e-26	0.345178	0.289	0.196	3.4961e-22	TC3	HEBP1
DPP7	1.62018e-26	0.288122	0.495	0.394	3.58612e-22	TC3	DPP7
PGLS1	2.07065e-26	0.306691	0.327	0.228	4.58318e-22	TC3	PGLS
FAP	2.46931e-26	0.31606	0.411	0.299	5.46558e-22	TC3	FAP
WASHC3	3.23602e-26	0.289203	0.265	0.172	7.16261e-22	TC3	WASHC3
IFITM31	3.27808e-26	0.294365	0.86	0.751	7.25569e-22	TC3	IFITM3
MGMT	5.14355e-26	0.285987	0.269	0.177	1.13847e-21	TC3	MGMT
CREG11	5.66882e-26	0.305629	0.278	0.184	1.25474e-21	TC3	CREG1
FOXN31	6.41555e-26	0.254782	0.363	0.262	1.42002e-21	TC3	FOXN3
CHMP2A	7.25819e-26	0.290217	0.37	0.272	1.60653e-21	TC3	CHMP2A
MRPS36	1.17546e-25	0.309333	0.297	0.204	2.60177e-21	TC3	MRPS36
ATP5F1D1	1.26587e-25	0.255282	0.532	0.428	2.80187e-21	TC3	ATP5F1D
CCNL1	1.32581e-25	0.250388	0.451	0.336	2.93454e-21	TC3	CCNL1
RTL8A	1.54524e-25	0.275456	0.294	0.2	3.42024e-21	TC3	RTL8A
PIN4	1.68064e-25	0.334732	0.303	0.211	3.71993e-21	TC3	PIN4
TMEM173	1.75016e-25	0.316956	0.296	0.202	3.87379e-21	TC3	TMEM173
MRPL51	2.03348e-25	0.302678	0.444	0.35	4.50091e-21	TC3	MRPL51
SLC38A10	2.09612e-25	0.33875	0.398	0.303	4.63955e-21	TC3	SLC38A10
H1FX	4.72475e-25	0.267801	0.524	0.409	1.04578e-20	TC3	H1FX
CBR1	5.90467e-25	0.285434	0.252	0.165	1.30694e-20	TC3	CBR1
LSM31	6.41375e-25	0.276859	0.326	0.231	1.41962e-20	TC3	LSM3
HSBP11	1.06392e-24	0.293033	0.468	0.37	2.35488e-20	TC3	HSBP1
PHB2	1.11226e-24	0.3215	0.359	0.264	2.46187e-20	TC3	PHB2
DNM1	1.17463e-24	0.301596	0.347	0.252	2.59992e-20	TC3	DNM1
C19orf53	1.24842e-24	0.271184	0.511	0.409	2.76325e-20	TC3	C19orf53
ARL6IP1	1.6148e-24	0.275668	0.299	0.205	3.57419e-20	TC3	ARL6IP1
SNRPD3	1.76915e-24	0.290625	0.325	0.232	3.91583e-20	TC3	SNRPD3
RALY	1.90687e-24	0.289563	0.264	0.177	4.22066e-20	TC3	RALY
NDUFB8	2.04309e-24	0.251669	0.403	0.304	4.52216e-20	TC3	NDUFB8
C14orf132	2.52081e-24	0.358958	0.274	0.186	5.57955e-20	TC3	C14orf132
COPS91	3.20964e-24	0.274539	0.457	0.358	7.10422e-20	TC3	COPS9
NDUFS4	4.29161e-24	0.294734	0.283	0.194	9.49906e-20	TC3	NDUFS4
MRPL18	4.44832e-24	0.333408	0.279	0.192	9.84592e-20	TC3	MRPL18
RARG	9.68297e-24	0.35447	0.325	0.233	2.14323e-19	TC3	RARG
PSMB31	9.88238e-24	0.283535	0.349	0.255	2.18737e-19	TC3	PSMB3
ARPC1B1	1.0854e-23	0.2576	0.416	0.317	2.40242e-19	TC3	ARPC1B
PNKD	1.6189e-23	0.263588	0.291	0.2	3.58328e-19	TC3	PNKD
YWHAQ	1.79786e-23	0.258609	0.468	0.376	3.97939e-19	TC3	YWHAQ
MRPL41	2.31795e-23	0.296818	0.432	0.338	5.13056e-19	TC3	MRPL41
PNRC2	3.0693e-23	0.256106	0.303	0.215	6.79359e-19	TC3	PNRC2
CAVIN31	9.00243e-23	0.279451	0.492	0.396	1.9926e-18	TC3	CAVIN3
DYNLRB1	9.14969e-23	0.276731	0.492	0.402	2.02519e-18	TC3	DYNLRB1
APEX11	1.03496e-22	0.279329	0.255	0.172	2.29078e-18	TC3	APEX1
RNF130	1.44904e-22	0.275041	0.382	0.291	3.20731e-18	TC3	RNF130
TMEM179B	3.32025e-22	0.278158	0.34	0.252	7.34904e-18	TC3	TMEM179B
COX14	4.0126e-22	0.295493	0.303	0.217	8.88149e-18	TC3	COX14
SLC2A4RG	4.23961e-22	0.268668	0.28	0.194	9.38395e-18	TC3	SLC2A4RG
HSPA81	4.98307e-22	0.391271	0.563	0.487	1.10295e-17	TC3	HSPA8
GPAA1	6.15678e-22	0.255794	0.397	0.304	1.36274e-17	TC3	GPAA1
TRAPPC2L	6.94463e-22	0.269493	0.318	0.228	1.53712e-17	TC3	TRAPPC2L
PHB	8.03331e-22	0.280404	0.264	0.181	1.77809e-17	TC3	PHB
MTCH1	9.15295e-22	0.286077	0.384	0.298	2.02591e-17	TC3	MTCH1
COX5A1	9.83034e-22	0.270779	0.297	0.212	2.17585e-17	TC3	COX5A
THRA	1.11292e-21	0.270119	0.255	0.172	2.46334e-17	TC3	THRA
PIGT	1.57335e-21	0.300784	0.32	0.236	3.48245e-17	TC3	PIGT
POLR1D	1.61559e-21	0.263525	0.37	0.281	3.57595e-17	TC3	POLR1D
DNASE2	1.87019e-21	0.28502	0.264	0.182	4.13948e-17	TC3	DNASE2
TRIP10	3.07504e-21	0.260245	0.293	0.207	6.80629e-17	TC3	TRIP10
HYI	3.11131e-21	0.258521	0.255	0.171	6.88656e-17	TC3	HYI
RNF181	3.21628e-21	0.287149	0.346	0.261	7.11891e-17	TC3	RNF181
GAS61	3.48944e-21	0.310394	0.487	0.393	7.72353e-17	TC3	GAS6
SNRPG1	4.98599e-21	0.272459	0.432	0.344	1.1036e-16	TC3	SNRPG
JAK1	5.38643e-21	0.264875	0.342	0.255	1.19223e-16	TC3	JAK1
BRD21	6.49218e-21	0.332599	0.516	0.44	1.43698e-16	TC3	BRD2
MRPS18C	8.59483e-21	0.283919	0.273	0.192	1.90238e-16	TC3	MRPS18C
APP1	1.20129e-20	0.28972	0.475	0.389	2.65894e-16	TC3	APP
GTF2H51	1.71789e-20	0.25446	0.319	0.234	3.80238e-16	TC3	GTF2H5
PLD3	1.75888e-20	0.252553	0.594	0.505	3.89309e-16	TC3	PLD3
VPS51	2.16854e-20	0.256074	0.321	0.237	4.79984e-16	TC3	VPS51
SNRPB21	2.37503e-20	0.28773	0.347	0.265	5.2569e-16	TC3	SNRPB2
IDH3G	2.6237e-20	0.260239	0.259	0.178	5.80731e-16	TC3	IDH3G
KLF9	3.95914e-20	0.270107	0.441	0.357	8.76316e-16	TC3	KLF9
MRPL43	8.90807e-20	0.279849	0.264	0.187	1.97171e-15	TC3	MRPL43
SASH1	1.45292e-19	0.26788	0.28	0.201	3.21588e-15	TC3	SASH1
RPS19BP1	1.73819e-19	0.282586	0.299	0.219	3.84731e-15	TC3	RPS19BP1
POMP1	1.81319e-19	0.278626	0.418	0.337	4.01331e-15	TC3	POMP
TUBB4B	2.03431e-19	0.29575	0.389	0.306	4.50274e-15	TC3	TUBB4B
EIF3F1	3.02225e-19	0.263029	0.419	0.337	6.68944e-15	TC3	EIF3F
TMEM2081	3.70935e-19	0.291562	0.263	0.187	8.21028e-15	TC3	TMEM208
MAGOH	1.53694e-18	0.26793	0.251	0.177	3.40187e-14	TC3	MAGOH
UBE2I	2.15464e-18	0.262929	0.356	0.275	4.76909e-14	TC3	UBE2I
LY6E1	2.26046e-18	0.264265	0.474	0.389	5.0033e-14	TC3	LY6E
C9orf161	7.2317e-18	0.253777	0.267	0.194	1.60067e-13	TC3	C9orf16
SNRPB	7.55869e-18	0.266934	0.302	0.224	1.67304e-13	TC3	SNRPB
TMEM230	1.63132e-17	0.261402	0.334	0.26	3.61076e-13	TC3	TMEM230
AKR1C2	3.04981e-17	0.263135	0.495	0.41	6.75045e-13	TC3	AKR1C2
FUNDC21	6.58169e-17	0.25175	0.252	0.181	1.45679e-12	TC3	FUNDC2
PARK71	8.80571e-17	0.270347	0.45	0.377	1.94905e-12	TC3	PARK7
PROCR	1.0822e-16	0.293149	0.323	0.249	2.39534e-12	TC3	PROCR
SF3B2	1.11619e-16	0.261081	0.389	0.315	2.47059e-12	TC3	SF3B2
KLF13	1.55601e-16	0.264433	0.294	0.222	3.44407e-12	TC3	KLF13
DNAJA1	1.80182e-16	0.396217	0.426	0.363	3.98816e-12	TC3	DNAJA1
ZNF358	2.38377e-16	0.26111	0.32	0.248	5.27623e-12	TC3	ZNF358
NDUFA61	5.71804e-16	0.257091	0.283	0.213	1.26563e-11	TC3	NDUFA6
BAG3	6.21371e-16	0.297546	0.28	0.211	1.37534e-11	TC3	BAG3
TRAPPC11	7.56717e-16	0.263286	0.275	0.205	1.67492e-11	TC3	TRAPPC1
ECM1	8.57348e-16	0.255221	0.432	0.356	1.89765e-11	TC3	ECM1
VASN	1.83913e-15	0.278432	0.333	0.259	4.07074e-11	TC3	VASN
CSRP1	2.22892e-15	0.253601	0.373	0.305	4.93349e-11	TC3	CSRP1
TMEM2561	2.09015e-14	0.252973	0.277	0.21	4.62633e-10	TC3	TMEM256
PFDN1	2.25333e-13	0.262834	0.252	0.192	4.98752e-09	TC3	PFDN1
ELOC	4.29909e-13	0.253054	0.329	0.266	9.51562e-09	TC3	ELOC
HSP90AA11	4.61372e-07	0.253534	0.71	0.682	0.010212	TC3	HSP90AA1
IGFBP42	1.01352e-05	0.464964	0.428	0.391	0.224333	TC3	IGFBP4
MMP3	0	4.32906	0.905	0.119	0	TC4	MMP3
MYOC1	0	3.39211	0.898	0.18	0	TC4	MYOC
IGFBP61	0	2.98754	0.987	0.555	0	TC4	IGFBP6
ANGPTL7	0	2.70562	0.591	0.067	0	TC4	ANGPTL7
GPX3	0	2.26242	0.99	0.654	0	TC4	GPX3
THBS4	0	1.90533	0.934	0.531	0	TC4	THBS4
FRZB	0	1.88605	0.513	0.046	0	TC4	FRZB
CYP4B11	0	1.78589	0.438	0.061	0	TC4	CYP4B1
GALNT15	0	1.72702	0.775	0.322	0	TC4	GALNT15
ANGPTL5	0	1.72467	0.737	0.246	0	TC4	ANGPTL5
MGP1	0	1.72066	0.993	0.856	0	TC4	MGP
ADIRF1	0	1.63213	0.963	0.611	0	TC4	ADIRF
MFGE8	0	1.58562	0.969	0.66	0	TC4	MFGE8
CCDC3	0	1.5727	0.526	0.113	0	TC4	CCDC3
SLPI1	0	1.5053	0.531	0.127	0	TC4	SLPI
CHAD	0	1.47759	0.637	0.118	0	TC4	CHAD
CKB1	0	1.47618	0.669	0.242	0	TC4	CKB
PCOLCE2	0	1.45292	0.937	0.579	0	TC4	PCOLCE2
S100A131	0	1.36588	0.895	0.55	0	TC4	S100A13
CYBRD11	0	1.34073	0.939	0.607	0	TC4	CYBRD1
NTRK21	0	1.30191	0.74	0.319	0	TC4	NTRK2
WISP21	0	1.29955	0.707	0.263	0	TC4	WISP2
SCARA3	0	1.26506	0.897	0.57	0	TC4	SCARA3
CLU	0	1.21729	1	0.914	0	TC4	CLU
NOX4	0	1.19838	0.405	0.052	0	TC4	NOX4
LTBP41	0	1.1952	0.96	0.671	0	TC4	LTBP4
DPP41	0	1.18704	0.538	0.133	0	TC4	DPP4
SUN2	0	1.17082	0.728	0.393	0	TC4	SUN2
CILP	0	1.16493	0.973	0.606	0	TC4	CILP
PLPP31	0	1.1323	0.82	0.429	0	TC4	PLPP3
SFRP22	0	1.09713	0.586	0.181	0	TC4	SFRP2
ANXA12	0	1.07466	0.938	0.701	0	TC4	ANXA1
DCN	0	1.06457	1	0.982	0	TC4	DCN
KCNK15	0	1.06046	0.293	0.043	0	TC4	KCNK15
FBLN12	0	1.00914	0.917	0.457	0	TC4	FBLN1
MT-CYB1	0	1.00394	0.993	0.885	0	TC4	MT-CYB
CEBPD1	0	0.968969	0.856	0.503	0	TC4	CEBPD
SERPING12	0	0.939766	0.96	0.755	0	TC4	SERPING1
MT1X	0	0.928712	0.965	0.688	0	TC4	MT1X
GSN1	0	0.918083	0.992	0.832	0	TC4	GSN
TIMP2	0	0.900556	0.972	0.804	0	TC4	TIMP2
C2orf40	0	0.87619	0.85	0.369	0	TC4	C2orf40
S100A61	0	0.859847	0.997	0.865	0	TC4	S100A6
MYLK	0	0.854543	0.29	0.05	0	TC4	MYLK
EIF11	0	0.838016	0.98	0.822	0	TC4	EIF1
VIM	0	0.666828	1	0.978	0	TC4	VIM
SSR3	1.74592e-300	1.01653	0.75	0.433	3.86441e-296	TC4	SSR3
PLS3	6.30967e-300	1.06596	0.743	0.423	1.39658e-295	TC4	PLS3
RPL35A	5.42283e-299	0.7409	0.967	0.784	1.20029e-294	TC4	RPL35A
RPL101	1.86855e-294	0.627352	0.992	0.869	4.13584e-290	TC4	RPL10
ANG	1.94009e-289	0.99515	0.436	0.138	4.2942e-285	TC4	ANG
XG1	4.18589e-286	1.01837	0.461	0.153	9.26505e-282	TC4	XG
DCXR	1.21285e-284	1.10083	0.424	0.134	2.68452e-280	TC4	DCXR
PRELP	7.36426e-284	0.769265	0.998	0.781	1.63e-279	TC4	PRELP
RPL292	3.75859e-283	0.732733	0.974	0.772	8.31926e-279	TC4	RPL29
TXNIP2	9.7076e-280	0.907752	0.888	0.599	2.14868e-275	TC4	TXNIP
CAV1	9.41816e-279	0.955867	0.828	0.533	2.08462e-274	TC4	CAV1
RBP4	2.11708e-272	0.863561	0.587	0.237	4.68594e-268	TC4	RBP4
METTL7A1	1.8956e-269	0.793857	0.678	0.317	4.19572e-265	TC4	METTL7A
FAXDC21	3.20493e-263	0.942033	0.395	0.119	7.0938e-259	TC4	FAXDC2
LHFPL61	2.22198e-260	0.851639	0.711	0.382	4.91814e-256	TC4	LHFPL6
HLA-E2	7.51483e-258	0.79127	0.813	0.501	1.66333e-253	TC4	HLA-E
CMYA5	1.72042e-255	0.762061	0.326	0.079	3.80798e-251	TC4	CMYA5
SOD3	3.36179e-253	0.875462	0.899	0.62	7.44098e-249	TC4	SOD3
RPL302	9.96127e-251	0.615025	0.99	0.834	2.20483e-246	TC4	RPL30
CD91	2.80945e-247	0.647608	0.925	0.683	6.21845e-243	TC4	CD9
PIK3R11	5.60456e-246	1.04815	0.62	0.312	1.24051e-241	TC4	PIK3R1
GLUL1	3.19654e-243	0.970738	0.641	0.323	7.07521e-239	TC4	GLUL
MT-ND22	6.34154e-242	0.694574	0.992	0.914	1.40364e-237	TC4	MT-ND2
RPS25	6.95685e-236	0.619674	0.969	0.831	1.53983e-231	TC4	RPS25
FTL2	1.70292e-234	0.479858	0.99	0.865	3.76925e-230	TC4	FTL
CPAMD8	1.81875e-233	0.846985	0.259	0.054	4.02562e-229	TC4	CPAMD8
ZBTB16	1.16173e-228	0.847693	0.326	0.091	2.57138e-224	TC4	ZBTB16
CRYAB1	1.06139e-227	0.828842	0.797	0.485	2.34928e-223	TC4	CRYAB
NUPR11	4.47742e-223	0.791959	0.854	0.581	9.91033e-219	TC4	NUPR1
PEBP11	5.96552e-222	0.834692	0.794	0.543	1.32041e-217	TC4	PEBP1
CDO1	1.54273e-219	0.902471	0.742	0.418	3.41467e-215	TC4	CDO1
MT-CO22	5.45802e-217	0.621854	0.996	0.916	1.20808e-212	TC4	MT-CO2
MFAP41	6.92223e-210	1.07618	0.527	0.234	1.53217e-205	TC4	MFAP4
FAU2	1.61726e-208	0.601615	0.974	0.798	3.57965e-204	TC4	FAU
MT-CO13	2.934e-203	0.634507	0.986	0.891	6.49412e-199	TC4	MT-CO1
GADD45G	1.94486e-200	1.03809	0.332	0.103	4.30476e-196	TC4	GADD45G
MT-ND13	5.12606e-199	0.618719	0.977	0.824	1.1346e-194	TC4	MT-ND1
RPS72	2.15685e-198	0.605941	0.94	0.738	4.77398e-194	TC4	RPS7
SLN	9.95342e-197	0.932031	0.261	0.066	2.20309e-192	TC4	SLN
MT-ND42	1.41348e-196	0.525811	0.994	0.943	3.12859e-192	TC4	MT-ND4
CST32	4.54237e-195	0.557541	0.975	0.829	1.00541e-190	TC4	CST3
NPC21	9.4888e-195	0.779289	0.775	0.51	2.10025e-190	TC4	NPC2
LGALS31	3.75541e-194	0.665569	0.916	0.706	8.31222e-190	TC4	LGALS3
CYB5R31	1.04263e-189	0.7527	0.811	0.581	2.30775e-185	TC4	CYB5R3
PNPLA2	3.09055e-186	0.895583	0.488	0.236	6.84063e-182	TC4	PNPLA2
DIO3OS	1.10929e-185	0.744268	0.265	0.069	2.45531e-181	TC4	DIO3OS
RPL321	2.44808e-184	0.478968	0.989	0.873	5.41858e-180	TC4	RPL32
MT-ATP62	7.77883e-183	0.508226	0.994	0.948	1.72177e-178	TC4	MT-ATP6
RPL361	4.07826e-174	0.504638	0.982	0.832	9.02682e-170	TC4	RPL36
RPL192	1.26461e-173	0.535025	0.984	0.827	2.7991e-169	TC4	RPL19
ITGA10	2.43313e-173	0.811799	0.491	0.232	5.3855e-169	TC4	ITGA10
CDH13	6.83711e-172	0.80315	0.419	0.181	1.51333e-167	TC4	CDH13
THBS1	1.69301e-171	0.689041	0.446	0.185	3.74732e-167	TC4	THBS1
RPL142	5.73783e-169	0.589418	0.936	0.746	1.27001e-164	TC4	RPL14
RPS27	2.48635e-168	0.467193	0.991	0.856	5.50328e-164	TC4	RPS27
IGFBP73	5.07108e-168	0.462941	0.957	0.776	1.12243e-163	TC4	IGFBP7
NR1D1	2.71613e-167	0.840385	0.528	0.268	6.01189e-163	TC4	NR1D1
GSTM5	2.77782e-163	0.733029	0.312	0.107	6.14843e-159	TC4	GSTM5
KIF22	5.96516e-163	0.817462	0.388	0.165	1.32033e-158	TC4	KIF22
DSE	4.60733e-160	0.91458	0.475	0.245	1.01979e-155	TC4	DSE
RARRES1	6.20105e-160	1.07707	0.342	0.123	1.37254e-155	TC4	RARRES1
DEPP1	1.15496e-159	1.08961	0.49	0.242	2.5564e-155	TC4	DEPP1
TIPARP	1.34643e-158	0.737099	0.353	0.135	2.98019e-154	TC4	TIPARP
LEPR1	1.71392e-158	1.23798	0.288	0.095	3.79359e-154	TC4	LEPR
DDX3Y	2.28047e-155	0.702596	0.277	0.087	5.04759e-151	TC4	DDX3Y
TMEM1091	1.13966e-152	0.798291	0.516	0.284	2.52253e-148	TC4	TMEM109
SOD11	1.61008e-152	0.661836	0.805	0.597	3.56374e-148	TC4	SOD1
PTN	1.3875e-150	0.729712	0.297	0.103	3.0711e-146	TC4	PTN
ADH51	2.33456e-150	0.777829	0.466	0.232	5.16733e-146	TC4	ADH5
IRS2	3.27892e-150	0.619517	0.308	0.11	7.25756e-146	TC4	IRS2
B2M2	4.21925e-150	0.398122	0.983	0.836	9.33889e-146	TC4	B2M
PPIA1	1.89327e-149	0.591715	0.895	0.691	4.19057e-145	TC4	PPIA
RPS132	8.2521e-149	0.440134	0.972	0.806	1.82652e-144	TC4	RPS13
BTF32	2.7038e-147	0.61383	0.804	0.579	5.98458e-143	TC4	BTF3
COMP	6.0051e-145	0.357745	0.988	0.726	1.32917e-140	TC4	COMP
VAT11	6.12863e-145	0.700004	0.599	0.353	1.35651e-140	TC4	VAT1
TSPAN41	1.8198e-139	0.749158	0.55	0.323	4.02795e-135	TC4	TSPAN4
ADI1	3.23519e-139	0.757507	0.381	0.176	7.16076e-135	TC4	ADI1
HINT11	5.11688e-138	0.658845	0.686	0.468	1.13257e-133	TC4	HINT1
CCNL11	5.44979e-138	0.868838	0.549	0.315	1.20626e-133	TC4	CCNL1
RPL112	1.73556e-137	0.454763	0.98	0.831	3.84149e-133	TC4	RPL11
FIBIN	7.11168e-136	0.73826	0.478	0.243	1.5741e-131	TC4	FIBIN
MEGF6	2.04285e-135	0.550522	0.252	0.079	4.52164e-131	TC4	MEGF6
MT-ND31	2.41094e-135	0.396732	0.993	0.92	5.33638e-131	TC4	MT-ND3
BOC1	1.77024e-132	0.614024	0.518	0.289	3.91825e-128	TC4	BOC
AHNAK21	1.24044e-131	0.699823	0.509	0.276	2.74558e-127	TC4	AHNAK2
DDIT4	1.92374e-129	0.681668	0.47	0.238	4.258e-125	TC4	DDIT4
RARG1	2.37287e-127	0.723025	0.419	0.213	5.2521e-123	TC4	RARG
GSTP11	8.1227e-126	0.554938	0.842	0.651	1.79788e-121	TC4	GSTP1
RACK11	7.33006e-125	0.499823	0.92	0.749	1.62244e-120	TC4	RACK1
RPS4Y12	6.11043e-124	0.607054	0.439	0.2	1.35248e-119	TC4	RPS4Y1
MGST12	1.15815e-123	0.559454	0.54	0.297	2.56346e-119	TC4	MGST1
WASF22	5.24318e-123	0.535395	0.657	0.453	1.16053e-118	TC4	WASF2
BCL6	1.1635e-122	0.722544	0.527	0.315	2.57529e-118	TC4	BCL6
RPS14	1.7386e-122	0.468477	0.948	0.797	3.84823e-118	TC4	RPS14
MGLL	4.25643e-119	0.616184	0.303	0.124	9.42118e-115	TC4	MGLL
SGCA	8.85485e-119	0.744518	0.381	0.187	1.95993e-114	TC4	SGCA
RRAS	4.88522e-118	0.715531	0.526	0.334	1.08129e-113	TC4	RRAS
MT-CO3	4.10259e-117	0.351127	0.982	0.908	9.08066e-113	TC4	MT-CO3
BLVRB1	2.13344e-116	0.647734	0.456	0.252	4.72215e-112	TC4	BLVRB
RPS15A2	3.70641e-115	0.435422	0.947	0.753	8.20378e-111	TC4	RPS15A
GSTM3	9.27001e-115	0.668566	0.454	0.256	2.05182e-110	TC4	GSTM3
LGALS11	9.3539e-115	0.321997	0.946	0.74	2.07039e-110	TC4	LGALS1
DHRS32	1.50024e-113	0.268268	0.48	0.249	3.32064e-109	TC4	DHRS3
CDKN1C1	3.13279e-113	0.618115	0.463	0.248	6.93412e-109	TC4	CDKN1C
CCNB1IP1	3.12821e-112	0.674141	0.286	0.12	6.92399e-108	TC4	CCNB1IP1
NENF1	3.97155e-111	0.585286	0.641	0.448	8.79064e-107	TC4	NENF
MTSS1	2.77478e-110	0.664905	0.278	0.113	6.1417e-106	TC4	MTSS1
HSPA1B2	2.9905e-110	0.836603	0.601	0.402	6.61918e-106	TC4	HSPA1B
ABTB11	9.458e-109	0.637658	0.323	0.146	2.09343e-104	TC4	ABTB1
MYO1D	3.13162e-108	0.717628	0.375	0.194	6.93153e-104	TC4	MYO1D
C12orf571	1.07113e-106	0.5267	0.771	0.579	2.37084e-102	TC4	C12orf57
EZR	6.57332e-106	0.572066	0.568	0.353	1.45494e-101	TC4	EZR
RPL8	2.24585e-105	0.393937	0.976	0.842	4.97097e-101	TC4	RPL8
BRI31	6.85611e-105	0.538194	0.672	0.474	1.51753e-100	TC4	BRI3
GAS62	1.03738e-104	0.513596	0.587	0.372	2.29614e-100	TC4	GAS6
2022-06-02	1.29537e-104	0.503631	0.716	0.485	2.86717e-100	TC4	JUN
ALDH6A1	1.81431e-104	0.452694	0.269	0.108	4.01579e-100	TC4	ALDH6A1
SLC43A31	2.80142e-104	0.597604	0.327	0.149	6.20065e-100	TC4	SLC43A3
IER21	1.17704e-103	0.614371	0.548	0.324	2.60527e-99	TC4	IER2
YPEL31	2.17414e-103	0.603899	0.478	0.282	4.81223e-99	TC4	YPEL3
RPS152	7.42741e-103	0.374258	0.967	0.799	1.64398e-98	TC4	RPS15
SRP142	1.19611e-102	0.41719	0.844	0.651	2.64747e-98	TC4	SRP14
RPL18A	1.00765e-101	0.380017	0.967	0.83	2.23032e-97	TC4	RPL18A
RPS9	2.83966e-101	0.419805	0.942	0.78	6.28531e-97	TC4	RPS9
SELENOM	4.4847e-101	0.49069	0.862	0.671	9.92643e-97	TC4	SELENOM
MGST32	1.15925e-99	0.495924	0.741	0.54	2.56589e-95	TC4	MGST3
LAMA22	2.42072e-99	0.602407	0.363	0.175	5.35802e-95	TC4	LAMA2
RAB11FIP5	1.60782e-98	0.650128	0.289	0.133	3.55876e-94	TC4	RAB11FIP5
MKNK21	1.87584e-98	0.565636	0.389	0.208	4.15198e-94	TC4	MKNK2
FAM180B1	3.17383e-98	0.514916	0.258	0.099	7.02495e-94	TC4	FAM180B
H2AFJ	4.85867e-98	0.666044	0.538	0.362	1.07542e-93	TC4	H2AFJ
HLA-C2	2.14161e-97	0.494337	0.762	0.573	4.74023e-93	TC4	HLA-C
MXI1	1.47158e-96	0.583602	0.325	0.16	3.25718e-92	TC4	MXI1
VAMP2	2.025e-96	0.586733	0.594	0.418	4.48213e-92	TC4	VAMP2
RPL34	1.12059e-95	0.385682	0.973	0.845	2.48032e-91	TC4	RPL34
MT-ND5	8.59704e-95	0.323916	0.904	0.748	1.90287e-90	TC4	MT-ND5
ABLIM11	1.81763e-93	0.566998	0.367	0.187	4.02315e-89	TC4	ABLIM1
TOMM7	3.7581e-93	0.467377	0.799	0.617	8.31818e-89	TC4	TOMM7
NDRG21	3.58344e-92	0.567762	0.379	0.202	7.93158e-88	TC4	NDRG2
S100A41	5.0093e-89	0.326922	0.985	0.81	1.10876e-84	TC4	S100A4
KLF91	8.295e-89	0.532494	0.52	0.34	1.83601e-84	TC4	KLF9
CILP2	1.41349e-88	0.376997	0.527	0.296	3.12861e-84	TC4	CILP2
ZFAS1	5.33216e-88	0.497843	0.65	0.462	1.18022e-83	TC4	ZFAS1
EPB41L4A-AS1	4.18863e-87	0.601663	0.316	0.158	9.2711e-83	TC4	EPB41L4A-AS1
ATP5PD1	4.76243e-87	0.537468	0.545	0.371	1.05412e-82	TC4	ATP5PD
MT-ND4L	4.99952e-87	0.281051	0.847	0.667	1.10659e-82	TC4	MT-ND4L
PLCD31	1.94359e-86	0.525581	0.255	0.11	4.30194e-82	TC4	PLCD3
HSPA1A2	1.2973e-85	0.617573	0.653	0.476	2.87145e-81	TC4	HSPA1A
HMGB2	1.89054e-85	0.505024	0.332	0.17	4.18452e-81	TC4	HMGB2
ID33	4.19389e-85	0.438477	0.578	0.353	9.28276e-81	TC4	ID3
ZFAND52	4.92268e-85	0.555353	0.518	0.345	1.08959e-80	TC4	ZFAND5
CIRBP	6.4784e-85	0.412825	0.775	0.613	1.43393e-80	TC4	CIRBP
RPS182	1.92784e-84	0.290961	0.979	0.841	4.26709e-80	TC4	RPS18
NACA2	2.1517e-84	0.401633	0.913	0.734	4.76257e-80	TC4	NACA
C8orf592	3.36154e-84	0.54324	0.508	0.337	7.44043e-80	TC4	C8orf59
PMP22	2.45738e-83	0.463942	0.756	0.587	5.43917e-79	TC4	PMP22
COL12A11	3.23937e-83	0.567106	0.481	0.295	7.17002e-79	TC4	COL12A1
ITM2C	3.37792e-83	0.678401	0.604	0.44	7.47668e-79	TC4	ITM2C
ESD1	5.36623e-83	0.567467	0.484	0.32	1.18776e-78	TC4	ESD
H2AFZ	5.98931e-83	0.564752	0.554	0.384	1.32567e-78	TC4	H2AFZ
TM4SF1	8.6898e-83	0.610171	0.399	0.233	1.9234e-78	TC4	TM4SF1
RPS231	2.05122e-82	0.312959	0.975	0.821	4.54017e-78	TC4	RPS23
FXYD12	2.33064e-82	0.627541	0.484	0.313	5.15864e-78	TC4	FXYD1
HSPB21	2.36543e-82	0.593036	0.301	0.148	5.23563e-78	TC4	HSPB2
FOXO3	7.66701e-81	0.559453	0.414	0.249	1.69702e-76	TC4	FOXO3
CSTB1	5.37276e-80	0.432267	0.723	0.544	1.18921e-75	TC4	CSTB
ATP5MC22	1.9957e-79	0.441356	0.724	0.553	4.41727e-75	TC4	ATP5MC2
SYNE1	2.54832e-79	0.500965	0.531	0.361	5.64046e-75	TC4	SYNE1
REXO2	4.40513e-79	0.554894	0.53	0.375	9.75032e-75	TC4	REXO2
ZFP362	7.6707e-79	0.447781	0.547	0.344	1.69783e-74	TC4	ZFP36
RPL36AL1	2.54504e-78	0.450326	0.732	0.571	5.63319e-74	TC4	RPL36AL
AR	3.19293e-78	0.400232	0.259	0.117	7.06724e-74	TC4	AR
CLIC11	6.30364e-78	0.491321	0.686	0.523	1.39525e-73	TC4	CLIC1
SORBS31	9.03249e-78	0.538849	0.452	0.292	1.99925e-73	TC4	SORBS3
LTBP2	4.44593e-77	0.595412	0.604	0.427	9.84063e-73	TC4	LTBP2
ISCU1	5.72775e-77	0.529008	0.452	0.292	1.26778e-72	TC4	ISCU
DKK3	3.39847e-76	0.412451	0.664	0.462	7.52218e-72	TC4	DKK3
ABI3BP	4.64444e-76	0.603996	0.873	0.719	1.028e-71	TC4	ABI3BP
RPS26	1.36336e-75	0.290294	0.914	0.703	3.01765e-71	TC4	RPS26
COMMD61	2.34554e-75	0.411698	0.792	0.625	5.19162e-71	TC4	COMMD6
TMBIM11	2.38831e-75	0.546741	0.502	0.347	5.28629e-71	TC4	TMBIM1
KCNMA1	2.57827e-75	0.528371	0.536	0.358	5.70674e-71	TC4	KCNMA1
CAST2	4.39755e-75	0.413167	0.598	0.438	9.73354e-71	TC4	CAST
RPL131	4.6557e-75	0.28857	0.993	0.899	1.03049e-70	TC4	RPL13
GPNMB2	4.22692e-74	0.251277	0.56	0.334	9.35587e-70	TC4	GPNMB
POLR1D1	8.7873e-74	0.542893	0.421	0.269	1.94498e-69	TC4	POLR1D
ALDH21	3.09805e-72	0.490876	0.289	0.146	6.85722e-68	TC4	ALDH2
MPDZ	2.57763e-71	0.532156	0.282	0.144	5.70533e-67	TC4	MPDZ
SNHG72	3.4723e-71	0.527697	0.39	0.237	7.6856e-67	TC4	SNHG7
PDK41	5.82996e-71	0.484167	0.284	0.14	1.2904e-66	TC4	PDK4
PER1	6.51213e-71	0.531064	0.416	0.258	1.44139e-66	TC4	PER1
CBX7	6.63874e-70	0.524725	0.322	0.178	1.46942e-65	TC4	CBX7
MXRA82	1.90455e-69	0.289906	0.848	0.673	4.21554e-65	TC4	MXRA8
CD812	8.07829e-69	0.314946	0.96	0.826	1.78805e-64	TC4	CD81
RERG	2.01946e-67	0.506065	0.322	0.178	4.46988e-63	TC4	RERG
MBNL1	2.91636e-67	0.365299	0.675	0.522	6.45506e-63	TC4	MBNL1
OMD	3.61978e-67	0.401277	0.318	0.168	8.01202e-63	TC4	OMD
CNBP	3.72906e-67	0.429777	0.598	0.461	8.25391e-63	TC4	CNBP
EIF3K2	7.54502e-67	0.460972	0.536	0.38	1.67001e-62	TC4	EIF3K
FKBP51	2.22464e-65	0.492339	0.358	0.209	4.92402e-61	TC4	FKBP5
LAMTOR41	4.14445e-64	0.468275	0.541	0.401	9.17333e-60	TC4	LAMTOR4
SRSF5	5.79746e-64	0.433408	0.645	0.51	1.28321e-59	TC4	SRSF5
RNASE4	6.30057e-64	0.486328	0.264	0.137	1.39457e-59	TC4	RNASE4
ITGA1	8.87059e-64	0.476613	0.29	0.158	1.96342e-59	TC4	ITGA1
ARL6IP51	1.27781e-63	0.327329	0.764	0.611	2.82831e-59	TC4	ARL6IP5
PLP2	6.68866e-63	0.481118	0.544	0.397	1.48047e-58	TC4	PLP2
MT1M	7.42266e-63	0.36866	0.659	0.493	1.64293e-58	TC4	MT1M
TMEM59	7.53103e-63	0.409703	0.685	0.549	1.66692e-58	TC4	TMEM59
TUBB2	1.19935e-62	0.343822	0.714	0.553	2.65464e-58	TC4	TUBB
COX6B12	1.92558e-62	0.399906	0.685	0.535	4.26209e-58	TC4	COX6B1
MYL12B2	3.80855e-61	0.370557	0.636	0.488	8.42984e-57	TC4	MYL12B
GADD45B1	4.73187e-61	0.489784	0.49	0.321	1.04735e-56	TC4	GADD45B
KLF62	4.95562e-61	0.309533	0.603	0.432	1.09688e-56	TC4	KLF6
PNKD1	5.16809e-61	0.495526	0.324	0.192	1.14391e-56	TC4	PNKD
PCBD11	7.95395e-61	0.482168	0.261	0.137	1.76053e-56	TC4	PCBD1
AES1	2.64621e-60	0.354414	0.587	0.435	5.85712e-56	TC4	AES
H1FX1	4.33899e-60	0.528853	0.548	0.402	9.60392e-56	TC4	H1FX
TRAPPC2L1	7.36862e-60	0.541888	0.35	0.22	1.63097e-55	TC4	TRAPPC2L
DDAH21	8.1724e-60	0.44317	0.465	0.316	1.80888e-55	TC4	DDAH2
BTG21	2.50818e-59	0.313485	0.348	0.201	5.55161e-55	TC4	BTG2
DDIT31	3.19742e-59	0.348773	0.388	0.233	7.07717e-55	TC4	DDIT3
NUMA11	1.04995e-58	0.398225	0.532	0.39	2.32396e-54	TC4	NUMA1
PRDX6	2.64625e-58	0.459576	0.495	0.363	5.85721e-54	TC4	PRDX6
IL16	2.97594e-58	0.503016	0.263	0.14	6.58696e-54	TC4	IL16
FHL1	3.38894e-58	0.332663	0.62	0.461	7.50108e-54	TC4	FHL1
CCNDBP1	4.15855e-58	0.443726	0.251	0.132	9.20453e-54	TC4	CCNDBP1
PDGFRL1	2.41703e-57	0.399727	0.445	0.292	5.34985e-53	TC4	PDGFRL
LRP101	3.40474e-57	0.463446	0.452	0.318	7.53604e-53	TC4	LRP10
PSMG21	3.57831e-57	0.506948	0.367	0.237	7.92024e-53	TC4	PSMG2
NR3C1	2.9236e-56	0.424997	0.511	0.375	6.47111e-52	TC4	NR3C1
COX6A11	4.08963e-56	0.431214	0.574	0.445	9.05199e-52	TC4	COX6A1
MRPS6	1.48645e-55	0.550974	0.276	0.157	3.29012e-51	TC4	MRPS6
CHCHD21	1.98032e-55	0.380878	0.713	0.572	4.38323e-51	TC4	CHCHD2
SMIM26	2.94568e-55	0.480059	0.443	0.317	6.51996e-51	TC4	SMIM26
CARHSP1	9.86768e-55	0.439513	0.317	0.192	2.18411e-50	TC4	CARHSP1
UBC1	1.40155e-54	0.33285	0.898	0.788	3.1022e-50	TC4	UBC
TSC22D3	4.05552e-54	0.402514	0.71	0.566	8.97648e-50	TC4	TSC22D3
TRMT1121	5.28726e-54	0.37514	0.626	0.497	1.17028e-49	TC4	TRMT112
GSTO11	6.59471e-54	0.47855	0.423	0.295	1.45967e-49	TC4	GSTO1
DNAJC19	6.85086e-54	0.454042	0.34	0.215	1.51637e-49	TC4	DNAJC19
COX5B2	4.18586e-53	0.376916	0.624	0.493	9.26499e-49	TC4	COX5B
ANAPC16	5.62812e-53	0.468122	0.481	0.355	1.24573e-48	TC4	ANAPC16
RPL22	5.66828e-53	0.288572	0.906	0.762	1.25462e-48	TC4	RPL22
HAX1	5.69073e-53	0.482684	0.344	0.223	1.25959e-48	TC4	HAX1
SQSTM12	1.07464e-52	0.288169	0.742	0.585	2.3786e-48	TC4	SQSTM1
LIMA12	1.74547e-52	0.342688	0.487	0.342	3.86342e-48	TC4	LIMA1
NDUFB101	3.46849e-52	0.432513	0.442	0.314	7.67716e-48	TC4	NDUFB10
RAB34	3.95683e-52	0.469128	0.483	0.362	8.75805e-48	TC4	RAB34
STK241	4.13259e-52	0.43917	0.41	0.279	9.14708e-48	TC4	STK24
TMBIM41	5.45031e-52	0.380945	0.525	0.397	1.20637e-47	TC4	TMBIM4
SAP181	6.86217e-52	0.375246	0.6	0.467	1.51887e-47	TC4	SAP18
TGFBR21	7.67822e-52	0.324231	0.524	0.386	1.6995e-47	TC4	TGFBR2
NDUFA42	1.3818e-51	0.38017	0.596	0.461	3.05847e-47	TC4	NDUFA4
WBP2	1.5942e-51	0.460547	0.403	0.281	3.5286e-47	TC4	WBP2
CITED2	5.48812e-51	0.355295	0.254	0.137	1.21474e-46	TC4	CITED2
RPL15	3.09129e-50	0.279927	0.942	0.802	6.84227e-46	TC4	RPL15
CALCOCO1	3.28772e-50	0.396083	0.307	0.186	7.27703e-46	TC4	CALCOCO1
PHF1	4.25556e-49	0.4661	0.321	0.204	9.41927e-45	TC4	PHF1
TGFBR3	1.14295e-48	0.401075	0.479	0.348	2.5298e-44	TC4	TGFBR3
KLF21	1.89137e-48	0.302311	0.367	0.227	4.18637e-44	TC4	KLF2
AIP	5.1233e-48	0.481747	0.331	0.216	1.13399e-43	TC4	AIP
CTSF1	8.91504e-48	0.432807	0.41	0.289	1.97326e-43	TC4	CTSF
ABCA5	1.32412e-47	0.409905	0.256	0.145	2.9308e-43	TC4	ABCA5
RGS10	1.96123e-46	0.434861	0.267	0.159	4.34098e-42	TC4	RGS10
NDUFB42	2.08895e-46	0.357524	0.603	0.477	4.62367e-42	TC4	NDUFB4
TACC11	3.06953e-46	0.336441	0.515	0.393	6.79411e-42	TC4	TACC1
PSMB11	3.66719e-46	0.355275	0.547	0.432	8.11696e-42	TC4	PSMB1
TSPO	6.82716e-46	0.312837	0.772	0.625	1.51112e-41	TC4	TSPO
SMDT12	2.58006e-45	0.431607	0.334	0.217	5.71071e-41	TC4	SMDT1
PFDN51	1.81831e-43	0.339548	0.769	0.634	4.02464e-39	TC4	PFDN5
DAD12	2.04268e-43	0.341173	0.628	0.506	4.52128e-39	TC4	DAD1
RPS27A1	7.3573e-43	0.252271	0.96	0.82	1.62847e-38	TC4	RPS27A
MCL11	5.43138e-42	0.343231	0.534	0.413	1.20218e-37	TC4	MCL1
MEF2C	6.08673e-42	0.354377	0.279	0.169	1.34724e-37	TC4	MEF2C
ATP5PF2	9.88001e-42	0.337792	0.576	0.461	2.18684e-37	TC4	ATP5PF
CLK11	1.08276e-41	0.265911	0.475	0.355	2.39659e-37	TC4	CLK1
PRDX11	1.57853e-41	0.297024	0.739	0.602	3.49391e-37	TC4	PRDX1
CD592	2.90199e-41	0.323408	0.605	0.491	6.42326e-37	TC4	CD59
PCBP2	3.76021e-41	0.263344	0.689	0.576	8.32284e-37	TC4	PCBP2
C19orf531	4.63861e-41	0.389131	0.512	0.406	1.02671e-36	TC4	C19orf53
VAMP51	5.27103e-41	0.414432	0.351	0.241	1.16669e-36	TC4	VAMP5
HYI1	1.15683e-40	0.421618	0.27	0.167	2.56053e-36	TC4	HYI
FKBP8	1.87832e-40	0.378957	0.532	0.428	4.15748e-36	TC4	FKBP8
RPS101	4.03107e-40	0.254261	0.925	0.756	8.92236e-36	TC4	RPS10
TECR	7.08742e-40	0.384345	0.411	0.304	1.56873e-35	TC4	TECR
MZT2B	8.9834e-40	0.31724	0.665	0.551	1.98839e-35	TC4	MZT2B
HLF	2.40854e-39	0.443396	0.26	0.159	5.33106e-35	TC4	HLF
RSL24D1	2.70576e-39	0.369496	0.444	0.336	5.98894e-35	TC4	RSL24D1
C14orf1321	2.86187e-38	0.40368	0.283	0.182	6.33446e-34	TC4	C14orf132
EID11	2.39325e-37	0.273193	0.729	0.612	5.29721e-33	TC4	EID1
NME3	2.39832e-37	0.381229	0.395	0.292	5.30843e-33	TC4	NME3
RPS3A1	4.89374e-37	0.26014	0.928	0.8	1.08318e-32	TC4	RPS3A
MRPS361	9.61651e-37	0.415597	0.299	0.202	2.12852e-32	TC4	MRPS36
CSNK2B	1.51644e-36	0.406414	0.413	0.314	3.35649e-32	TC4	CSNK2B
SERPINB1	1.62929e-36	0.314361	0.295	0.192	3.60627e-32	TC4	SERPINB1
HERPUD1	1.94747e-36	0.329416	0.49	0.387	4.31053e-32	TC4	HERPUD1
SPSB3	5.84635e-36	0.401055	0.278	0.181	1.29403e-31	TC4	SPSB3
MAF1	1.78911e-35	0.407309	0.309	0.212	3.96002e-31	TC4	MAF1
LOX	2.74458e-35	0.276197	0.36	0.244	6.07486e-31	TC4	LOX
AIG1	4.12374e-35	0.379184	0.354	0.256	9.12749e-31	TC4	AIG1
CBLB	6.28285e-35	0.390586	0.258	0.164	1.39065e-30	TC4	CBLB
AC245297.3	1.93516e-34	0.346217	0.251	0.158	4.28329e-30	TC4	AC245297.3
ATP5IF11	5.18287e-34	0.322798	0.509	0.41	1.14718e-29	TC4	ATP5IF1
CAMLG	2.08897e-33	0.359328	0.368	0.273	4.62372e-29	TC4	CAMLG
VPS281	2.85486e-33	0.335933	0.451	0.355	6.31894e-29	TC4	VPS28
ATP6V0E12	4.37569e-33	0.304779	0.568	0.468	9.68514e-29	TC4	ATP6V0E1
RETREG2	5.76663e-33	0.302539	0.291	0.196	1.27639e-28	TC4	RETREG2
POLR2I	6.14311e-33	0.361713	0.382	0.29	1.35972e-28	TC4	POLR2I
SMIM191	8.06611e-33	0.369696	0.28	0.188	1.78535e-28	TC4	SMIM19
PRDX2	1.51429e-32	0.338732	0.474	0.381	3.35174e-28	TC4	PRDX2
ZFYVE21	1.66835e-32	0.409255	0.268	0.179	3.69272e-28	TC4	ZFYVE21
SEM11	6.91429e-32	0.311276	0.571	0.47	1.53041e-27	TC4	SEM1
REX1BD1	1.30812e-31	0.343214	0.387	0.294	2.89539e-27	TC4	REX1BD
SLC3A21	3.6266e-31	0.316194	0.364	0.261	8.02712e-27	TC4	SLC3A2
MAVS	6.13017e-31	0.364123	0.25	0.164	1.35685e-26	TC4	MAVS
WDR83OS1	1.82141e-30	0.299571	0.544	0.452	4.03151e-26	TC4	WDR83OS
IL13RA1	2.25121e-30	0.327299	0.382	0.294	4.98284e-26	TC4	IL13RA1
PKD1	5.68883e-30	0.264769	0.595	0.492	1.25916e-25	TC4	PKD1
DHRS71	6.94121e-30	0.367265	0.308	0.219	1.53637e-25	TC4	DHRS7
NOVA11	7.52457e-30	0.445227	0.494	0.402	1.66549e-25	TC4	NOVA1
CENPX	1.2459e-29	0.339269	0.255	0.169	2.75768e-25	TC4	CENPX
RPL22L12	1.89706e-29	0.274596	0.364	0.262	4.19896e-25	TC4	RPL22L1
RTL8A1	2.11433e-29	0.365783	0.285	0.199	4.67986e-25	TC4	RTL8A
SF3B62	4.26474e-29	0.328983	0.446	0.36	9.43958e-25	TC4	SF3B6
KMT2A	1.08656e-28	0.292877	0.382	0.294	2.40499e-24	TC4	KMT2A
NEDD81	3.68017e-28	0.306771	0.493	0.413	8.1457e-24	TC4	NEDD8
ALDH3A2	9.5036e-28	0.34056	0.271	0.187	2.10353e-23	TC4	ALDH3A2
EMP2	1.11823e-27	0.264713	0.466	0.382	2.47509e-23	TC4	EMP2
POLR2L1	2.32795e-27	0.274091	0.627	0.53	5.15268e-23	TC4	POLR2L
MRPL431	2.49146e-27	0.365217	0.264	0.185	5.5146e-23	TC4	MRPL43
MRPS212	3.07314e-27	0.314085	0.497	0.414	6.80208e-23	TC4	MRPS21
MRPL511	5.83608e-27	0.347256	0.43	0.35	1.29176e-22	TC4	MRPL51
ANXA111	1.12285e-26	0.28648	0.45	0.366	2.48532e-22	TC4	ANXA11
THRA1	3.16201e-26	0.301268	0.251	0.17	6.99879e-22	TC4	THRA
SSBP12	3.38687e-26	0.31344	0.375	0.292	7.4965e-22	TC4	SSBP1
COPRS	3.4279e-26	0.307032	0.328	0.245	7.58731e-22	TC4	COPRS
UTRN	7.73334e-26	0.269206	0.352	0.265	1.7117e-21	TC4	UTRN
XRCC6	9.76347e-26	0.323674	0.424	0.348	2.16105e-21	TC4	XRCC6
VSIR	1.93959e-25	0.397598	0.35	0.271	4.29308e-21	TC4	VSIR
NDUFS51	1.97135e-25	0.267223	0.538	0.456	4.36339e-21	TC4	NDUFS5
CSRP11	2.11068e-25	0.312394	0.382	0.301	4.67179e-21	TC4	CSRP1
ZNF704	2.27459e-25	0.293011	0.296	0.213	5.03458e-21	TC4	ZNF704
RERE	2.4604e-25	0.313386	0.291	0.212	5.44584e-21	TC4	RERE
SAT22	2.76071e-25	0.335725	0.305	0.223	6.11055e-21	TC4	SAT2
FXYD5	5.1699e-25	0.289258	0.567	0.478	1.14431e-20	TC4	FXYD5
RBL2	7.33886e-25	0.278396	0.254	0.177	1.62438e-20	TC4	RBL2
EIF4H	8.77124e-25	0.328159	0.438	0.363	1.94143e-20	TC4	EIF4H
HEBP2	3.39159e-24	0.318084	0.284	0.207	7.50695e-20	TC4	HEBP2
KRTCAP22	6.06625e-24	0.252572	0.509	0.421	1.3427e-19	TC4	KRTCAP2
RNASEH2C	1.46275e-23	0.322707	0.347	0.272	3.23764e-19	TC4	RNASEH2C
EIF1B	1.65678e-23	0.291284	0.339	0.262	3.66713e-19	TC4	EIF1B
FAM96B	4.28943e-23	0.31061	0.378	0.307	9.49423e-19	TC4	FAM96B
SIVA1	5.15772e-23	0.29548	0.411	0.339	1.14161e-18	TC4	SIVA1
DDT2	7.25988e-23	0.325234	0.343	0.269	1.6069e-18	TC4	DDT
HEBP11	8.41853e-23	0.315563	0.272	0.197	1.86336e-18	TC4	HEBP1
DCTN31	9.47421e-23	0.31776	0.302	0.228	2.09702e-18	TC4	DCTN3
TMEM14B	1.08418e-22	0.306586	0.294	0.221	2.39973e-18	TC4	TMEM14B
SNHG92	1.1142e-22	0.356375	0.337	0.259	2.46617e-18	TC4	SNHG9
COPS2	3.74655e-22	0.325092	0.272	0.201	8.29261e-18	TC4	COPS2
PRCP1	3.96741e-22	0.30752	0.265	0.191	8.78146e-18	TC4	PRCP
TMEM981	1.1904e-21	0.308486	0.3	0.23	2.63482e-17	TC4	TMEM98
UXT	2.00124e-21	0.300222	0.367	0.298	4.42955e-17	TC4	UXT
NDUFV2	2.13731e-21	0.274256	0.315	0.243	4.73072e-17	TC4	NDUFV2
VPS511	2.44937e-21	0.321895	0.307	0.237	5.42144e-17	TC4	VPS51
ATP5PO2	3.30457e-21	0.297476	0.393	0.321	7.31433e-17	TC4	ATP5PO
COX141	3.42564e-21	0.295475	0.286	0.218	7.58232e-17	TC4	COX14
ARL6IP11	1.10921e-20	0.265618	0.279	0.206	2.45512e-16	TC4	ARL6IP1
ARL21	3.56773e-20	0.305781	0.367	0.296	7.89681e-16	TC4	ARL2
SBDS	4.94241e-20	0.295398	0.388	0.324	1.09395e-15	TC4	SBDS
TOMM20	7.285e-20	0.264852	0.435	0.37	1.61246e-15	TC4	TOMM20
MRPL411	7.65789e-20	0.290339	0.403	0.341	1.695e-15	TC4	MRPL41
HMGN32	9.50928e-20	0.286288	0.307	0.238	2.10478e-15	TC4	HMGN3
USP53	1.44765e-19	0.304238	0.342	0.269	3.20423e-15	TC4	USP53
DUT	2.41317e-19	0.259583	0.416	0.353	5.34131e-15	TC4	DUT
FIS11	2.62357e-19	0.256847	0.42	0.354	5.807e-15	TC4	FIS1
IGFBP51	4.25283e-19	0.261366	0.545	0.47	9.41321e-15	TC4	IGFBP5
TLN1	5.61406e-19	0.28601	0.327	0.263	1.24262e-14	TC4	TLN1
UQCRH1	5.96751e-19	0.259338	0.501	0.439	1.32085e-14	TC4	UQCRH
SRI2	7.40012e-19	0.26026	0.365	0.297	1.63794e-14	TC4	SRI
C1orf1232	2.49222e-18	0.305854	0.257	0.193	5.51627e-14	TC4	C1orf123
C9orf3	2.6865e-18	0.273012	0.32	0.254	5.9463e-14	TC4	C9orf3
REEP5	3.19146e-18	0.286384	0.405	0.35	7.06397e-14	TC4	REEP5
LRPAP1	3.56198e-18	0.278434	0.362	0.301	7.88408e-14	TC4	LRPAP1
ATRAID	5.11898e-18	0.257295	0.411	0.353	1.13303e-13	TC4	ATRAID
GYPC1	3.94465e-17	0.288028	0.293	0.226	8.73108e-13	TC4	GYPC
GADD45GIP1	5.19954e-17	0.252173	0.395	0.338	1.15087e-12	TC4	GADD45GIP1
FAM3C	5.90142e-17	0.266785	0.383	0.322	1.30622e-12	TC4	FAM3C
PBXIP1	7.78267e-17	0.250864	0.278	0.217	1.72262e-12	TC4	PBXIP1
PHB21	1.44466e-16	0.261669	0.325	0.268	3.1976e-12	TC4	PHB2
C1orf21	1.79474e-16	0.251955	0.354	0.297	3.97248e-12	TC4	C1orf21
NDUFS41	4.09534e-16	0.311602	0.254	0.197	9.06464e-12	TC4	NDUFS4
MRPL341	4.68941e-16	0.275065	0.284	0.226	1.03795e-11	TC4	MRPL34
CUTA2	5.9212e-16	0.28226	0.392	0.339	1.3106e-11	TC4	CUTA
NDUFB5	1.57166e-15	0.288296	0.254	0.199	3.47872e-11	TC4	NDUFB5
ZNF3581	2.68147e-15	0.268722	0.305	0.249	5.93516e-11	TC4	ZNF358
LMBRD1	3.67681e-14	0.252505	0.28	0.227	8.13825e-10	TC4	LMBRD1
ECH11	2.36182e-13	0.260996	0.252	0.2	5.22765e-09	TC4	ECH1
RPS19BP11	2.77955e-13	0.266138	0.272	0.222	6.15226e-09	TC4	RPS19BP1
TMEM179B1	2.79352e-12	0.250733	0.303	0.257	6.18317e-08	TC4	TMEM179B
FAM89B	2.50252e-11	0.260485	0.271	0.227	5.53907e-07	TC4	FAM89B
PICALM	1.64833e-10	0.251414	0.262	0.221	3.64841e-06	TC4	PICALM
ATF32	4.60149e-294	2.23443	0.886	0.17	1.01849e-289	TC5	ATF3
DNAJB12	2.89327e-260	2.73148	0.959	0.287	6.40396e-256	TC5	DNAJB1
GADD45B2	4.30087e-236	2.82079	0.959	0.331	9.51954e-232	TC5	GADD45B
CDKN1A1	5.45612e-232	2.23502	0.848	0.199	1.20766e-227	TC5	CDKN1A
CSRNP1	2.354e-231	1.53197	0.629	0.099	5.21034e-227	TC5	CSRNP1
HSPA1B3	7.2842e-213	2.94603	0.976	0.419	1.61229e-208	TC5	HSPA1B
IER22	5.7922e-203	2.08455	0.965	0.343	1.28205e-198	TC5	IER2
HAS1	1.24819e-201	1.59032	0.499	0.071	2.76273e-197	TC5	HAS1
SERTAD1	1.06488e-199	1.56775	0.678	0.137	2.35701e-195	TC5	SERTAD1
IER3	2.18938e-198	2.67872	0.892	0.289	4.84597e-194	TC5	IER3
HSPA1A3	1.2472e-196	3.08346	0.978	0.491	2.76055e-192	TC5	HSPA1A
IER5	4.27818e-189	1.87304	0.71	0.162	9.46931e-185	TC5	IER5
ZC3H12A	9.13938e-186	1.09326	0.439	0.057	2.02291e-181	TC5	ZC3H12A
FOSB2	1.21876e-178	2.04397	0.959	0.341	2.6976e-174	TC5	FOSB
2022-06-03	4.77789e-178	2.19589	0.995	0.509	1.05754e-173	TC5	JUN
NR4A11	7.17543e-164	1.19566	0.808	0.205	1.58821e-159	TC5	NR4A1
BAG31	1.57899e-162	1.69821	0.737	0.207	3.49493e-158	TC5	BAG3
HSP90AA12	1.30286e-157	2.02934	0.986	0.678	2.88375e-153	TC5	HSP90AA1
HSPH11	5.07388e-157	1.56393	0.748	0.206	1.12305e-152	TC5	HSPH1
FOS2	8.08153e-157	1.93484	0.989	0.518	1.78877e-152	TC5	FOS
DNAJA11	1.41238e-156	1.73749	0.894	0.358	3.12615e-152	TC5	DNAJA1
ADM	6.97763e-154	1.2729	0.531	0.1	1.54443e-149	TC5	ADM
HSPA6	1.85203e-151	2.3488	0.328	0.04	4.09929e-147	TC5	HSPA6
PPP1R15A1	3.38249e-148	1.45028	0.775	0.221	7.48681e-144	TC5	PPP1R15A
JUNB1	4.75203e-146	1.99734	0.992	0.653	1.05181e-141	TC5	JUNB
HSP90AB1	5.81521e-140	1.64636	0.986	0.701	1.28714e-135	TC5	HSP90AB1
GPRC5A	2.34353e-131	1.26268	0.634	0.167	5.18718e-127	TC5	GPRC5A
MAP3K8	6.74953e-128	1.0626	0.485	0.098	1.49394e-123	TC5	MAP3K8
HBEGF	1.47998e-127	0.941739	0.444	0.082	3.27579e-123	TC5	HBEGF
ZFP363	2.59438e-125	1.68434	0.889	0.362	5.74239e-121	TC5	ZFP36
RGS16	3.12738e-123	1.7782	0.547	0.132	6.92215e-119	TC5	RGS16
UBE2S	7.79968e-121	1.27443	0.515	0.118	1.72638e-116	TC5	UBE2S
EIF12	8.78599e-121	1.17939	0.997	0.843	1.94469e-116	TC5	EIF1
CCNL12	3.9144e-120	1.54509	0.846	0.339	8.66413e-116	TC5	CCNL1
CKS2	5.63535e-120	0.805005	0.344	0.053	1.24733e-115	TC5	CKS2
IRF11	6.93988e-120	1.43756	0.572	0.139	1.53607e-115	TC5	IRF1
KLF22	1.61177e-119	1.45869	0.737	0.236	3.56749e-115	TC5	KLF2
DNAJA4	1.96884e-119	1.01183	0.309	0.044	4.35783e-115	TC5	DNAJA4
NFKBIA1	6.60114e-118	1.71009	0.764	0.264	1.4611e-113	TC5	NFKBIA
H2AFX	2.54964e-115	1.08185	0.515	0.121	5.64338e-111	TC5	H2AFX
KLF41	3.32629e-111	1.49592	0.862	0.379	7.36241e-107	TC5	KLF4
NFIL3	2.4226e-107	1.08357	0.477	0.111	5.36218e-103	TC5	NFIL3
MAP1LC3B2	6.51427e-104	1.38969	0.77	0.311	1.44187e-99	TC5	MAP1LC3B
RHOB1	1.05638e-103	1.23026	0.921	0.496	2.33819e-99	TC5	RHOB
KLF10	2.22307e-103	1.29084	0.645	0.212	4.92055e-99	TC5	KLF10
BTG22	3.4957e-100	1.27432	0.65	0.213	7.73738e-96	TC5	BTG2
GADD45G1	5.80663e-100	1.54084	0.507	0.129	1.28524e-95	TC5	GADD45G
MCL12	2.37542e-99	1.28149	0.862	0.421	5.25776e-95	TC5	MCL1
HSPA82	5.96259e-99	1.48939	0.889	0.487	1.31976e-94	TC5	HSPA8
RPS4Y13	1.41933e-98	1.12813	0.702	0.225	3.14154e-94	TC5	RPS4Y1
MAFF	2.32865e-97	0.990255	0.501	0.127	5.15423e-93	TC5	MAFF
H2AFZ1	1.0556e-96	1.22131	0.856	0.399	2.33647e-92	TC5	H2AFZ
F13A1	5.9738e-95	0.80655	0.306	0.051	1.32224e-90	TC5	F13A1
RASD12	5.24666e-93	1.01264	0.585	0.167	1.1613e-88	TC5	RASD1
MMP31	8.81087e-91	0.718498	0.71	0.229	1.9502e-86	TC5	MMP3
MYLIP1	3.99909e-90	0.889725	0.55	0.156	8.85158e-86	TC5	MYLIP
HSPE11	9.61711e-90	1.47326	0.783	0.374	2.12865e-85	TC5	HSPE1
DDX3Y1	5.39742e-88	0.916798	0.447	0.108	1.19466e-83	TC5	DDX3Y
SOCS31	1.29396e-86	1.53123	0.767	0.345	2.86406e-82	TC5	SOCS3
MIR22HG	3.76858e-85	0.927599	0.463	0.124	8.34139e-81	TC5	MIR22HG
HSPD11	1.47248e-84	1.36209	0.715	0.315	3.25919e-80	TC5	HSPD1
PTGS2	5.22276e-83	0.790086	0.358	0.076	1.156e-78	TC5	PTGS2
BRD22	3.61339e-82	1.22461	0.859	0.44	7.99789e-78	TC5	BRD2
SLPI2	6.08825e-82	0.975432	0.591	0.18	1.34757e-77	TC5	SLPI
SNAI1	2.71194e-81	0.855386	0.415	0.104	6.0026e-77	TC5	SNAI1
PPP1R10	1.06035e-80	1.03759	0.626	0.227	2.34697e-76	TC5	PPP1R10
MT1A	1.80619e-80	1.50876	0.436	0.12	3.99783e-76	TC5	MT1A
[truncated: 2,694 more rows]
