# Supplementary material for: Single-cell and spatial transcriptomics reveal changes in cell heterogeneity during progression of human tendinopathy
Source: BMC Biol. 2023 Jun 6;21:132. doi: 10.1186/s12915-023-01613-2 (PMC10246392; doi:10.1186/s12915-023-01613-2)
Supplement: Supplementary file 5 — Additional file 5: Table S4. Enrichment analysis of differentially expressed genes in normal and disease tenocytes. [file 12915_2023_1613_MOESM5_ESM.xlsx]

## Sheet: TC_Dis_GO
DIS-GO
ONTOLOGY	ID	Description	GeneRatio	BgRatio	pvalue	p.adjust	qvalue	geneID	Count
BP	GO:0030198	extracellular matrix organization	53/562	301/18723	8.19711e-26	1.99835e-22	1.66018e-22	1280/1281/7045/1289/2331/11174/1290/1311/1301/64093/1278/28984/1805/4060/4982/4241/151887/9509/4017/85301/5033/642658/23127/60681/165/6662/7837/1306/64856/10609/6624/7046/4054/3913/2191/23213/649/4015/2006/5768/64094/1296/1277/10491/871/51124/4921/3688/10211/2022/55959/1842/1295	53
BP	GO:0043062	extracellular structure organization	53/562	302/18723	9.67308e-26	1.99835e-22	1.66018e-22	1280/1281/7045/1289/2331/11174/1290/1311/1301/64093/1278/28984/1805/4060/4982/4241/151887/9509/4017/85301/5033/642658/23127/60681/165/6662/7837/1306/64856/10609/6624/7046/4054/3913/2191/23213/649/4015/2006/5768/64094/1296/1277/10491/871/51124/4921/3688/10211/2022/55959/1842/1295	53
BP	GO:0045229	external encapsulating structure organization	53/562	304/18723	1.34418e-25	1.99835e-22	1.66018e-22	1280/1281/7045/1289/2331/11174/1290/1311/1301/64093/1278/28984/1805/4060/4982/4241/151887/9509/4017/85301/5033/642658/23127/60681/165/6662/7837/1306/64856/10609/6624/7046/4054/3913/2191/23213/649/4015/2006/5768/64094/1296/1277/10491/871/51124/4921/3688/10211/2022/55959/1842/1295	53
BP	GO:0030199	collagen fibril organization	26/562	61/18723	6.6671e-24	7.43382e-21	6.17584e-21	1280/1281/1289/2331/1290/1311/1301/1278/1805/4060/9509/4017/5033/642658/23127/60681/165/7837/10609/7046/649/4015/1277/10491/871/4921	26
BP	GO:0051216	cartilage development	31/562	190/18723	1.3008e-14	1.16031e-11	9.63958e-12	1280/7045/633/1311/1301/23516/4060/4017/85301/2247/6660/642658/7227/6662/2737/3091/7046/81029/7059/4054/9321/5310/23213/649/64764/5781/1277/871/55959/1893/7076	31
BP	GO:0061448	connective tissue development	35/562	252/18723	3.83038e-14	2.84725e-11	2.36543e-11	1280/7045/1289/633/1311/1301/23516/4060/4017/85301/2247/6660/642658/7227/6662/1396/2737/3091/7046/81029/7059/4054/9321/5310/23213/649/64764/4015/5781/1277/871/91252/55959/1893/7076	35
BP	GO:0006888	endoplasmic reticulum to Golgi vesicle-mediated transport	25/562	130/18723	1.03366e-13	6.58591e-11	5.47142e-11	54732/11015/11014/22820/1315/9871/10484/10897/3998/9321/22872/64764/9276/372/8615/57222/51124/10972/2801/6396/375/51614/10342/23423/2619	25
BP	GO:0002181	cytoplasmic translation	26/562	148/18723	3.07105e-13	1.71211e-10	1.42238e-10	6235/5315/6168/6169/6175/6157/6218/6173/6181/6124/6205/8894/1981/8661/6144/1975/6227/3921/3646/6129/6122/6191/6160/6147/6202/6217	26
BP	GO:0002062	chondrocyte differentiation	22/562	106/18723	6.21024e-13	3.07752e-10	2.55673e-10	1280/7045/1311/1301/23516/4017/85301/6660/642658/7227/6662/2737/7046/81029/4054/9321/23213/64764/5781/871/55959/1893	22
BP	GO:0001503	ossification	43/562	408/18723	8.31883e-13	3.7102e-10	3.08234e-10	1280/3371/6678/1290/54829/1311/1301/64093/1278/56172/5167/2247/1291/642658/9260/6662/6238/25937/2737/1213/3091/6169/8642/7059/6497/4054/649/57045/9902/4015/5781/8321/1277/6320/7123/22801/10492/4921/207/27044/1893/387/468	43
BP	GO:0048193	Golgi vesicle transport	32/562	296/18723	3.95093e-10	1.60192e-07	1.33084e-07	288/54732/11015/11014/22820/1315/9871/10484/10897/3998/9321/22872/64764/1523/9276/26286/372/8615/57222/51124/10972/10490/2801/6396/375/51614/5870/10342/5872/1176/23423/2619	32
BP	GO:0046031	ADP metabolic process	17/562	90/18723	1.2575e-09	4.67371e-07	3.88281e-07	5230/2023/5223/2597/5315/3939/5214/7167/2821/203/205/3091/4907/5236/2026/5211/3098	17
BP	GO:0042060	wound healing	38/562	422/18723	1.78179e-09	6.1129e-07	5.07846e-07	2335/3371/1281/6678/1289/5265/5270/5054/1311/7422/79001/2247/667/60681/5578/135228/2737/3678/3091/7046/2697/81029/5530/977/5329/2004/2191/3998/4015/64094/1277/5339/308/4853/3688/8761/387/7076	38
BP	GO:0009185	ribonucleoside diphosphate metabolic process	18/562	106/18723	2.48356e-09	7.91192e-07	6.57304e-07	5230/2023/5223/2597/5315/3939/5214/7167/2821/203/205/51727/3091/4907/5236/2026/5211/3098	18
BP	GO:0018126	protein hydroxylation	10/562	27/18723	2.92041e-09	8.68336e-07	7.21393e-07	5352/5034/5033/5351/60681/8974/10609/283208/10491/10536	10
BP	GO:0006165	nucleoside diphosphate phosphorylation	17/562	99/18723	5.78382e-09	1.61224e-06	1.33941e-06	5230/2023/5223/2597/5315/3939/5214/7167/2821/203/205/51727/3091/5236/2026/5211/3098	17
BP	GO:0046939	nucleotide phosphorylation	17/562	101/18723	7.92578e-09	2.07935e-06	1.72748e-06	5230/2023/5223/2597/5315/3939/5214/7167/2821/203/205/51727/3091/5236/2026/5211/3098	17
BP	GO:0009135	purine nucleoside diphosphate metabolic process	17/562	103/18723	1.07753e-08	2.52935e-06	2.10132e-06	5230/2023/5223/2597/5315/3939/5214/7167/2821/203/205/3091/4907/5236/2026/5211/3098	17
BP	GO:0009179	purine ribonucleoside diphosphate metabolic process	17/562	103/18723	1.07753e-08	2.52935e-06	2.10132e-06	5230/2023/5223/2597/5315/3939/5214/7167/2821/203/205/3091/4907/5236/2026/5211/3098	17
BP	GO:0032963	collagen metabolic process	17/562	104/18723	1.25278e-08	2.79371e-06	2.32095e-06	1289/1278/28984/9509/642658/10609/57333/3091/2191/9902/1277/871/54206/1508/3688/10536/2022	17
BP	GO:0060348	bone development	24/562	205/18723	1.33716e-08	2.83987e-06	2.3593e-06	1280/633/1311/79001/85301/642658/6662/56034/2737/2697/8642/7059/6497/4054/9321/23213/4015/5781/1277/871/4853/2022/55959/387	24
BP	GO:0001666	response to hypoxia	30/562	307/18723	1.49863e-08	3.03813e-06	2.524e-06	5352/51129/7422/5230/28984/2023/768/4017/5034/3939/5351/7184/664/481/205/6095/3091/358/3778/2030/3709/54890/207/5066/665/2782/387/10397/26355/4000	30
BP	GO:0070482	response to oxygen levels	32/562	347/18723	1.99398e-08	3.86658e-06	3.21226e-06	5352/51129/7422/5230/28984/2023/768/4017/5034/3939/5351/7184/664/481/205/6095/3091/358/3778/2030/1277/3709/54890/2308/207/5066/665/2782/387/10397/26355/4000	32
BP	GO:0009132	nucleoside diphosphate metabolic process	18/562	124/18723	3.19966e-08	5.94604e-06	4.93983e-06	5230/2023/5223/2597/5315/3939/5214/7167/2821/203/205/51727/3091/4907/5236/2026/5211/3098	18
BP	GO:0036293	response to decreased oxygen levels	30/562	322/18723	4.41805e-08	7.88179e-06	6.54801e-06	5352/51129/7422/5230/28984/2023/768/4017/5034/3939/5351/7184/664/481/205/6095/3091/358/3778/2030/3709/54890/207/5066/665/2782/387/10397/26355/4000	30
BP	GO:0071559	response to transforming growth factor beta	26/562	256/18723	6.3666e-08	1.09212e-05	9.07305e-06	5654/1281/2331/54829/25878/1278/56937/6660/642658/6662/753/135228/7046/6497/3309/4054/4052/57045/4015/8483/1277/7123/3693/4053/27122/2022	26
BP	GO:0006096	glycolytic process	14/562	81/18723	1.17727e-07	1.87522e-05	1.55789e-05	5230/2023/5223/2597/5315/3939/5214/7167/2821/3091/5236/2026/5211/3098	14
BP	GO:0071260	cellular response to mechanical stimulus	14/562	81/18723	1.17727e-07	1.87522e-05	1.55789e-05	642658/6662/9780/664/2697/358/10746/5781/1277/5339/207/2022/476/396	14
BP	GO:0006757	ATP generation from ADP	14/562	82/18723	1.38107e-07	2.12399e-05	1.76456e-05	5230/2023/5223/2597/5315/3939/5214/7167/2821/3091/5236/2026/5211/3098	14
BP	GO:0071560	cellular response to transforming growth factor beta stimulus	25/562	250/18723	1.5405e-07	2.29021e-05	1.90265e-05	5654/1281/2331/54829/1278/56937/6660/642658/6662/753/135228/7046/6497/3309/4054/4052/57045/4015/8483/1277/7123/3693/4053/27122/2022	25
BP	GO:0006900	vesicle budding from membrane	12/562	61/18723	2.16763e-07	3.11859e-05	2.59085e-05	54732/9871/10484/22872/26286/10972/6396/375/1173/10342/6281/128866	12
BP	GO:0009612	response to mechanical stimulus	22/562	216/18723	6.25205e-07	8.48758e-05	7.05128e-05	3371/1281/5270/1301/642658/6662/9780/664/2821/2697/358/5310/10746/5781/1277/5339/207/54532/2022/387/476/396	22
BP	GO:0006090	pyruvate metabolic process	15/562	106/18723	6.28005e-07	8.48758e-05	7.05128e-05	5230/2023/5223/2597/5315/3939/5214/7167/2821/3091/5236/7416/2026/5211/3098	15
BP	GO:0035987	endodermal cell differentiation	10/562	45/18723	6.78695e-07	8.70092e-05	7.22852e-05	2335/1289/1290/3624/1301/1291/3678/3685/3693/1295	10
BP	GO:0001704	formation of primary germ layer	16/562	121/18723	6.82808e-07	8.70092e-05	7.22852e-05	2335/1289/1290/3624/1301/1291/642658/2821/3678/2697/3685/57045/3693/5573/3688/1295	16
BP	GO:0010755	regulation of plasminogen activation	6/562	13/18723	1.0212e-06	0.000126516	0.000105106	5270/5054/2023/4241/7123/1522	6
BP	GO:0001649	osteoblast differentiation	22/562	229/18723	1.67914e-06	0.000202404	0.000168153	3371/64093/2247/1291/9260/6662/6238/25937/2737/1213/6497/57045/9902/4015/8321/1277/22801/10492/4921/207/27044/468	22
BP	GO:0048608	reproductive structure development	32/562	424/18723	1.84859e-06	0.000216966	0.00018025	5654/3371/5270/3624/7422/51673/595/642658/6662/59338/1396/2737/3091/7046/2697/3309/5310/23213/5781/546/8894/7110/57448/1508/7337/5104/207/7812/55870/5872/1495/4853	32
BP	GO:0060351	cartilage development involved in endochondral bone morphogenesis	8/562	30/18723	2.04747e-06	0.000234146	0.000194523	1280/1311/85301/6662/7059/9321/1277/871	8
BP	GO:0061458	reproductive system development	32/562	427/18723	2.14813e-06	0.000239517	0.000198985	5654/3371/5270/3624/7422/51673/595/642658/6662/59338/1396/2737/3091/7046/2697/3309/5310/23213/5781/546/8894/7110/57448/1508/7337/5104/207/7812/55870/5872/1495/4853	32
BP	GO:0032964	collagen biosynthetic process	10/562	51/18723	2.31215e-06	0.000251516	0.000208954	1289/28984/642658/10609/57333/1277/871/54206/10536/2022	10
BP	GO:0002063	chondrocyte development	8/562	31/18723	2.68751e-06	0.000285388	0.000237093	1311/1301/85301/6662/23213/871/55959/1893	8
BP	GO:0019511	peptidyl-proline hydroxylation	6/562	15/18723	2.82933e-06	0.00029346	0.0002438	5034/5033/8974/283208/10491/10536	6
BP	GO:0071456	cellular response to hypoxia	17/562	151/18723	3.0139e-06	0.0003055	0.000253802	7422/5230/28984/2023/5034/664/205/6095/3091/358/2030/207/665/2782/10397/26355/4000	17
BP	GO:0007369	gastrulation	19/562	185/18723	3.19943e-06	0.000317099	0.000263438	2335/1289/1290/3624/1301/1291/642658/2821/3678/2697/81029/3685/57045/91663/3693/5573/65125/3688/1295	19
BP	GO:0007178	transmembrane receptor protein serine/threonine kinase signaling pathway	28/562	355/18723	3.53059e-06	0.000338443	0.00028117	5654/1281/2331/54829/3624/1311/1278/56937/642658/4681/753/25937/135228/7046/6497/3309/4054/4052/23213/57045/11167/4015/8483/3693/4053/27122/4853/2022	28
BP	GO:0046034	ATP metabolic process	24/562	277/18723	3.56655e-06	0.000338443	0.00028117	5230/2023/5223/5167/2597/5315/3939/5214/7167/2821/56975/203/481/205/3091/55022/5236/6472/7381/2026/5211/3098/387/1346	24
BP	GO:0001706	endoderm formation	10/562	54/18723	3.99397e-06	0.000371107	0.000308307	2335/1289/1290/3624/1301/1291/3678/3685/3693/1295	10
BP	GO:0031639	plasminogen activation	7/562	24/18723	4.69288e-06	0.000427148	0.000354864	5270/5054/5230/2023/4241/7123/1522	7
BP	GO:0031589	cell-substrate adhesion	28/562	363/18723	5.39917e-06	0.000481606	0.000400107	2335/1281/5054/7422/4241/151887/5034/10085/3678/7059/3913/3685/5310/87/5781/91663/1277/3693/22801/8515/8826/6281/3688/10109/81/1842/387/1295	28
BP	GO:0085029	extracellular matrix assembly	9/562	45/18723	6.26626e-06	0.000547991	0.000455258	1278/28984/60681/6662/7837/4054/3913/4015/5768	9
BP	GO:0071453	cellular response to oxygen levels	18/562	177/18723	6.64385e-06	0.000569838	0.000473408	7422/5230/28984/2023/5034/664/205/6095/3091/358/2030/2308/207/665/2782/10397/26355/4000	18
BP	GO:0036294	cellular response to decreased oxygen levels	17/562	161/18723	7.21985e-06	0.000607557	0.000504744	7422/5230/28984/2023/5034/664/205/6095/3091/358/2030/207/665/2782/10397/26355/4000	17
BP	GO:0001667	ameboidal-type cell migration	33/562	475/18723	7.52739e-06	0.000621706	0.000516499	2335/6678/7422/28984/4017/27286/2247/8828/6662/2821/9922/5578/29941/3091/7046/2697/2191/10512/11167/64094/5781/51466/493/5339/154810/10000/4921/207/10982/5872/3688/387/7076	33
BP	GO:0042476	odontogenesis	15/562	130/18723	8.45156e-06	0.000685345	0.000569368	5654/3371/5054/54829/3624/1278/4982/56975/2737/358/1277/2308/1495/5066/387	15
BP	GO:0007179	transforming growth factor beta receptor signaling pathway	19/562	198/18723	8.64671e-06	0.000688649	0.000572113	5654/1281/2331/54829/1278/56937/753/135228/7046/6497/3309/4054/4052/57045/4015/3693/4053/27122/2022	19
BP	GO:0010038	response to metal ion	28/562	373/18723	8.99507e-06	0.000703825	0.000584721	6678/288/4982/4017/595/9536/664/2821/445/1396/3091/358/5530/3309/3778/22872/3710/25932/91252/207/8826/387758/5066/2664/65125/5516/10397/4205	28
BP	GO:0006002	fructose 6-phosphate metabolic process	5/562	11/18723	9.51944e-06	0.000719605	0.000597831	5214/2673/9945/5211/3098	5
BP	GO:0034975	protein folding in endoplasmic reticulum	5/562	11/18723	9.51944e-06	0.000719605	0.000597831	5034/7184/2923/821/3309	5
BP	GO:0031214	biomineral tissue development	17/562	169/18723	1.37754e-05	0.00102397	0.00085069	54829/1311/1278/56172/5167/6662/56975/3091/4054/4015/1277/7123/6574/4921/2308/1893/468	17
BP	GO:0006091	generation of precursor metabolites and energy	33/562	490/18723	1.42927e-05	0.001045	0.000868165	5230/2023/4017/5223/7360/5507/5167/2597/5315/3939/5214/664/7167/2821/8974/205/2673/3091/2632/55022/5236/6472/9945/7381/2026/5339/5211/3098/207/10063/37/387/1346	33
BP	GO:0002028	regulation of sodium ion transport	12/562	90/18723	1.54561e-05	0.00111184	0.000923693	5270/288/481/3799/493/53826/375/207/65125/81/53827/476	12
BP	GO:0110148	biomineralization	17/562	171/18723	1.60815e-05	0.00113847	0.000945815	54829/1311/1278/56172/5167/6662/56975/3091/4054/4015/1277/7123/6574/4921/2308/1893/468	17
BP	GO:0060349	bone morphogenesis	12/562	93/18723	2.16661e-05	0.00150986	0.00125435	1280/1311/85301/642658/6662/2737/7059/6497/4054/9321/1277/871	12
BP	GO:0048732	gland development	30/562	436/18723	2.33948e-05	0.00160525	0.0013336	3371/5270/7422/2247/595/6662/445/1396/205/2737/3091/7046/394/5310/10512/23213/57045/2030/27122/7337/5104/207/55870/5066/4853/55959/4478/9612/6217/1036	30
BP	GO:0072006	nephron development	15/562	142/18723	2.4587e-05	0.00166149	0.00138032	7422/2247/6662/9500/25937/2737/8642/3913/5310/23213/29927/54806/8826/4853/55959	15
BP	GO:0001502	cartilage condensation	6/562	21/18723	2.63018e-05	0.00172509	0.00143316	1280/1301/6660/6662/5310/649	6
BP	GO:1902307	positive regulation of sodium ion transmembrane transport	6/562	21/18723	2.63018e-05	0.00172509	0.00143316	288/481/3799/375/65125/81	6
BP	GO:0006006	glucose metabolic process	18/562	196/18723	2.69034e-05	0.00173897	0.0014447	5230/23516/2023/5507/5167/2597/5214/7167/2821/6095/5236/4837/5211/3098/207/10776/27230/468	18
BP	GO:0060350	endochondral bone morphogenesis	9/562	54/18723	2.95772e-05	0.00188449	0.00156559	1280/1311/85301/642658/6662/7059/9321/1277/871	9
BP	GO:0006040	amino sugar metabolic process	8/562	42/18723	3.00661e-05	0.00188866	0.00156905	1117/4166/9469/2673/9945/1486/6675/55790	8
BP	GO:0010631	epithelial cell migration	26/562	357/18723	3.14498e-05	0.00194814	0.00161847	6678/7422/28984/4017/27286/2247/8828/6662/2821/9922/5578/29941/3091/7046/2191/11167/64094/5781/51466/493/10000/207/10982/5872/3688/387	26
BP	GO:0090132	epithelium migration	26/562	360/18723	3.62391e-05	0.00221406	0.00183939	6678/7422/28984/4017/27286/2247/8828/6662/2821/9922/5578/29941/3091/7046/2191/11167/64094/5781/51466/493/10000/207/10982/5872/3688/387	26
BP	GO:0043254	regulation of protein-containing complex assembly	29/562	428/18723	4.21858e-05	0.00254255	0.00211229	7422/56937/51673/6662/9780/57600/753/6624/148170/3309/2006/5781/91663/51466/832/647087/1191/1981/375/51100/26054/23271/10787/472/10109/822/4478/387/10092	29
BP	GO:0090130	tissue migration	26/562	365/18723	4.57003e-05	0.00268844	0.0022335	6678/7422/28984/4017/27286/2247/8828/6662/2821/9922/5578/29941/3091/7046/2191/11167/64094/5781/51466/493/10000/207/10982/5872/3688/387	26
BP	GO:1903715	regulation of aerobic respiration	7/562	33/18723	4.5812e-05	0.00268844	0.0022335	664/205/3091/6472/207/387/1346	7
BP	GO:0090287	regulation of cellular response to growth factor stimulus	23/562	304/18723	4.97836e-05	0.00286415	0.00237947	5654/54829/56937/2247/4681/753/135228/3678/3091/6497/3309/27020/4052/23213/57045/11167/4015/64094/493/27122/4853/2022/55959	23
BP	GO:0048592	eye morphogenesis	15/562	151/18723	5.0602e-05	0.00286415	0.00237947	1289/1290/7422/54549/2247/6662/2737/3091/6497/1296/54806/3150/4853/468/1295	15
BP	GO:0071364	cellular response to epidermal growth factor stimulus	8/562	45/18723	5.07327e-05	0.00286415	0.00237947	6662/1915/5781/1277/54206/207/8826/4691	8
BP	GO:0030282	bone mineralization	13/562	119/18723	5.9617e-05	0.00332365	0.00276121	54829/1311/1278/56172/5167/6662/3091/4054/4015/7123/4921/1893/468	13
BP	GO:0098743	cell aggregation	6/562	24/18723	6.04205e-05	0.00332686	0.00276387	1280/1301/6660/6662/5310/649	6
BP	GO:0061035	regulation of cartilage development	10/562	73/18723	6.22253e-05	0.00338445	0.00281172	4017/6660/642658/7227/6662/2737/7046/4054/649/5781	10
BP	GO:0016052	carbohydrate catabolic process	15/562	154/18723	6.35104e-05	0.00341273	0.00283521	5230/2023/5223/2597/5315/3939/5214/7167/2821/3091/5236/1486/2026/5211/3098	15
BP	GO:0010765	positive regulation of sodium ion transport	7/562	35/18723	6.84568e-05	0.00363473	0.00301965	288/481/3799/375/207/65125/81	7
BP	GO:0031346	positive regulation of cell projection organization	25/562	353/18723	6.99338e-05	0.00366947	0.00304851	2335/7422/5789/55754/6624/148170/64787/7046/26230/3309/27020/64764/1523/55704/26053/8321/1982/23064/23654/8826/2664/10787/10109/57118/1809	25
BP	GO:1903055	positive regulation of extracellular matrix organization	6/562	25/18723	7.74954e-05	0.00401895	0.00333885	28984/4241/6662/6624/51124/4921	6
BP	GO:2000651	positive regulation of sodium ion transmembrane transporter activity	5/562	16/18723	7.94387e-05	0.00407238	0.00338323	288/481/3799/65125/81	5
BP	GO:1903053	regulation of extracellular matrix organization	8/562	48/18723	8.20659e-05	0.00415925	0.00345541	28984/4241/165/6662/6624/2191/51124/4921	8
BP	GO:0050878	regulation of body fluid levels	26/562	379/18723	8.51434e-05	0.00426674	0.0035447	2335/1281/5265/5270/5054/1311/7422/79001/595/2821/5578/3091/2697/358/5329/2191/3998/2030/5339/11215/5066/308/65125/8761/9612/1036	26
BP	GO:0032956	regulation of actin cytoskeleton organization	25/562	358/18723	8.7546e-05	0.0043205	0.00358937	11346/28984/6624/85458/148170/7046/2006/91663/55704/51466/832/57551/11034/375/8826/6281/5066/4853/10787/10109/9948/822/387/10092/396	25
BP	GO:0007229	integrin-mediated signaling pathway	12/562	107/18723	8.81537e-05	0.0043205	0.00358937	2335/1281/667/3678/3685/5781/3693/22801/8515/1495/3688/7076	12
BP	GO:0001655	urogenital system development	24/562	338/18723	9.33301e-05	0.00452448	0.00375883	3371/9244/11174/7422/2247/6662/9500/445/1396/25937/2737/7046/8642/3913/5310/23213/29927/10972/7337/54806/8826/4853/55959/387	24
BP	GO:0070849	response to epidermal growth factor	8/562	49/18723	9.55312e-05	0.00458139	0.00380611	6662/1915/5781/1277/54206/207/8826/4691	8
BP	GO:0003416	endochondral bone growth	6/562	26/18723	9.82044e-05	0.00463342	0.00384934	1311/85301/6662/7059/4921/1893	6
BP	GO:0007492	endoderm development	10/562	77/18723	9.86939e-05	0.00463342	0.00384934	2335/1289/1290/3624/1301/1291/3678/3685/3693/1295	10
BP	GO:0072009	nephron epithelium development	12/562	109/18723	0.00010556	0.00490416	0.00407426	7422/2247/6662/9500/25937/2737/8642/3913/5310/54806/8826/4853	12
BP	GO:0010612	regulation of cardiac muscle adaptation	5/562	17/18723	0.000109769	0.00499561	0.00415023	5530/493/54206/2308/4000	5
BP	GO:1903242	regulation of cardiac muscle hypertrophy in response to stress	5/562	17/18723	0.000109769	0.00499561	0.00415023	5530/493/54206/2308/4000	5
BP	GO:0045766	positive regulation of angiogenesis	16/562	181/18723	0.000116882	0.00517718	0.00430108	5054/51129/7422/6271/2247/5315/5578/3678/3091/358/64094/10000/3688/2022/1893/56005	16
BP	GO:1904018	positive regulation of vasculature development	16/562	181/18723	0.000116882	0.00517718	0.00430108	5054/51129/7422/6271/2247/5315/5578/3678/3091/358/64094/10000/3688/2022/1893/56005	16
BP	GO:0045185	maintenance of protein location	11/562	94/18723	0.000117241	0.00517718	0.00430108	288/4681/11015/11014/2697/3309/5310/4052/55704/3098/207	11
BP	GO:0048705	skeletal system morphogenesis	18/562	220/18723	0.000121296	0.00530371	0.0044062	1280/1311/1301/85301/6660/642658/6662/59338/2737/7046/7059/6497/4054/9321/5310/649/1277/871	18
BP	GO:0007162	negative regulation of cell adhesion	22/562	303/18723	0.000131463	0.00569248	0.00472918	3371/7045/5270/5054/7422/28984/4241/445/2737/3902/57045/5781/91663/1277/23654/5573/207/65125/81/53827/387/396	22
BP	GO:0010466	negative regulation of peptidase activity	20/562	262/18723	0.000134669	0.00577524	0.00479794	5265/5270/5054/7422/2597/2821/135228/358/5329/871/10972/57448/80760/5104/207/55031/1893/1293/7076/7078	20
BP	GO:0006022	aminoglycan metabolic process	13/562	129/18723	0.000136874	0.0058139	0.00483005	1117/633/2247/4166/92370/9469/1213/3423/1486/80760/79586/207/55790	13
BP	GO:0060541	respiratory system development	17/562	203/18723	0.000140355	0.00583776	0.00484988	3371/6678/7422/9509/2247/6662/445/53834/2737/57333/6497/4054/5310/4015/10905/1522/54206	17
BP	GO:0055001	muscle cell development	16/562	184/18723	0.000141625	0.00583776	0.00484988	1311/7422/4773/10529/6497/5530/87/4015/5339/5573/3688/81/2022/9948/4205/4000	16
BP	GO:0006735	NADH regeneration	4/562	10/18723	0.000146022	0.00583776	0.00484988	2023/5214/5211/3098	4
BP	GO:0018401	peptidyl-proline hydroxylation to 4-hydroxy-L-proline	4/562	10/18723	0.000146022	0.00583776	0.00484988	5034/5033/8974/283208	4
BP	GO:0061621	canonical glycolysis	4/562	10/18723	0.000146022	0.00583776	0.00484988	2023/5214/5211/3098	4
BP	GO:0061718	glucose catabolic process to pyruvate	4/562	10/18723	0.000146022	0.00583776	0.00484988	2023/5214/5211/3098	4
BP	GO:0006890	retrograde vesicle-mediated transport, Golgi to endoplasmic reticulum	8/562	52/18723	0.000147318	0.00583776	0.00484988	11015/11014/9276/372/57222/10972/51614/5870	8
BP	GO:0050673	epithelial cell proliferation	28/562	437/18723	0.000147907	0.00583776	0.00484988	5654/6678/7422/28984/4017/2247/8828/595/6662/9500/5578/135228/3091/7046/2697/2191/23213/1296/5813/10000/54206/207/3150/4853/55959/1893/56005/1295	28
BP	GO:2001234	negative regulation of apoptotic signaling pathway	18/562	224/18723	0.000152205	0.00594425	0.00493834	1280/5054/2023/219699/3091/7046/10625/5329/3685/4282/1191/57448/7178/207/1495/55031/4150/4000	18
BP	GO:0001654	eye development	25/562	371/18723	0.000153271	0.00594425	0.00493834	1289/1290/3624/7422/64093/54549/2247/6662/2737/3091/7046/81029/6497/3913/57045/1296/493/25932/22931/54806/3150/4853/2782/468/1295	25
BP	GO:0032970	regulation of actin filament-based process	26/562	397/18723	0.000179326	0.00689477	0.00572801	11346/28984/6624/85458/148170/7046/2006/91663/55704/51466/832/57551/11034/375/8826/6281/5066/4853/10787/10109/9948/822/387/10092/476/396	26
BP	GO:0150063	visual system development	25/562	375/18723	0.000180884	0.00689524	0.0057284	1289/1290/3624/7422/64093/54549/2247/6662/2737/3091/7046/81029/6497/3913/57045/1296/493/25932/22931/54806/3150/4853/2782/468/1295	25
BP	GO:0034329	cell junction assembly	27/562	420/18723	0.000183242	0.00692594	0.0057539	2335/7422/54549/27286/667/5789/5578/6624/2697/8642/27020/10160/87/5781/22883/8321/5339/1981/23654/8826/5872/6281/1495/10015/10211/9948/387	27
BP	GO:0090114	COPII-coated vesicle budding	6/562	29/18723	0.000187695	0.00696258	0.00578435	9871/10484/22872/10972/6396/10342	6
BP	GO:0098868	bone growth	6/562	29/18723	0.000187695	0.00696258	0.00578435	1311/85301/6662/7059/4921/1893	6
BP	GO:1902305	regulation of sodium ion transmembrane transport	9/562	68/18723	0.000188895	0.00696258	0.00578435	288/481/3799/493/53826/375/65125/81/53827	9
BP	GO:0032330	regulation of chondrocyte differentiation	8/562	54/18723	0.000193256	0.00706494	0.00586938	4017/6660/7227/6662/2737/7046/4054/5781	8
BP	GO:0010975	regulation of neuron projection development	28/562	445/18723	0.0001998	0.00724477	0.00601878	2335/7422/5789/55754/25791/23303/26230/5530/3309/27020/10512/64764/1523/55704/8321/1982/6383/1522/23064/23654/7337/207/23271/8826/2664/57118/1809/387	28
BP	GO:0001822	kidney development	21/562	293/18723	0.000221639	0.00792972	0.00658782	9244/11174/7422/2247/6662/9500/445/25937/2737/7046/8642/3913/5310/23213/29927/10972/54806/8826/4853/55959/387	21
BP	GO:0150115	cell-substrate junction organization	11/562	101/18723	0.000223524	0.00792972	0.00658782	2335/7422/667/9922/87/5781/5339/8826/10982/6281/387	11
BP	GO:0072497	mesenchymal stem cell differentiation	4/562	11/18723	0.000224023	0.00792972	0.00658782	6660/6662/4054/8321	4
BP	GO:0070168	negative regulation of biomineral tissue development	6/562	30/18723	0.000228718	0.00797274	0.00662356	54829/5167/6662/3091/4054/1893	6
BP	GO:0010951	negative regulation of endopeptidase activity	19/562	252/18723	0.000230315	0.00797274	0.00662356	5265/5270/5054/7422/2597/2821/135228/358/5329/871/10972/57448/80760/5104/207/55031/1293/7076/7078	19
BP	GO:0048880	sensory system development	25/562	381/18723	0.000230602	0.00797274	0.00662356	1289/1290/3624/7422/64093/54549/2247/6662/2737/3091/7046/81029/6497/3913/57045/1296/493/25932/22931/54806/3150/4853/2782/468/1295	25
BP	GO:0072073	kidney epithelium development	13/562	136/18723	0.000232498	0.00797647	0.00662667	9244/7422/2247/6662/9500/25937/2737/8642/3913/5310/54806/8826/4853	13
BP	GO:0032535	regulation of cellular component size	25/562	383/18723	0.000249677	0.00850044	0.00706197	2335/7422/148170/358/10512/3778/2006/91663/51466/832/1982/10000/11034/375/1173/207/1808/2664/10787/10109/9948/822/4478/387/10092	25
BP	GO:0042692	muscle cell differentiation	25/562	384/18723	0.000259727	0.00877564	0.0072906	1311/7422/4773/6662/9780/10529/6095/81029/6497/5530/87/4015/9643/5339/4772/30846/5573/207/3688/81/10211/2022/9948/4205/4000	25
BP	GO:0048593	camera-type eye morphogenesis	12/562	120/18723	0.000263675	0.00884204	0.00734576	7422/54549/6662/2737/3091/6497/1296/54806/3150/4853/468/1295	12
BP	GO:0071604	transforming growth factor beta production	7/562	43/18723	0.000266555	0.0088719	0.00737057	2335/4060/3091/4054/3685/4052/10159	7
BP	GO:0009259	ribonucleotide metabolic process	25/562	385/18723	0.000270134	0.00892444	0.00741422	9060/5230/2023/5223/5167/2597/5315/3939/5214/7167/2821/203/47/205/6095/51727/3091/4907/55022/5236/9061/2026/5211/3098/387	25
BP	GO:0110150	negative regulation of biomineralization	6/562	31/18723	0.000276481	0.00906695	0.00753261	54829/5167/6662/3091/4054/1893	6
BP	GO:0090092	regulation of transmembrane receptor protein serine/threonine kinase signaling pathway	19/562	256/18723	0.00028126	0.00915635	0.00760688	5654/54829/3624/56937/4681/753/135228/7046/6497/3309/4052/23213/57045/11167/4015/8483/27122/4853/2022	19
BP	GO:0071496	cellular response to external stimulus	22/562	320/18723	0.000284289	0.00918104	0.0076274	3371/642658/6662/9780/664/2697/358/3309/10746/5781/1277/5339/3178/1981/51100/2308/207/1611/2022/476/468/396	22
BP	GO:0045765	regulation of angiogenesis	23/562	342/18723	0.000286136	0.00918104	0.0076274	6678/5054/51129/7422/5230/6271/28984/2247/5315/5578/3678/3091/358/23213/64094/3339/493/2969/10000/3688/2022/1893/56005	23
BP	GO:0033627	cell adhesion mediated by integrin	9/562	72/18723	0.000293416	0.0093474	0.0077656	5054/9780/3678/3685/5781/3693/22801/65125/3688	9
BP	GO:0019318	hexose metabolic process	18/562	237/18723	0.000305369	0.00959118	0.00796812	5230/23516/2023/5507/5167/2597/5214/7167/2821/6095/5236/4837/5211/3098/207/10776/27230/468	18
BP	GO:0031334	positive regulation of protein-containing complex assembly	18/562	237/18723	0.000305369	0.00959118	0.00796812	7422/51673/9780/57600/6624/148170/51466/647087/1191/1981/375/51100/10787/472/10109/4478/387/10092	18
BP	GO:0043542	endothelial cell migration	20/562	279/18723	0.000309777	0.00966159	0.00802662	6678/7422/28984/4017/27286/2247/8828/2821/5578/3091/7046/2191/11167/64094/493/10000/207/5872/3688/387	20
BP	GO:0035265	organ growth	15/562	178/18723	0.000318537	0.00967697	0.0080394	1311/85301/2247/6662/7046/2697/7059/5781/51124/4921/7337/5573/207/1893/27230	15
BP	GO:0018208	peptidyl-proline modification	8/562	58/18723	0.000320547	0.00967697	0.0080394	5034/5033/60681/8974/283208/5524/10491/10536	8
BP	GO:0030502	negative regulation of bone mineralization	5/562	21/18723	0.000326792	0.00967697	0.0080394	5167/6662/3091/4054/1893	5
BP	GO:0007163	establishment or maintenance of cell polarity	17/562	218/18723	0.000327615	0.00967697	0.0080394	667/23150/6624/2697/358/4134/5310/154810/25932/1495/3688/10015/9948/4478/387/10092/4000	17
BP	GO:0006620	posttranslational protein targeting to endoplasmic reticulum membrane	4/562	12/18723	0.000328077	0.00967697	0.0080394	23480/3309/29927/128866	4
BP	GO:0061620	glycolytic process through glucose-6-phosphate	4/562	12/18723	0.000328077	0.00967697	0.0080394	2023/5214/5211/3098	4
BP	GO:0010811	positive regulation of cell-substrate adhesion	12/562	123/18723	0.000331705	0.00967697	0.0080394	2335/7422/151887/5034/10085/5781/91663/8826/6281/10109/1842/1295	12
BP	GO:0060323	head morphogenesis	6/562	32/18723	0.000331735	0.00967697	0.0080394	642658/59338/6497/5781/1277/10159	6
BP	GO:0061036	positive regulation of cartilage development	6/562	32/18723	0.000331735	0.00967697	0.0080394	4017/6660/642658/6662/2737/649	6
BP	GO:0072001	renal system development	21/562	302/18723	0.000333386	0.00967697	0.0080394	9244/11174/7422/2247/6662/9500/445/25937/2737/7046/8642/3913/5310/23213/29927/10972/54806/8826/4853/55959/387	21
BP	GO:0009150	purine ribonucleotide metabolic process	24/562	368/18723	0.000334138	0.00967697	0.0080394	9060/5230/2023/5223/5167/2597/5315/3939/5214/7167/2821/203/47/205/6095/3091/4907/55022/5236/9061/2026/5211/3098/387	24
BP	GO:0052547	regulation of peptidase activity	28/562	461/18723	0.000354394	0.0101974	0.00847176	2335/5265/5270/5054/7422/2597/2821/135228/57333/358/5329/5118/871/10972/57448/80760/10541/5104/207/1611/55031/1893/55075/1293/387/26355/7076/7078	28
BP	GO:0070972	protein localization to endoplasmic reticulum	9/562	74/18723	0.000361357	0.0103311	0.00858285	11015/11014/23480/2697/3309/29927/23471/128866/6734	9
BP	GO:1901342	regulation of vasculature development	23/562	348/18723	0.000366171	0.010402	0.00864178	6678/5054/51129/7422/5230/6271/28984/2247/5315/5578/3678/3091/358/23213/64094/3339/493/2969/10000/3688/2022/1893/56005	23
BP	GO:0010810	regulation of cell-substrate adhesion	17/562	221/18723	0.000383988	0.0108392	0.00900492	2335/5054/7422/4241/151887/5034/10085/5781/91663/1277/8826/6281/10109/81/1842/387/1295	17
BP	GO:0006891	intra-Golgi vesicle-mediated transport	6/562	33/18723	0.000395274	0.0110158	0.00915169	22820/1315/1523/9276/10490/5870	6
BP	GO:0150117	positive regulation of cell-substrate junction organization	6/562	33/18723	0.000395274	0.0110158	0.00915169	7422/9922/5781/8826/10982/6281	6
BP	GO:0072080	nephron tubule development	10/562	91/18723	0.000397657	0.0110158	0.00915169	7422/2247/6662/9500/25937/2737/8642/5310/54806/4853	10
BP	GO:0019693	ribose phosphate metabolic process	25/562	396/18723	0.000411376	0.0113255	0.009409	9060/5230/2023/5223/5167/2597/5315/3939/5214/7167/2821/203/47/205/6095/51727/3091/4907/55022/5236/9061/2026/5211/3098/387	25
BP	GO:0071214	cellular response to abiotic stimulus	22/562	331/18723	0.000451886	0.0122891	0.0102095	642658/6662/9780/664/1396/2697/358/3309/10746/5781/1277/5339/54206/207/55031/1936/472/2022/476/468/396/7076	22
BP	GO:0104004	cellular response to environmental stimulus	22/562	331/18723	0.000451886	0.0122891	0.0102095	642658/6662/9780/664/1396/2697/358/3309/10746/5781/1277/5339/54206/207/55031/1936/472/2022/476/468/396/7076	22
BP	GO:0030865	cortical cytoskeleton organization	8/562	61/18723	0.000455228	0.0123049	0.0102227	5339/11215/30846/5872/10787/10015/9948/387	8
BP	GO:0014745	negative regulation of muscle adaptation	4/562	13/18723	0.000462678	0.0123565	0.0102655	493/54206/2308/4000	4
BP	GO:0061615	glycolytic process through fructose-6-phosphate	4/562	13/18723	0.000462678	0.0123565	0.0102655	2023/5214/5211/3098	4
BP	GO:0007595	lactation	7/562	47/18723	0.000469081	0.012453	0.0103456	7422/595/3091/2030/5066/9612/1036	7
BP	GO:2001233	regulation of apoptotic signaling pathway	23/562	356/18723	0.000503073	0.0132764	0.0110297	1280/5054/3624/2023/5034/9500/2923/219699/3091/7046/10625/5329/3685/4282/1191/57448/7178/207/1495/55031/4150/4000/7078	23
BP	GO:0051346	negative regulation of hydrolase activity	24/562	379/18723	0.000510447	0.0133917	0.0111255	5265/5270/5054/51129/7422/23516/2597/2821/135228/358/5329/5524/871/10972/57448/80760/5104/207/65125/55031/1893/1293/7076/7078	24
BP	GO:0061326	renal tubule development	10/562	94/18723	0.000516391	0.0134684	0.0111893	7422/2247/6662/9500/25937/2737/8642/5310/54806/4853	10
BP	GO:0051592	response to calcium ion	13/562	149/18723	0.000564509	0.0146379	0.0121608	6678/595/9536/5530/3309/3778/22872/3710/25932/8826/2664/65125/4205	13
BP	GO:0006029	proteoglycan metabolic process	9/562	79/18723	0.000589514	0.0151979	0.012626	1280/633/1301/92370/9469/23213/79586/55790/55959	9
BP	GO:0043457	regulation of cellular respiration	7/562	49/18723	0.000608427	0.0155953	0.0129562	664/205/3091/6472/207/387/1346	7
BP	GO:0003413	chondrocyte differentiation involved in endochondral bone morphogenesis	4/562	14/18723	0.00063244	0.0160266	0.0133145	85301/6662/9321/871	4
BP	GO:0035437	maintenance of protein localization in endoplasmic reticulum	4/562	14/18723	0.00063244	0.0160266	0.0133145	11015/11014/2697/3309	4
BP	GO:0009100	glycoprotein metabolic process	24/562	387/18723	0.000685392	0.0172703	0.0143478	1280/633/1301/92370/9469/8704/2673/3091/6184/2590/3703/9321/23213/2589/9945/6185/10905/26232/2801/79586/23193/55790/55959/27230	24
BP	GO:0007160	cell-matrix adhesion	17/562	233/18723	0.000701436	0.0175086	0.0145457	2335/1281/5054/7422/7059/3685/5310/87/5781/3693/22801/8515/8826/6281/3688/1842/387	17
BP	GO:0032507	maintenance of protein location in cell	8/562	65/18723	0.000702698	0.0175086	0.0145457	288/11015/11014/2697/3309/55704/3098/207	8
BP	GO:0001935	endothelial cell proliferation	15/562	193/18723	0.000746844	0.0184696	0.0153441	6678/7422/28984/4017/2247/8828/5578/3091/7046/2697/23213/10000/207/1893/56005	15
BP	GO:1905332	positive regulation of morphogenesis of an epithelium	6/562	37/18723	0.000749549	0.0184696	0.0153441	7422/2247/6662/9500/2697/81029	6
BP	GO:0090596	sensory organ morphogenesis	18/562	256/18723	0.000762545	0.0186865	0.0155243	1280/1289/1290/1301/7422/54549/2247/6662/2737/3091/6169/6497/1296/54806/3150/4853/468/1295	18
BP	GO:0043010	camera-type eye development	21/562	322/18723	0.00077072	0.0187837	0.015605	3624/7422/54549/2247/6662/2737/3091/7046/81029/6497/3913/57045/1296/493/25932/54806/3150/4853/2782/468/1295	21
BP	GO:0005996	monosaccharide metabolic process	18/562	257/18723	0.000797725	0.0193362	0.016064	5230/23516/2023/5507/5167/2597/5214/7167/2821/6095/5236/4837/5211/3098/207/10776/27230/468	18
BP	GO:0072521	purine-containing compound metabolic process	25/562	416/18723	0.000839541	0.0199765	0.016596	9060/5230/2023/5223/5167/2597/5315/3939/5214/7167/2821/203/47/205/6095/3091/4907/55022/5236/6472/9061/2026/5211/3098/387	25
BP	GO:0090110	COPII-coated vesicle cargo loading	4/562	15/18723	0.000842057	0.0199765	0.016596	9871/10484/22872/6396	4
BP	GO:0098760	response to interleukin-7	4/562	15/18723	0.000842057	0.0199765	0.016596	5034/2923/4046/5887	4
BP	GO:0098761	cellular response to interleukin-7	4/562	15/18723	0.000842057	0.0199765	0.016596	5034/2923/4046/5887	4
BP	GO:0030203	glycosaminoglycan metabolic process	11/562	118/18723	0.000852423	0.0201154	0.0167114	633/2247/4166/92370/9469/1213/3423/80760/79586/207/55790	11
BP	GO:0031032	actomyosin structure organization	15/562	196/18723	0.000874915	0.020515	0.0170434	28984/10529/7046/2006/55704/51466/5339/3693/5573/6281/3688/10015/9948/387/4205	15
BP	GO:0030879	mammary gland development	12/562	137/18723	0.000878559	0.020515	0.0170434	7422/2247/595/6662/2737/3091/394/2030/207/5066/9612/1036	12
BP	GO:0010634	positive regulation of epithelial cell migration	14/562	176/18723	0.000884242	0.0205402	0.0170643	6678/7422/27286/2247/8828/6662/2821/9922/5578/3091/64094/10000/207/10982	14
BP	GO:0007015	actin filament organization	26/562	442/18723	0.00091063	0.0210436	0.0174825	11346/28984/7184/10529/6624/148170/7046/87/2006/91663/55704/51466/832/5339/3693/11034/375/6281/1495/10787/10109/9948/822/1809/387/10092	26
BP	GO:0051017	actin filament bundle assembly	13/562	157/18723	0.000922734	0.0212134	0.0176236	11346/28984/7184/6624/7046/87/2006/55704/51466/3693/6281/1809/387	13
BP	GO:0030324	lung development	14/562	177/18723	0.000934441	0.0213723	0.0177556	3371/6678/7422/9509/2247/6662/2737/57333/4054/5310/4015/10905/1522/54206	14
BP	GO:0006163	purine nucleotide metabolic process	24/562	396/18723	0.000942614	0.021412	0.0177886	9060/5230/2023/5223/5167/2597/5315/3939/5214/7167/2821/203/47/205/6095/3091/4907/55022/5236/9061/2026/5211/3098/387	24
BP	GO:0061564	axon development	27/562	467/18723	0.000945779	0.021412	0.0177886	2335/3371/10100/55118/7422/288/8828/65059/219699/2737/23303/26230/27020/3913/10512/3799/5781/26053/1982/23654/23271/1495/1808/2664/4853/3688/10211	27
BP	GO:0048675	axon extension	11/562	120/18723	0.000980081	0.0220477	0.0183167	2335/7422/8828/65059/3913/10512/26053/1982/1808/2664/3688	11
BP	GO:0045861	negative regulation of proteolysis	22/562	351/18723	0.000983744	0.0220477	0.0183167	5265/5270/5054/7422/2597/2821/135228/358/5329/871/10972/1522/57448/80760/5104/207/55031/1893/1293/2619/7076/7078	22
BP	GO:0002064	epithelial cell development	16/562	220/18723	0.00103046	0.0229792	0.0190906	7422/6662/1306/3091/81029/3913/91663/546/5339/25932/207/8826/5872/4853/4478/468	16
BP	GO:0001936	regulation of endothelial cell proliferation	14/562	179/18723	0.00104206	0.0231224	0.0192095	6678/7422/28984/2247/8828/5578/3091/7046/2697/23213/10000/207/1893/56005	14
BP	GO:0030177	positive regulation of Wnt signaling pathway	12/562	140/18723	0.00106246	0.0234583	0.0194886	2247/85458/81029/6497/23213/1277/9736/65125/55031/10159/55959/23399	12
BP	GO:1903510	mucopolysaccharide metabolic process	9/562	86/18723	0.00109489	0.0240553	0.0199846	633/2247/4166/9469/1213/80760/79586/207/55790	9
BP	GO:0035459	vesicle cargo loading	5/562	27/18723	0.0011174	0.0244294	0.0202954	9871/10484/22872/10972/6396	5
BP	GO:0008584	male gonad development	12/562	141/18723	0.00113044	0.024594	0.0204321	3624/595/642658/6662/59338/7046/546/8894/7110/7812/5872/1495	12
BP	GO:0030866	cortical actin cytoskeleton organization	6/562	40/18723	0.00114697	0.0248325	0.0206303	5339/11215/30846/5872/10787/10015	6
BP	GO:0030323	respiratory tube development	14/562	181/18723	0.00115991	0.0249483	0.0207265	3371/6678/7422/9509/2247/6662/2737/57333/4054/5310/4015/10905/1522/54206	14
BP	GO:0061572	actin filament bundle organization	13/562	161/18723	0.00116351	0.0249483	0.0207265	11346/28984/7184/6624/7046/87/2006/55704/51466/3693/6281/1809/387	13
BP	GO:0016051	carbohydrate biosynthetic process	15/562	202/18723	0.00118743	0.0253394	0.0210514	5230/23516/7360/5507/5167/7167/2821/1213/2632/5236/4837/207/10776/55790/468	15
BP	GO:0007009	plasma membrane organization	12/562	142/18723	0.00120199	0.0254071	0.0211076	1289/288/11252/5339/1191/30846/51100/5104/207/10211/27230/10397	12
BP	GO:0046546	development of primary male sexual characteristics	12/562	142/18723	0.00120199	0.0254071	0.0211076	3624/595/642658/6662/59338/7046/546/8894/7110/7812/5872/1495	12
BP	GO:0003179	heart valve morphogenesis	7/562	55/18723	0.00123128	0.0259032	0.0215198	642658/6662/53834/8642/2006/4772/4853	7
BP	GO:0050678	regulation of epithelial cell proliferation	23/562	381/18723	0.00125742	0.0263292	0.0218736	5654/6678/7422/28984/2247/8828/595/6662/9500/5578/135228/3091/7046/2697/23213/10000/54206/207/3150/4853/55959/1893/56005	23
BP	GO:0072078	nephron tubule morphogenesis	8/562	71/18723	0.00126633	0.0263917	0.0219256	7422/2247/6662/9500/2737/8642/5310/54806	8
BP	GO:0071634	regulation of transforming growth factor beta production	6/562	41/18723	0.00131002	0.0271511	0.0225565	2335/4060/3091/3685/4052/10159	6
BP	GO:0010575	positive regulation of vascular endothelial growth factor production	5/562	28/18723	0.00132712	0.0271511	0.0225565	6095/3091/23213/55959/468	5
BP	GO:0060325	face morphogenesis	5/562	28/18723	0.00132712	0.0271511	0.0225565	642658/59338/6497/5781/1277	5
BP	GO:1903672	positive regulation of sprouting angiogenesis	5/562	28/18723	0.00132712	0.0271511	0.0225565	7422/6271/2247/5315/3678	5
BP	GO:0007265	Ras protein signal transduction	21/562	337/18723	0.00136522	0.0278032	0.0230982	1281/1278/2247/9922/23362/148170/64787/394/26053/55738/10776/10982/2664/4853/10787/3688/5516/10211/2782/387/396	21
BP	GO:0006901	vesicle coating	4/562	17/18723	0.0013998	0.0282494	0.0234689	54732/26286/10972/10342	4
BP	GO:0010715	regulation of extracellular matrix disassembly	4/562	17/18723	0.0013998	0.0282494	0.0234689	4241/6624/2191/4921	4
BP	GO:0061351	neural precursor cell proliferation	12/562	145/18723	0.00143951	0.02892	0.024026	7422/2247/6660/2737/85458/4673/6095/3091/1522/23654/1495/387	12
BP	GO:0048545	response to steroid hormone	21/562	339/18723	0.00146838	0.0293676	0.0243979	6678/56937/11057/595/2821/445/358/10521/4015/1277/7110/54206/7337/2308/387758/5066/2022/9612/387/476/1036	21
BP	GO:0045047	protein targeting to ER	6/562	42/18723	0.00149019	0.0295388	0.0245402	23480/3309/29927/23471/128866/6734	6
BP	GO:0072595	maintenance of protein localization in organelle	6/562	42/18723	0.00149019	0.0295388	0.0245402	11015/11014/2697/3309/3098/207	6
BP	GO:0072088	nephron epithelium morphogenesis	8/562	73/18723	0.00151865	0.0299381	0.0248718	7422/2247/6662/9500/2737/8642/5310/54806	8
BP	GO:0034446	substrate adhesion-dependent cell spreading	10/562	108/18723	0.00152375	0.0299381	0.0248718	2335/4241/5034/3913/3685/91663/6281/10109/81/387	10
BP	GO:0017015	regulation of transforming growth factor beta receptor signaling pathway	11/562	128/18723	0.00165885	0.0324459	0.0269553	5654/54829/56937/753/135228/6497/3309/4052/4015/27122/2022	11
BP	GO:1902905	positive regulation of supramolecular fiber organization	15/562	209/18723	0.00166594	0.0324459	0.0269553	11346/28984/148170/7046/55704/51466/1191/11034/375/6281/10787/10109/9948/387/10092	15
BP	GO:0010171	body morphogenesis	6/562	43/18723	0.00168861	0.0324663	0.0269722	642658/59338/6497/5781/1277/10159	6
BP	GO:0031952	regulation of protein autophosphorylation	6/562	43/18723	0.00168861	0.0324663	0.0269722	7422/5167/56034/54206/8826/2022	6
BP	GO:2000649	regulation of sodium ion transmembrane transporter activity	7/562	58/18723	0.00168883	0.0324663	0.0269722	288/481/3799/53826/65125/81/53827	7
BP	GO:0003417	growth plate cartilage development	4/562	18/18723	0.00175739	0.0333529	0.0277088	1311/85301/6662/7059	4
BP	GO:0043217	myelin maintenance	4/562	18/18723	0.00175739	0.0333529	0.0277088	5339/1191/207/10397	4
BP	GO:0060008	Sertoli cell differentiation	4/562	18/18723	0.00175739	0.0333529	0.0277088	642658/6662/546/5872	4
BP	GO:0006094	gluconeogenesis	8/562	75/18723	0.00180926	0.0338969	0.0281608	5230/23516/7167/2821/5236/4837/10776/468	8
BP	GO:0061333	renal tubule morphogenesis	8/562	75/18723	0.00180926	0.0338969	0.0281608	7422/2247/6662/9500/2737/8642/5310/54806	8
BP	GO:0003299	muscle hypertrophy in response to stress	5/562	30/18723	0.00183165	0.0338969	0.0281608	5530/493/54206/2308/4000	5
BP	GO:0014887	cardiac muscle adaptation	5/562	30/18723	0.00183165	0.0338969	0.0281608	5530/493/54206/2308/4000	5
BP	GO:0014898	cardiac muscle hypertrophy in response to stress	5/562	30/18723	0.00183165	0.0338969	0.0281608	5530/493/54206/2308/4000	5
BP	GO:0019674	NAD metabolic process	5/562	30/18723	0.00183165	0.0338969	0.0281608	2023/3939/5214/5211/3098	5
BP	GO:0009117	nucleotide metabolic process	27/562	489/18723	0.00184032	0.0339166	0.0281771	9060/5230/2023/5223/5167/2597/5315/3939/5214/7167/2821/203/47/205/6095/51727/3091/4907/55022/5236/9061/2026/4837/5211/3098/1890/387	27
BP	GO:0001938	positive regulation of endothelial cell proliferation	10/562	111/18723	0.00187291	0.0342856	0.0284837	7422/2247/8828/5578/3091/7046/10000/207/1893/56005	10
BP	GO:0043467	regulation of generation of precursor metabolites and energy	11/562	130/18723	0.00187803	0.0342856	0.0284837	5223/5507/5167/664/205/3091/6472/207/10063/387/1346	11
BP	GO:0016050	vesicle organization	19/562	300/18723	0.00188635	0.0342856	0.0284837	5270/54732/9871/10484/3799/22872/26286/8615/7110/10972/10490/6396/375/1173/10342/5872/6281/128866/10015	19
BP	GO:0007589	body fluid secretion	9/562	93/18723	0.00190445	0.0342856	0.0284837	7422/595/3091/358/2030/5066/65125/9612/1036	9
BP	GO:0060993	kidney morphogenesis	9/562	93/18723	0.00190445	0.0342856	0.0284837	7422/2247/6662/9500/25937/2737/8642/5310/54806	9
BP	GO:0030521	androgen receptor signaling pathway	6/562	44/18723	0.00190647	0.0342856	0.0284837	56937/10521/7110/7337/9612/387	6
BP	GO:0110053	regulation of actin filament organization	18/562	278/18723	0.00193072	0.0345823	0.0287302	11346/28984/148170/7046/2006/91663/55704/51466/832/11034/375/6281/10787/10109/9948/822/387/10092	18
BP	GO:0072028	nephron morphogenesis	8/562	76/18723	0.00197014	0.0351473	0.0291996	7422/2247/6662/9500/2737/8642/5310/54806	8
BP	GO:0090101	negative regulation of transmembrane receptor protein serine/threonine kinase signaling pathway	11/562	131/18723	0.00199614	0.0353285	0.0293501	5654/54829/56937/4681/753/135228/6497/3309/4052/57045/8483	11
BP	GO:1903844	regulation of cellular response to transforming growth factor beta stimulus	11/562	131/18723	0.00199614	0.0353285	0.0293501	5654/54829/56937/753/135228/6497/3309/4052/4015/27122/2022	11
BP	GO:2001236	regulation of extrinsic apoptotic signaling pathway	12/562	151/18723	0.00203129	0.0358085	0.0297489	1280/5054/3624/2923/219699/7046/3685/57448/207/1495/4000/7078	12
BP	GO:0031638	zymogen activation	7/562	60/18723	0.00206057	0.0361817	0.0300589	5270/5054/5230/2023/4241/7123/1522	7
BP	GO:1990138	neuron projection extension	13/562	172/18723	0.00210864	0.0368806	0.0306395	2335/7422/8828/65059/3913/10512/51299/26053/1982/8826/1808/2664/3688	13
BP	GO:0030850	prostate gland development	6/562	45/18723	0.00214493	0.0372871	0.0309773	3371/6662/1396/2737/23213/7337	6
BP	GO:0006007	glucose catabolic process	4/562	19/18723	0.00217369	0.0372871	0.0309773	2023/5214/5211/3098	4
BP	GO:0030011	maintenance of cell polarity	4/562	19/18723	0.00217369	0.0372871	0.0309773	667/10015/9948/10092	4
BP	GO:0032011	ARF protein signal transduction	4/562	19/18723	0.00217369	0.0372871	0.0309773	9922/23362/55738/10982	4
BP	GO:0032012	regulation of ARF protein signal transduction	4/562	19/18723	0.00217369	0.0372871	0.0309773	9922/23362/55738/10982	4
BP	GO:0007044	cell-substrate junction assembly	9/562	95/18723	0.0022073	0.0377186	0.0313357	2335/7422/667/87/5781/5339/8826/6281/387	9
BP	GO:1901654	response to ketone	14/562	194/18723	0.00223032	0.0379665	0.0315417	3371/768/11057/595/2821/445/358/54206/7337/2308/207/387758/2782/4478	14
BP	GO:0010595	positive regulation of endothelial cell migration	11/562	133/18723	0.00225051	0.0381645	0.0317062	6678/7422/27286/2247/8828/2821/5578/3091/64094/10000/207	11
BP	GO:0006753	nucleoside phosphate metabolic process	27/562	497/18723	0.0023108	0.038993	0.0323944	9060/5230/2023/5223/5167/2597/5315/3939/5214/7167/2821/203/47/205/6095/51727/3091/4907/55022/5236/9061/2026/4837/5211/3098/1890/387	27
BP	GO:0019319	hexose biosynthetic process	8/562	78/18723	0.00232559	0.038993	0.0323944	5230/23516/7167/2821/5236/4837/10776/468	8
BP	GO:0030500	regulation of bone mineralization	8/562	78/18723	0.00232559	0.038993	0.0323944	1311/56172/5167/6662/3091/4054/4921/1893	8
BP	GO:0072599	establishment of protein localization to endoplasmic reticulum	6/562	46/18723	0.00240522	0.0401771	0.0333782	23480/3309/29927/23471/128866/6734	6
BP	GO:0072659	protein localization to plasma membrane	18/562	284/18723	0.00243467	0.0405173	0.0336608	288/481/1213/55022/8642/10484/3799/91663/55704/493/10490/30846/1173/207/5872/6281/3688/10211	18
BP	GO:0048771	tissue remodeling	13/562	175/18723	0.00245486	0.0406994	0.0338121	633/4982/1464/5578/10609/3091/2697/5530/4054/10512/4921/4853/7076	13
BP	GO:0014044	Schwann cell development	5/562	32/18723	0.00246387	0.0406994	0.0338121	6497/3913/5339/207/10397	5
BP	GO:0014068	positive regulation of phosphatidylinositol 3-kinase signaling	8/562	79/18723	0.0025212	0.0414629	0.0344464	2335/2247/6662/219699/56034/7337/4150/56005	8
BP	GO:0001101	response to acid chemical	11/562	135/18723	0.00253055	0.0414629	0.0344464	1290/7422/1278/1291/445/56034/493/1277/5339/387/1036	11
BP	GO:0070167	regulation of biomineral tissue development	9/562	97/18723	0.00254727	0.0414629	0.0344464	54829/1311/56172/5167/6662/3091/4054/4921/1893	9
BP	GO:2001237	negative regulation of extrinsic apoptotic signaling pathway	9/562	97/18723	0.00254727	0.0414629	0.0344464	1280/5054/219699/7046/3685/57448/207/1495/4000	9
BP	GO:0060537	muscle tissue development	23/562	403/18723	0.00258244	0.0418826	0.034795	1301/7422/2247/642658/6662/10529/7046/2697/6497/5530/10512/10521/4015/2006/5339/5573/4853/3688/10211/2022/387/4205/4000	23
BP	GO:0022604	regulation of cell morphogenesis	19/562	309/18723	0.00262791	0.0424654	0.0352793	2335/6678/7422/4241/5034/5789/148170/1523/91663/832/54873/23654/6281/10109/81/9948/4478/387/396	19
BP	GO:0032332	positive regulation of chondrocyte differentiation	4/562	20/18723	0.0026533	0.042721	0.0354916	4017/6660/6662/2737	4
BP	GO:0010712	regulation of collagen metabolic process	6/562	47/18723	0.00268856	0.0428469	0.0355962	28984/642658/2191/54206/3688/2022	6
BP	GO:0009791	post-embryonic development	8/562	80/18723	0.00272946	0.0428469	0.0355962	7422/59338/7046/10512/546/3150/55870/27230	8
BP	GO:0071229	cellular response to acid chemical	8/562	80/18723	0.00272946	0.0428469	0.0355962	1290/7422/1278/1291/445/56034/1277/5339	8
BP	GO:2001243	negative regulation of intrinsic apoptotic signaling pathway	9/562	98/18723	0.00273215	0.0428469	0.0355962	2023/3091/10625/5329/4282/1191/7178/207/55031	9
BP	GO:0032233	positive regulation of actin filament bundle assembly	7/562	63/18723	0.00273317	0.0428469	0.0355962	11346/28984/7046/55704/51466/6281/387	7
BP	GO:0009133	nucleoside diphosphate biosynthetic process	3/562	10/18723	0.00275719	0.0428469	0.0355962	203/205/51727	3
BP	GO:0036363	transforming growth factor beta activation	3/562	10/18723	0.00275719	0.0428469	0.0355962	4054/3685/4052	3
BP	GO:0048194	Golgi vesicle budding	3/562	10/18723	0.00275719	0.0428469	0.0355962	54732/26286/10972	3
BP	GO:0071803	positive regulation of podosome assembly	3/562	10/18723	0.00275719	0.0428469	0.0355962	6624/4478/387	3
BP	GO:0097084	vascular associated smooth muscle cell development	3/562	10/18723	0.00275719	0.0428469	0.0355962	1311/7422/2022	3
BP	GO:0007030	Golgi organization	12/562	157/18723	0.00280895	0.0434997	0.0361386	54732/6836/2804/23015/3998/9321/8615/10972/10490/2801/23271/23423	12
BP	GO:0016358	dendrite development	16/562	243/18723	0.00284914	0.043951	0.0365135	9922/5789/25791/5530/10160/1523/1982/6383/375/7337/23271/8826/3688/57118/387/4205	16
BP	GO:0008406	gonad development	15/562	221/18723	0.0028578	0.043951	0.0365135	3624/7422/595/642658/6662/59338/7046/3309/546/8894/7110/7337/7812/5872/1495	15
BP	GO:0110149	regulation of biomineralization	9/562	99/18723	0.00292748	0.0446136	0.0370639	54829/1311/56172/5167/6662/3091/4054/4921/1893	9
BP	GO:1902903	regulation of supramolecular fiber organization	22/562	383/18723	0.00293117	0.0446136	0.0370639	11346/28984/165/148170/7046/2006/91663/55704/51466/832/1191/57551/11034/375/23271/6281/10787/10109/9948/822/387/10092	22
BP	GO:0006413	translational initiation	10/562	118/18723	0.00294171	0.0446136	0.0370639	6218/8894/1982/1981/8661/1975/7812/1964/3646/468	10
BP	GO:0022612	gland morphogenesis	10/562	118/18723	0.00294171	0.0446136	0.0370639	3371/6662/1396/2737/10512/23213/57045/4853/55959/4478	10
BP	GO:0030512	negative regulation of transforming growth factor beta receptor signaling pathway	8/562	81/18723	0.0029509	0.0446136	0.0370639	5654/54829/56937/753/135228/6497/3309/4052	8
BP	GO:0052548	regulation of endopeptidase activity	24/562	432/18723	0.00297809	0.0448726	0.0372791	5265/5270/5054/7422/2597/2821/135228/358/5329/871/10972/57448/80760/10541/5104/207/1611/55031/55075/1293/387/26355/7076/7078	24
BP	GO:0090199	regulation of release of cytochrome c from mitochondria	6/562	48/18723	0.00299619	0.0449932	0.0373793	664/5329/1191/207/26355/4000	6
BP	GO:0014706	striated muscle tissue development	22/562	384/18723	0.00302463	0.045268	0.0376076	1301/7422/2247/642658/10529/7046/2697/6497/5530/10512/10521/4015/2006/5339/5573/4853/3688/10211/2022/387/4205/4000	22
BP	GO:0045807	positive regulation of endocytosis	9/562	100/18723	0.00313368	0.0465874	0.0387037	5054/7422/5530/977/1191/375/1173/54806/10211	9
BP	GO:0060840	artery development	9/562	100/18723	0.00313368	0.0465874	0.0387037	11174/1311/7422/60681/2737/7046/4015/10000/2022	9
BP	GO:0008543	fibroblast growth factor receptor signaling pathway	8/562	82/18723	0.00318609	0.0468038	0.0388835	2247/53834/27020/23213/64094/5781/23064/55959	8
BP	GO:0046364	monosaccharide biosynthetic process	8/562	82/18723	0.00318609	0.0468038	0.0388835	5230/23516/7167/2821/5236/4837/10776/468	8
BP	GO:0000002	mitochondrial genome maintenance	4/562	21/18723	0.00320071	0.0468038	0.0388835	10000/1890/55186/4205	4
BP	GO:0048199	vesicle targeting, to, from or within Golgi	4/562	21/18723	0.00320071	0.0468038	0.0388835	54732/26286/10972/10342	4
BP	GO:0072243	metanephric nephron epithelium development	4/562	21/18723	0.00320071	0.0468038	0.0388835	6662/25937/3913/5310	4
BP	GO:0002183	cytoplasmic translational initiation	5/562	34/18723	0.00324108	0.0471031	0.0391322	8894/1981/8661/1975/3646	5
BP	GO:0003170	heart valve development	7/562	65/18723	0.00326733	0.0471031	0.0391322	642658/6662/53834/8642/2006/4772/4853	7
BP	GO:0070613	regulation of protein processing	7/562	65/18723	0.00326733	0.0471031	0.0391322	5270/5054/2023/4241/7123/1522/2619	7
BP	GO:1905330	regulation of morphogenesis of an epithelium	7/562	65/18723	0.00326733	0.0471031	0.0391322	7422/2247/6662/9500/2697/81029/23213	7
BP	GO:0010632	regulation of epithelial cell migration	18/562	292/18723	0.00327398	0.0471031	0.0391322	6678/7422/28984/27286/2247/8828/6662/2821/9922/5578/3091/64094/51466/493/10000/207/10982/387	18
BP	GO:0071774	response to fibroblast growth factor	10/562	120/18723	0.00332294	0.0472897	0.0392872	3371/2247/53834/27020/23213/64094/5781/1277/23064/55959	10
BP	GO:0021695	cerebellar cortex development	6/562	49/18723	0.00332936	0.0472897	0.0392872	5270/8704/6095/3309/5781/372	6
BP	GO:0035088	establishment or maintenance of apical/basal cell polarity	6/562	49/18723	0.00332936	0.0472897	0.0392872	6624/25932/10015/9948/4478/387	6
BP	GO:0061245	establishment or maintenance of bipolar cell polarity	6/562	49/18723	0.00332936	0.0472897	0.0392872	6624/25932/10015/9948/4478/387	6
BP	GO:0010001	glial cell differentiation	15/562	225/18723	0.0033849	0.0479258	0.0398157	5270/10100/2247/6662/664/2737/6497/3913/5781/5339/1191/207/9948/387/10397	15
BP	GO:0045785	positive regulation of cell adhesion	24/562	437/18723	0.00344397	0.0484868	0.0402817	2335/7422/1604/288/151887/5034/9780/10085/5578/2737/5530/5329/3685/5781/91663/207/8826/6281/472/10109/10211/1842/387/1295	24
BP	GO:0061138	morphogenesis of a branching epithelium	13/562	182/18723	0.00344626	0.0484868	0.0402817	3371/7422/2247/6662/9500/2737/8642/5310/10512/23213/25932/1522/2022	13
BP	GO:0071300	cellular response to retinoic acid	7/562	66/18723	0.00356256	0.0499509	0.0414981	3371/6662/81029/358/1277/23064/472	7
BP	GO:0045137	development of primary sexual characteristics	15/562	227/18723	0.00367694	0.0499509	0.0414981	3624/7422/595/642658/6662/59338/7046/3309/546/8894/7110/7337/7812/5872/1495	15
BP	GO:0071709	membrane assembly	6/562	50/18723	0.00368935	0.0499509	0.0414981	288/5789/11252/6281/128866/10211	6
BP	GO:0001893	maternal placenta development	5/562	35/18723	0.00368949	0.0499509	0.0414981	51673/2697/1508/207/55870	5
BP	GO:0034405	response to fluid shear stress	5/562	35/18723	0.00368949	0.0499509	0.0414981	445/2697/5310/5339/207	5
BP	GO:0050654	chondroitin sulfate proteoglycan metabolic process	5/562	35/18723	0.00368949	0.0499509	0.0414981	633/92370/9469/79586/55790	5
BP	GO:0006112	energy reserve metabolic process	8/562	84/18723	0.00369996	0.0499509	0.0414981	7360/5507/5167/2673/2632/55022/9945/207	8
BP	GO:0001765	membrane raft assembly	3/562	11/18723	0.00370712	0.0499509	0.0414981	11252/6281/10211	3
BP	GO:0032836	glomerular basement membrane development	3/562	11/18723	0.00370712	0.0499509	0.0414981	3913/23213/55959	3
BP	GO:0033327	Leydig cell differentiation	3/562	11/18723	0.00370712	0.0499509	0.0414981	595/59338/7110	3
BP	GO:0043589	skin morphogenesis	3/562	11/18723	0.00370712	0.0499509	0.0414981	1278/1277/54206	3
BP	GO:0046349	amino sugar biosynthetic process	3/562	11/18723	0.00370712	0.0499509	0.0414981	2673/9945/6675	3
BP	GO:0046940	nucleoside monophosphate phosphorylation	3/562	11/18723	0.00370712	0.0499509	0.0414981	203/205/51727	3
BP	GO:0060174	limb bud formation	3/562	11/18723	0.00370712	0.0499509	0.0414981	1280/6662/10512	3
CC	GO:0062023	collagen-containing extracellular matrix	79/584	425/19550	4.08631e-40	2.00229e-37	1.44526e-37	1280/2335/5654/176/3371/1281/6678/7045/4969/1289/5265/2331/5270/1290/633/5054/54829/1311/1301/51129/25878/64093/23452/1278/1805/4060/50937/1464/151887/9509/4017/85301/27286/5315/1291/667/5549/165/7184/10085/7837/1306/64856/81029/7059/977/4054/439921/3913/3998/5118/4052/23213/2006/8483/64094/1296/3339/1292/1277/871/7123/6383/1522/1191/80760/1508/4053/5104/6281/284297/308/4147/1893/6275/1293/1295/7…	79
CC	GO:0005788	endoplasmic reticulum lumen	56/584	313/19550	1.15431e-27	2.82806e-25	2.0413e-25	1280/2335/3371/1281/1289/5265/1290/1301/1278/4241/5034/85301/5033/1291/23127/60681/7184/813/56975/1306/8974/2923/51280/10970/64856/56034/283208/57333/81029/821/3309/5329/3913/4052/3895/11098/5955/11167/5768/1296/1292/1277/10491/871/10130/6383/1522/1191/5954/23193/4924/79188/1293/56005/1295/7076	56
CC	GO:0005925	focal adhesion	59/584	418/19550	1.52984e-23	2.49875e-21	1.80361e-21	3371/1464/5034/6235/667/7184/9260/64759/6168/2923/1213/85458/3678/2697/79026/6169/3309/977/6175/5329/11252/6218/2191/3685/9902/87/3339/51466/6181/6124/8321/6205/5339/3693/22801/375/4921/8826/10982/1495/308/10787/3688/7145/10109/81/10015/10211/2022/6129/6122/4478/6191/387/3313/10092/6160/6202/6217	59
CC	GO:0030055	cell-substrate junction	59/584	425/19550	3.62776e-23	4.44401e-21	3.20771e-21	3371/1464/5034/6235/667/7184/9260/64759/6168/2923/1213/85458/3678/2697/79026/6169/3309/977/6175/5329/11252/6218/2191/3685/9902/87/3339/51466/6181/6124/8321/6205/5339/3693/22801/375/4921/8826/10982/1495/308/10787/3688/7145/10109/81/10015/10211/2022/6129/6122/4478/6191/387/3313/10092/6160/6202/6217	59
CC	GO:0005793	endoplasmic reticulum-Golgi intermediate compartment	28/584	132/19550	2.09668e-16	2.05474e-14	1.48312e-14	2335/5265/1604/5034/54732/9780/6836/10175/22820/1315/2804/3309/10897/3998/9321/2589/4925/57222/871/10130/10972/1522/2801/51614/23423/4924/290/56005	28
CC	GO:0005583	fibrillar collagen trimer	9/584	12/19550	3.62038e-12	2.53426e-10	1.82924e-10	1280/1281/1289/1290/1301/1278/4060/85301/1277	9
CC	GO:0098643	banded collagen fibril	9/584	12/19550	3.62038e-12	2.53426e-10	1.82924e-10	1280/1281/1289/1290/1301/1278/4060/85301/1277	9
CC	GO:0042470	melanosome	21/584	109/19550	8.79682e-12	4.78938e-10	3.457e-10	5034/7184/813/2923/6509/1213/4673/6184/821/3309/6510/10130/10972/1508/23193/27044/3688/10015/10211/822/476	21
CC	GO:0048770	pigment granule	21/584	109/19550	8.79682e-12	4.78938e-10	3.457e-10	5034/7184/813/2923/6509/1213/4673/6184/821/3309/6510/10130/10972/1508/23193/27044/3688/10015/10211/822/476	21
CC	GO:0022626	cytosolic ribosome	20/584	102/19550	1.96819e-11	9.64412e-10	6.96117e-10	6235/6168/6169/6175/6157/6218/6173/6181/6124/6205/6144/6227/3921/6129/6122/6191/6160/6147/6202/6217	20
CC	GO:0005604	basement membrane	19/584	96/19550	5.29397e-11	2.35822e-09	1.70218e-09	1280/2335/3371/6678/7045/1289/64093/151887/4017/667/1306/64856/977/3913/64094/1296/3339/1295/7076	19
CC	GO:0098644	complex of collagen trimers	10/584	21/19550	1.37483e-10	5.61388e-09	4.05212e-09	1280/1281/1289/1290/1301/1278/4060/85301/1277/1295	10
CC	GO:0030134	COPII-coated ER to Golgi transport vesicle	18/584	94/19550	3.02215e-10	1.13912e-08	8.22221e-09	5265/54732/10175/9871/10484/10897/3998/22872/8615/57222/51124/10972/1522/10490/2801/6396/51614/23423	18
CC	GO:0033116	endoplasmic reticulum-Golgi intermediate compartment membrane	16/584	77/19550	8.2948e-10	2.90318e-08	2.09553e-08	5265/1604/54732/9780/6836/10175/10897/3998/9321/2589/57222/10972/1522/2801/51614/23423	16
CC	GO:0031252	cell leading edge	38/584	422/19550	1.60019e-09	5.22728e-08	3.77307e-08	1464/5034/667/9260/9780/59338/23150/65059/1915/23362/6624/3678/64787/26230/8572/11252/2191/3685/25800/87/91663/55704/51466/832/375/207/8826/5872/1495/10787/3688/10159/10109/10211/822/1809/387/10092	38
CC	GO:0005791	rough endoplasmic reticulum	16/584	82/19550	2.20557e-09	6.75455e-08	4.87546e-08	5352/6235/5315/5351/10970/23480/6184/821/29927/6185/6124/6748/6227/6734/4924/7317	16
CC	GO:0005798	Golgi-associated vesicle	17/584	96/19550	3.32741e-09	9.59076e-08	6.92265e-08	54732/11015/11014/1213/84888/2697/22820/1315/5310/9276/55704/372/10972/375/5872/23423/4924	17
CC	GO:0030137	COPI-coated vesicle	10/584	28/19550	4.23439e-09	1.15269e-07	8.3202e-08	11015/11014/22820/1315/9276/55704/372/10972/375/23423	10
CC	GO:0005581	collagen trimer	16/584	87/19550	5.45155e-09	1.40593e-07	1.0148e-07	1280/1281/1289/1290/1301/1278/4060/85301/1291/1306/4015/1296/1292/1277/1293/1295	16
CC	GO:0030027	lamellipodium	24/584	202/19550	9.2188e-09	2.25861e-07	1.63027e-07	1464/5034/9780/65059/6624/26230/8572/2191/3685/25800/55704/51466/832/207/5872/1495/10787/3688/10109/10211/822/1809/387/10092	24
CC	GO:0031091	platelet alpha granule	16/584	91/19550	1.07335e-08	2.50448e-07	1.80774e-07	2335/6678/5265/5270/5054/7422/3671/135228/87/5768/10490/1191/10916/5104/81/7076	16
CC	GO:0005911	cell-cell junction	40/584	494/19550	1.23832e-08	2.75807e-07	1.99079e-07	7422/11346/288/595/9260/23150/481/53834/6624/3678/7046/8572/2697/79026/8642/5530/11252/27295/87/91663/154810/1982/25932/83604/207/54806/8826/55870/5872/1495/54532/3688/10015/10211/9948/79827/387/10397/476/7317	40
CC	GO:0030135	coated vesicle	29/584	299/19550	2.8202e-08	6.00824e-07	4.33678e-07	5265/54732/11015/11014/1213/10175/22820/1315/9871/10484/10897/3998/22872/9276/55704/372/8615/57222/51124/10972/1522/10490/2801/6396/375/1173/51614/5872/23423	29
CC	GO:0031093	platelet alpha granule lumen	13/584	67/19550	7.63261e-08	1.55833e-06	1.12481e-06	2335/6678/5265/5054/7422/3671/87/5768/10490/1191/10916/81/7076	13
CC	GO:0030133	transport vesicle	34/584	412/19550	9.98193e-08	1.95646e-06	1.41218e-06	633/1604/54732/9922/55754/11015/11014/53834/6836/1213/10175/22820/1315/9871/10484/7416/3998/9321/22872/9276/55704/372/8615/10972/10490/6396/5870/5872/5066/1176/23423/1809/25844/10567	34
CC	GO:0022625	cytosolic large ribosomal subunit	12/584	58/19550	1.14762e-07	2.16282e-06	1.56113e-06	6168/6169/6175/6157/6173/6181/6124/6144/6129/6122/6160/6147	12
CC	GO:0030867	rough endoplasmic reticulum membrane	8/584	25/19550	4.17211e-07	7.5716e-06	5.46521e-06	5352/6235/5351/23480/29927/6748/6734/7317	8
CC	GO:0030120	vesicle coat	11/584	54/19550	4.59015e-07	7.73477e-06	5.58299e-06	1213/22820/1315/9871/10484/22872/9276/372/6396/1173/23423	11
CC	GO:0030660	Golgi-associated vesicle membrane	11/584	54/19550	4.59015e-07	7.73477e-06	5.58299e-06	11015/11014/1213/84888/2697/22820/1315/5310/9276/372/23423	11
CC	GO:0044391	ribosomal subunit	20/584	180/19550	4.74348e-07	7.73477e-06	5.58299e-06	6235/6168/6169/6175/6157/6218/6173/6181/6124/6205/6144/6227/3921/6129/6122/6191/6160/6147/6202/6217	20
CC	GO:0030663	COPI-coated vesicle membrane	7/584	18/19550	4.89343e-07	7.73477e-06	5.58299e-06	11015/11014/22820/1315/9276/372/23423	7
CC	GO:0005840	ribosome	23/584	240/19550	9.4924e-07	1.45352e-05	1.04916e-05	6235/6238/6168/6169/821/6175/6157/6218/6173/6181/6124/6205/6144/6227/3921/6129/6122/6191/27230/6160/6147/6202/6217	23
CC	GO:0001726	ruffle	19/584	178/19550	1.68512e-06	2.50215e-05	1.80606e-05	1464/9260/59338/23150/1915/23362/6624/3678/64787/11252/2191/3685/87/91663/8826/10787/3688/822/387	19
CC	GO:0030117	membrane coat	13/584	89/19550	2.31935e-06	3.24709e-05	2.34376e-05	1213/22820/1315/9871/10484/22872/9276/372/6396/1173/1176/23423/128866	13
CC	GO:0048475	coated membrane	13/584	89/19550	2.31935e-06	3.24709e-05	2.34376e-05	1213/22820/1315/9871/10484/22872/9276/372/6396/1173/1176/23423/128866	13
CC	GO:0140534	endoplasmic reticulum protein-containing complex	15/584	125/19550	4.92995e-06	6.71021e-05	4.84346e-05	5034/5033/7184/2923/23480/6184/94103/3309/3703/29927/6185/6748/10130/23193/6734	15
CC	GO:0030662	coated vesicle membrane	18/584	181/19550	8.55136e-06	0.000113248	8.17428e-05	11015/11014/1213/10175/22820/1315/9871/10484/3998/22872/9276/372/8615/10972/10490/6396/1173/23423	18
CC	GO:0034774	secretory granule lumen	25/584	322/19550	1.4254e-05	0.000183801	0.000132669	2335/6678/5265/5054/7422/5223/5315/3671/2821/47/1915/4282/87/5768/7123/5211/1522/10490/1191/10916/81/1893/10092/7076/7078	25
CC	GO:0060205	cytoplasmic vesicle lumen	25/584	325/19550	1.66844e-05	0.000209624	0.000151308	2335/6678/5265/5054/7422/5223/5315/3671/2821/47/1915/4282/87/5768/7123/5211/1522/10490/1191/10916/81/1893/10092/7076/7078	25
CC	GO:0031983	vesicle lumen	25/584	327/19550	1.85071e-05	0.000226712	0.000163642	2335/6678/5265/5054/7422/5223/5315/3671/2821/47/1915/4282/87/5768/7123/5211/1522/10490/1191/10916/81/1893/10092/7076/7078	25
CC	GO:0030126	COPI vesicle coat	5/584	13/19550	2.46627e-05	0.000294749	0.000212751	22820/1315/9276/372/23423	5
CC	GO:0031941	filamentous actin	7/584	31/19550	2.88385e-05	0.000331547	0.000239312	9260/92521/8572/27295/254102/10787/1809	7
CC	GO:0022627	cytosolic small ribosomal subunit	8/584	42/19550	2.9095e-05	0.000331547	0.000239312	6235/6218/6205/6227/3921/6191/6202/6217	8
CC	GO:0031258	lamellipodium membrane	6/584	22/19550	3.43423e-05	0.000382448	0.000276053	1464/9780/2191/3685/25800/10787	6
CC	GO:0101002	ficolin-1-rich granule	17/584	185/19550	4.20138e-05	0.000457483	0.000330213	5265/1604/7130/5223/5315/2821/47/1915/1315/5236/4282/5211/1522/1508/10159/387/10092	17
CC	GO:0044291	cell-cell contact zone	10/584	72/19550	5.30943e-05	0.00056557	0.000408231	288/481/53834/2697/79026/87/1495/3688/10211/476	10
CC	GO:0005795	Golgi stack	15/584	155/19550	6.50721e-05	0.000678411	0.00048968	2802/8704/8853/2804/2590/23015/23213/2589/8615/2801/79586/23423/55790/4924/55959	15
CC	GO:0042383	sarcolemma	14/584	138/19550	6.78134e-05	0.000692262	0.000499678	633/288/1291/481/79026/358/5530/493/1292/5339/3688/10211/1293/476	14
CC	GO:0045121	membrane raft	24/584	335/19550	7.60564e-05	0.000745353	0.000537999	5230/1604/481/219699/7046/2697/79026/11252/7416/23213/3778/5781/91663/493/871/30846/3098/5573/8826/6281/1495/3688/10211/476	24
CC	GO:0098857	membrane microdomain	24/584	335/19550	7.60564e-05	0.000745353	0.000537999	5230/1604/481/219699/7046/2697/79026/11252/7416/23213/3778/5781/91663/493/871/30846/3098/5573/8826/6281/1495/3688/10211/476	24
CC	GO:1904813	ficolin-1-rich granule lumen	13/584	124/19550	8.73582e-05	0.000829792	0.000598947	5265/7130/5223/5315/2821/47/1915/5236/4282/5211/1522/1508/10092	13
CC	GO:0012507	ER to Golgi transport vesicle membrane	9/584	62/19550	8.80595e-05	0.000829792	0.000598947	10175/9871/10484/3998/22872/8615/10972/10490/6396	9
CC	GO:0032580	Golgi cisterna membrane	11/584	95/19550	0.000124021	0.00114661	0.000827625	2802/8704/8853/2590/23015/2589/2801/79586/23423/55790/4924	11
CC	GO:0030018	Z disc	13/584	130/19550	0.000141563	0.00124253	0.000896863	6271/11346/288/667/9260/10529/8572/5530/27295/87/493/5339/81	13
CC	GO:0015934	large ribosomal subunit	12/584	113/19550	0.000143206	0.00124253	0.000896863	6168/6169/6175/6157/6173/6181/6124/6144/6129/6122/6160/6147	12
CC	GO:0034663	endoplasmic reticulum chaperone complex	4/584	10/19550	0.000143383	0.00124253	0.000896863	5034/7184/3309/10130	4
CC	GO:0005844	polysome	9/584	66/19550	0.000144539	0.00124253	0.000896863	6235/3069/124540/6169/6173/1981/6227/6191/6160	9
CC	GO:0043202	lysosomal lumen	11/584	97/19550	0.000149733	0.00126499	0.000913072	176/4969/2331/633/4060/1464/5549/3423/3339/6383/1508	11
CC	GO:0030667	secretory granule membrane	22/584	311/19550	0.000179297	0.00148908	0.00107482	6678/1604/10970/55754/135228/6836/94103/1315/5329/3685/9321/3710/3709/10972/22931/5104/5870/8826/5066/10159/290/387	22
CC	GO:0030016	myofibril	18/584	231/19550	0.000211411	0.00170146	0.00122812	6271/11346/2023/288/667/9260/10529/8572/79026/5530/3998/27295/87/493/832/5339/375/81	18
CC	GO:0030017	sarcomere	17/584	211/19550	0.000211814	0.00170146	0.00122812	6271/11346/2023/288/667/9260/10529/8572/5530/3998/27295/87/493/832/5339/375/81	17
CC	GO:0008305	integrin complex	6/584	31/19550	0.000269628	0.00213093	0.00153811	3678/3685/3693/22801/8515/3688	6
CC	GO:0005796	Golgi lumen	11/584	104/19550	0.000278325	0.00216475	0.00156253	176/4969/2331/633/4060/1464/5549/81029/3339/6383/51150	11
CC	GO:0005801	cis-Golgi network	9/584	73/19550	0.000315126	0.00234481	0.00169249	11015/11014/2804/23015/9321/10972/2801/54463/4924	9
CC	GO:0031253	cell projection membrane	23/584	346/19550	0.000317406	0.00234481	0.00169249	1464/768/9780/59338/2821/1915/23362/6624/3678/64787/358/11252/2191/3685/5310/25800/10787/3688/10159/10109/2782/4478/387	23
CC	GO:0031674	I band	13/584	141/19550	0.000317615	0.00234481	0.00169249	6271/11346/288/667/9260/10529/8572/5530/27295/87/493/5339/81	13
CC	GO:0043292	contractile fiber	18/584	239/19550	0.000320616	0.00234481	0.00169249	6271/11346/2023/288/667/9260/10529/8572/79026/5530/3998/27295/87/493/832/5339/375/81	18
CC	GO:0031256	leading edge membrane	15/584	180/19550	0.000342513	0.00246811	0.00178149	1464/9780/59338/1915/23362/3678/64787/11252/2191/3685/25800/10787/3688/10159/387	15
CC	GO:0043296	apical junction complex	13/584	145/19550	0.000416793	0.00295984	0.00213642	11346/288/595/23150/7046/154810/55870/5872/1495/54532/10015/79827/387	13
CC	GO:0070160	tight junction	12/584	129/19550	0.000492736	0.0034082	0.00246006	11346/288/595/23150/7046/2697/154810/55870/5872/54532/10015/79827	12
CC	GO:0030173	integral component of Golgi membrane	8/584	62/19550	0.000493841	0.0034082	0.00246006	2590/10897/5768/57222/51124/91252/51614/55790	8
CC	GO:0098791	Golgi apparatus subcompartment	24/584	384/19550	0.000577885	0.00393283	0.00283873	7045/4166/9469/2802/8704/1213/8853/2804/2590/23015/23213/2589/8615/2801/57448/375/79586/5870/5872/5066/23423/55790/4924/55959	24
CC	GO:0098636	protein complex involved in cell adhesion	6/584	36/19550	0.000628526	0.00421887	0.0030452	3678/3685/3693/22801/8515/3688	6
CC	GO:0031301	integral component of organelle membrane	24/584	387/19550	0.000644787	0.00426954	0.00308177	6238/664/2923/84888/821/3309/2590/10897/3895/29927/5768/51669/22883/81552/57222/51124/51310/91252/54463/51614/23471/55790/79188/3313	24
CC	GO:0014704	intercalated disc	7/584	50/19550	0.00067077	0.00438236	0.00316321	288/481/2697/87/1495/3688/476	7
CC	GO:0042641	actomyosin	9/584	81/19550	0.000685933	0.00442246	0.00319215	11346/9260/10529/6624/8572/27295/87/81/10015	9
CC	GO:0032587	ruffle membrane	10/584	99/19550	0.000751942	0.00478509	0.0034539	59338/1915/23362/3678/64787/11252/2191/3685/3688/387	10
CC	GO:0030127	COPII vesicle coat	4/584	15/19550	0.000827292	0.00518742	0.0037443	9871/10484/22872/6396	4
CC	GO:0031228	intrinsic component of Golgi membrane	8/584	67/19550	0.000836339	0.00518742	0.0037443	2590/10897/5768/57222/51124/91252/51614/55790	8
CC	GO:0031985	Golgi cisterna	11/584	121/19550	0.00101153	0.00619562	0.00447202	2802/8704/8853/2590/23015/2589/2801/79586/23423/55790/4924	11
CC	GO:0005923	bicellular tight junction	11/584	122/19550	0.00108252	0.00654859	0.0047268	11346/288/595/23150/7046/154810/55870/5872/54532/10015/79827	11
CC	GO:0001725	stress fiber	8/584	71/19550	0.00122949	0.00717201	0.00517679	11346/9260/10529/6624/8572/27295/87/81	8
CC	GO:0015935	small ribosomal subunit	8/584	71/19550	0.00122949	0.00717201	0.00517679	6235/6218/6205/6227/3921/6191/6202/6217	8
CC	GO:0097517	contractile actin filament bundle	8/584	71/19550	0.00122949	0.00717201	0.00517679	11346/9260/10529/6624/8572/27295/87/81	8
CC	GO:0098978	glutamatergic synapse	21/584	338/19550	0.00134102	0.00773058	0.00557997	6678/8828/5789/821/5530/11252/27020/10160/87/5813/22883/493/53826/375/1173/5573/3688/10109/10211/387/10397	21
CC	GO:0031300	intrinsic component of organelle membrane	24/584	417/19550	0.00178077	0.0101463	0.00732362	6238/664/2923/84888/821/3309/2590/10897/3895/29927/5768/51669/22883/81552/57222/51124/51310/91252/54463/51614/23471/55790/79188/3313	24
CC	GO:0005774	vacuolar membrane	25/584	444/19550	0.00194292	0.0109429	0.00789864	23516/5167/1291/57600/10970/1915/55754/6836/1213/84888/79026/3799/6185/51310/10490/6396/51100/1173/9516/10159/10211/2782/4012/290/7317	25
CC	GO:0042788	polysomal ribosome	5/584	32/19550	0.00241404	0.0134418	0.00970236	6235/6169/6173/6227/6160	5
CC	GO:0044853	plasma membrane raft	10/584	116/19550	0.00251146	0.0138271	0.00998049	481/11252/3778/5781/493/30846/5573/1495/10211/476	10
CC	GO:0032432	actin filament bundle	8/584	80/19550	0.00265275	0.0144427	0.0104248	11346/9260/10529/6624/8572/27295/87/81	8
CC	GO:0005614	interstitial matrix	3/584	10/19550	0.0027201	0.0146467	0.0105721	3371/151887/64856	3
CC	GO:0070971	endoplasmic reticulum exit site	5/584	33/19550	0.00277627	0.0147866	0.0106731	9871/10484/22872/10342/10015	5
CC	GO:0030176	integral component of endoplasmic reticulum membrane	12/584	162/19550	0.00349741	0.0184272	0.0133009	6238/2923/84888/821/3309/3895/29927/51669/57222/54463/51614/23471	12
CC	GO:0005901	caveola	8/584	84/19550	0.00359759	0.0187534	0.0135363	481/11252/3778/493/30846/1495/10211/476	8
CC	GO:0031094	platelet dense tubular network	3/584	11/19550	0.00365764	0.0188657	0.0136174	3710/3709/5104	3
CC	GO:0005721	pericentric heterochromatin	4/584	22/19550	0.00375617	0.0191721	0.0138385	23468/546/9031/1059	4
CC	GO:0005765	lysosomal membrane	22/584	395/19550	0.00401389	0.0200695	0.0144862	23516/5167/1291/57600/10970/1915/55754/6836/1213/84888/79026/3799/10490/6396/1173/9516/10159/10211/2782/4012/290/7317	22
CC	GO:0098852	lytic vacuole membrane	22/584	395/19550	0.00401389	0.0200695	0.0144862	23516/5167/1291/57600/10970/1915/55754/6836/1213/84888/79026/3799/10490/6396/1173/9516/10159/10211/2782/4012/290/7317	22
CC	GO:0016281	eukaryotic translation initiation factor 4F complex	3/584	12/19550	0.00476945	0.0236064	0.0170392	1982/1981/1975	3
CC	GO:0005912	adherens junction	12/584	170/19550	0.0051417	0.0249449	0.0180053	7422/9260/23150/8572/8642/27295/1982/83604/54806/1495/10211/10397	12
CC	GO:0031227	intrinsic component of endoplasmic reticulum membrane	12/584	170/19550	0.0051417	0.0249449	0.0180053	6238/2923/84888/821/3309/3895/29927/51669/57222/54463/51614/23471	12
CC	GO:0019898	extrinsic component of membrane	18/584	309/19550	0.00560789	0.0269399	0.0194453	5270/2802/8642/5530/10484/5329/11252/10160/30846/54206/207/8826/6281/1495/37/4924/2782/387	18
CC	GO:0008250	oligosaccharyltransferase complex	3/584	13/19550	0.00606394	0.0285705	0.0206223	6184/3703/6185	3
CC	GO:0099059	integral component of presynaptic active zone membrane	3/584	13/19550	0.00606394	0.0285705	0.0206223	821/27020/493	3
CC	GO:0005775	vacuolar lumen	12/584	174/19550	0.00616811	0.0287845	0.0207768	176/4969/2331/633/4060/1464/5549/47/3423/3339/6383/1508	12
CC	GO:0005884	actin filament	9/584	114/19550	0.00719015	0.0332375	0.023991	9260/92521/8572/27295/87/254102/8826/10787/1809	9
CC	GO:0031089	platelet dense granule lumen	3/584	14/19550	0.00754831	0.034567	0.0249506	7123/1893/7078	3
CC	GO:0045178	basal part of cell	16/584	276/19550	0.00910061	0.0412898	0.0298032	23516/288/768/9123/5167/667/481/358/2191/5310/6510/493/2030/10211/4478/476	16
CC	GO:0016528	sarcoplasm	7/584	79/19550	0.00928947	0.0413804	0.0298685	6271/288/7184/813/3710/3709/5339	7
CC	GO:0030864	cortical actin cytoskeleton	7/584	79/19550	0.00928947	0.0413804	0.0298685	1915/87/91663/11034/81/10211/9948	7
CC	GO:0016328	lateral plasma membrane	6/584	61/19550	0.00957459	0.0422662	0.0305079	288/9123/481/5310/5872/476	6
CC	GO:0017053	transcription repressor complex	6/584	62/19550	0.0103403	0.0452386	0.0326534	595/2737/23468/6497/10443/9612	6
CC	GO:0009925	basal plasma membrane	15/584	257/19550	0.0106953	0.0463778	0.0334757	23516/288/768/9123/5167/667/481/358/5310/6510/493/2030/10211/4478/476	15
CC	GO:0005938	cell cortex	17/584	308/19550	0.0115687	0.0497252	0.0358918	2023/667/26064/1915/6624/1397/87/91663/832/3709/1522/11034/4691/81/10211/9948/387	17
MF	GO:0005201	extracellular matrix structural constituent	43/561	172/18368	2.70905e-27	1.8259e-24	1.62828e-24	1280/2335/176/3371/1281/6678/7045/4969/1289/2331/1290/633/54829/1311/1301/25878/1278/1805/4060/85301/27286/1291/5549/165/10085/7837/1306/64856/7059/3913/5118/4052/2006/8483/1296/3339/1292/1277/4053/4147/1893/1293/1295	43
MF	GO:0005518	collagen binding	21/561	69/18368	7.25182e-16	2.44387e-13	2.17936e-13	2335/6678/7045/54829/1311/4060/1291/165/10609/5118/9902/4015/1292/10491/871/22801/1508/4921/8515/3688/1842	21
MF	GO:0030020	extracellular matrix structural constituent conferring tensile strength	14/561	41/18368	8.63665e-12	1.94037e-09	1.73036e-09	1280/1281/1289/1290/1301/1278/85301/1291/1306/1296/1292/1277/1293/1295	14
MF	GO:0045296	cadherin binding	36/561	332/18368	4.57066e-11	7.70156e-09	6.86802e-09	2023/288/5315/3939/5214/9689/8407/2802/3069/6624/64787/79026/8642/9208/3309/11252/3895/3799/5781/832/8615/5339/1982/2801/51100/8826/1495/27044/1936/128866/3688/3646/53827/822/10397/6147	36
MF	GO:0005539	glycosaminoglycan binding	29/561	230/18368	1.01913e-10	1.37378e-08	1.2251e-08	2335/176/1289/5270/633/1311/1301/7422/64093/7130/151887/2247/8828/5549/53834/7059/5118/23213/11167/26032/64094/7123/4053/3098/5104/2022/55959/1842/1809	29
MF	GO:0019838	growth factor binding	22/561	141/18368	3.16997e-10	3.56093e-08	3.17553e-08	1280/5654/1281/1289/1278/27286/8828/1291/7837/135228/53834/7046/4054/9180/3685/4052/83888/57045/1277/4053/2022/6464	22
MF	GO:0030246	carbohydrate binding	30/561	271/18368	1.18813e-09	1.144e-07	1.02018e-07	176/1117/5352/4017/7360/5507/5167/5033/5214/5351/2821/8974/283208/2632/821/2590/3998/5310/9902/2589/6320/26232/7123/5211/3098/5066/6675/23193/10536/2022	30
MF	GO:0050840	extracellular matrix binding	13/561	56/18368	9.93761e-09	8.37243e-07	7.46628e-07	6678/7045/633/1301/7422/64093/3685/2006/64094/284297/3688/3921/1893	13
MF	GO:0048029	monosaccharide binding	14/561	71/18368	2.5387e-08	1.9012e-06	1.69544e-06	5352/7360/5033/5214/5351/2821/8974/283208/3998/5211/3098/5066/10536/2022	14
MF	GO:0005178	integrin binding	19/561	144/18368	8.42311e-08	5.67718e-06	5.06273e-06	2335/1281/7045/1289/1311/5034/2247/667/10085/5578/977/3913/2191/3685/87/3693/3688/81/1842	19
MF	GO:0030021	extracellular matrix structural constituent conferring compression resistance	8/561	22/18368	1.57855e-07	9.67223e-06	8.6254e-06	176/4969/2331/633/54829/4060/5549/3339	8
MF	GO:0008201	heparin binding	20/561	166/18368	1.77411e-07	9.96457e-06	8.8861e-06	2335/1289/5270/1311/1301/7422/64093/151887/2247/8828/5549/53834/7059/5118/11167/64094/7123/4053/5104/1842	20
MF	GO:0048407	platelet-derived growth factor binding	6/561	11/18368	3.20488e-07	1.66161e-05	1.48177e-05	1280/1281/1289/1278/1291/1277	6
MF	GO:0003735	structural constituent of ribosome	20/561	182/18368	7.91602e-07	3.811e-05	3.39853e-05	6235/6168/6169/6175/6157/6218/6173/6181/6124/6205/6144/6227/3921/6129/6122/6191/6160/6147/6202/6217	20
MF	GO:0031418	L-ascorbic acid binding	7/561	20/18368	1.30977e-06	5.88525e-05	5.24829e-05	5352/5033/5351/8974/283208/5066/10536	7
MF	GO:1901681	sulfur compound binding	24/561	265/18368	2.20955e-06	9.30772e-05	8.30034e-05	2335/1289/5270/1311/1301/7422/64093/151887/5167/2247/8828/5549/9536/53834/7059/5118/11167/64094/7123/4053/5104/37/1842/1809	24
MF	GO:0002020	protease binding	16/561	135/18368	3.72268e-06	0.000147593	0.000131619	2335/1281/5265/5054/1311/1278/1213/2191/3685/1277/5104/3688/10211/1893/7076/7078	16
MF	GO:0050431	transforming growth factor beta binding	7/561	24/18368	5.25752e-06	0.000196865	0.000175558	135228/7046/4054/3685/4052/57045/2022	7
MF	GO:0003779	actin binding	32/561	441/18368	6.01848e-06	0.000213498	0.000190391	11346/5034/667/9260/23012/10529/26064/6624/85458/64787/8572/4046/27295/3778/87/55704/51466/832/5339/11034/8826/1495/3688/7145/10109/81/53827/9948/822/4478/6275/10092	32
MF	GO:0031543	peptidyl-proline dioxygenase activity	5/561	12/18368	1.73053e-05	0.000583188	0.000520069	5034/5033/8974/283208/10536	5
MF	GO:0019955	cytokine binding	15/561	139/18368	2.3266e-05	0.000746728	0.000665909	9244/1311/2247/8828/4681/7837/135228/7046/4054/9180/3685/4052/57045/3688/2022	15
MF	GO:0046332	SMAD binding	10/561	79/18368	0.000141423	0.00422319	0.00376611	1290/1278/28984/56937/753/7046/6497/10527/5813/4205	10
MF	GO:0016860	intramolecular oxidoreductase activity	8/561	51/18368	0.000144115	0.00422319	0.00376611	5034/9536/7167/2821/2923/4282/5768/10130	8
MF	GO:0016706	2-oxoglutarate-dependent dioxygenase activity	8/561	54/18368	0.000217332	0.0061034	0.00544283	5352/5034/5033/5351/8974/283208/54890/10536	8
MF	GO:0090079	translation regulator activity, nucleic acid binding	11/561	108/18368	0.000464486	0.0125225	0.0111672	1915/6472/5813/8894/1982/1981/8661/1975/1964/1936/3646	11
MF	GO:0050750	low-density lipoprotein particle receptor binding	5/561	23/18368	0.000556422	0.0144242	0.012863	7184/1213/3339/1191/1173	5
MF	GO:0043394	proteoglycan binding	6/561	36/18368	0.000705248	0.0176051	0.0156997	1280/2335/3371/1289/1311/1508	6
MF	GO:0003743	translation initiation factor activity	7/561	51/18368	0.000861836	0.0207456	0.0185003	8894/1982/1981/8661/1975/1964/3646	7
MF	GO:0008135	translation factor activity, RNA binding	9/561	84/18368	0.00104294	0.0242393	0.0216159	1915/8894/1982/1981/8661/1975/1964/1936/3646	9
MF	GO:0045182	translation regulator activity	12/561	140/18368	0.00123081	0.0276522	0.0246594	23034/1915/6472/5813/8894/1982/1981/8661/1975/1964/1936/3646	12
MF	GO:0001968	fibronectin binding	5/561	28/18368	0.00143294	0.0301812	0.0269147	7422/151887/3685/284297/3688	5
MF	GO:0070325	lipoprotein particle receptor binding	5/561	28/18368	0.00143294	0.0301812	0.0269147	7184/1213/3339/1191/1173	5
MF	GO:0051213	dioxygenase activity	9/561	92/18368	0.0019861	0.0405645	0.0361742	5352/5034/5033/5351/8974/283208/54890/10536/1036	9
MF	GO:0001618	virus receptor activity	8/561	76/18368	0.00219361	0.0434852	0.0387788	1604/3678/3685/6510/3693/3688/3921/290	8
MF	GO:0140272	exogenous protein binding	8/561	77/18368	0.00238399	0.0459088	0.04094	1604/3678/3685/6510/3693/3688/3921/290	8
Dis-KEGG
ID	Description	GeneRatio	BgRatio	pvalue	p.adjust	qvalue	geneID	Count
hsa05205	Proteoglycans in cancer	30/299	205/8205	5.01131e-11	1.38312e-08	1.07611e-08	8826/8325/8321/81029/7422/7078/6383/595/5781/5578/5329/4478/4060/387/3710/3709/3693/3688/3685/3678/3339/3091/288/2335/2247/207/1975/1278/1277/10000	30
hsa04141	Protein processing in endoplasmic reticulum	26/299	171/8205	4.44355e-10	6.13211e-08	4.77097e-08	9871/821/7184/6748/6745/6396/6238/6185/6184/5887/5034/468/3998/3703/3309/29927/2923/26232/23480/23471/23193/22872/10970/10905/10484/10130	26
hsa04510	Focal adhesion	28/299	201/8205	7.36907e-10	6.77955e-08	5.2747e-08	87/8515/81/7422/7059/6464/595/56034/5578/394/3913/387/3693/3688/3685/3678/3371/2335/22801/207/1311/1293/1292/1291/1280/1278/1277/10000	28
hsa04512	ECM-receptor interaction	18/299	88/8205	1.85426e-09	1.27944e-07	9.95447e-08	8515/7059/3913/3693/3688/3685/3678/3371/3339/2335/22801/1311/1293/1292/1291/1280/1278/1277	18
hsa04974	Protein digestion and absorption	18/299	103/8205	2.56296e-08	1.41475e-06	1.10072e-06	85301/6510/481/476/2006/1306/1301/1296/1295/1293/1292/1291/1290/1289/1281/1280/1278/1277	18
hsa05165	Human papillomavirus infection	32/299	331/8205	3.63064e-07	1.6701e-05	1.29939e-05	9586/8515/8325/8321/81029/7422/7337/7059/64764/595/5516/5315/4853/472/3913/3693/3688/3685/3678/3371/2335/2308/22801/207/1311/1293/1292/1291/1280/1278/1277/10000	32
hsa04151	PI3K-Akt signaling pathway	33/299	354/8205	5.46511e-07	2.15481e-05	1.67651e-05	9586/9180/8515/7422/7184/7059/64764/595/56034/5578/5516/468/3913/3693/3688/3685/3678/3371/29941/2782/2335/22801/2247/207/1975/1311/1293/1292/1291/1280/1278/1277/10000	33
hsa00010	Glycolysis / Gluconeogenesis	13/299	67/8205	6.65136e-07	2.29472e-05	1.78537e-05	7167/5315/5236/5230/5223/5214/5211/3939/3098/2821/2597/2026/2023	13
hsa03010	Ribosome	20/299	166/8205	2.29781e-06	7.04662e-05	5.4825e-05	6235/6227/6218/6217/6205/6202/6191/6181/6175/6173/6169/6168/6160/6157/6147/6144/6129/6124/6122/3921	20
hsa05230	Central carbon metabolism in cancer	12/299	70/8205	7.02962e-06	0.000194018	0.000150952	9123/6510/5315/5223/5214/5211/3939/3098/3091/2744/207/10000	12
hsa04066	HIF-1 signaling pathway	15/299	109/8205	8.59223e-06	0.000215587	0.000167733	7422/7076/5578/5230/5214/5211/5054/3939/3098/3091/2597/207/2026/2023/10000	15
hsa01230	Biosynthesis of amino acids	12/299	75/8205	1.46623e-05	0.000337234	0.000262379	7167/6472/586/5315/5230/5223/5214/5211/445/2597/2026/2023	12
hsa04922	Glucagon signaling pathway	14/299	107/8205	3.07662e-05	0.00065319	0.000508203	9586/64764/5530/5315/5223/5214/5211/468/3939/3710/3709/2308/207/10000	14
hsa04022	cGMP-PKG signaling pathway	18/299	167/8205	3.47043e-05	0.000684171	0.000532307	9586/7416/64764/5530/493/481/4773/4772/476/468/4205/387/3778/3710/3709/2969/207/10000	18
hsa04933	AGE-RAGE signaling pathway in diabetic complications	13/299	100/8205	6.32587e-05	0.00116396	0.000905598	7422/7046/595/5578/5054/4772/2335/2308/207/1281/1278/1277/10000	13
hsa04918	Thyroid hormone synthesis	11/299	75/8205	7.64943e-05	0.00131953	0.00102663	9586/821/7184/64764/5578/481/476/468/3710/3709/3309	11
hsa05171	Coronavirus disease - COVID-19	21/299	232/8205	0.000105725	0.00171647	0.00133547	6235/6227/6218/6217/6205/6202/6191/6181/6175/6173/6169/6168/6160/6157/6147/6144/6129/6124/6122/5578/3921	21
hsa04810	Regulation of actin cytoskeleton	20/299	229/8205	0.000249886	0.00383159	0.0029811	8826/87/8515/81/56034/4478/387/3693/3688/3685/3678/28984/2335/22801/2247/207/10787/10109/10092/10000	20
hsa01250	Biosynthesis of nucleotide sugars	7/299	37/8205	0.000319366	0.00463921	0.00360946	9945/7360/6675/5236/3098/2821/2673	7
hsa00052	Galactose metabolism	6/299	31/8205	0.000758769	0.010471	0.00814678	8704/7360/5236/5214/5211/3098	6
hsa04926	Relaxin signaling pathway	13/299	129/8205	0.000813688	0.0106942	0.00832042	9586/7422/7046/64764/6464/5578/468/2782/207/1281/1278/1277/10000	13
hsa01200	Carbon metabolism	12/299	115/8205	0.000942877	0.0118288	0.00920321	7167/6472/5315/5230/5223/5214/5211/3098/2821/2597/2026/2023	12
hsa04919	Thyroid hormone signaling pathway	12/299	121/8205	0.0014737	0.0176844	0.013759	595/5578/5214/5211/4853/481/476/3685/3091/2308/207/10000	12
hsa00500	Starch and sucrose metabolism	6/299	36/8205	0.0017226	0.0187751	0.0146076	7360/5236/5167/3098/2821/2632	6
hsa00520	Amino sugar and nucleotide sugar metabolism	7/299	49/8205	0.00183387	0.0187751	0.0146076	9945/7360/6675/5236/3098/2821/2673	7
hsa05100	Bacterial invasion of epithelial cells	9/299	77/8205	0.00183669	0.0187751	0.0146076	6464/387/3688/3678/2335/1495/1213/10109/10092	9
hsa05412	Arrhythmogenic right ventricular cardiomyopathy	9/299	77/8205	0.00183669	0.0187751	0.0146076	8515/4000/3693/3688/3685/3678/2697/22801/1495	9
hsa04925	Aldosterone synthesis and secretion	10/299	98/8205	0.00291625	0.0287458	0.0223652	9586/64764/57118/5578/493/481/476/468/3710/3709	10
hsa04728	Dopaminergic synapse	12/299	132/8205	0.00308041	0.029317	0.0228096	9586/64764/5578/5530/5516/468/3799/3710/3709/2782/207/10000	12
hsa05163	Human cytomegalovirus infection	17/299	225/8205	0.00346527	0.0318805	0.024804	9586/7422/64764/595/5578/5530/4773/4772/468/387/3710/3709/3685/2923/2782/207/10000	17
hsa04218	Cellular senescence	13/299	156/8205	0.00448101	0.0387174	0.0301234	7416/7046/595/5530/5054/4773/4772/472/3710/3709/2308/207/10000	13
hsa04625	C-type lectin receptor signaling pathway	10/299	104/8205	0.00448897	0.0387174	0.0301234	5781/5530/4773/4772/4046/387/3710/3709/207/10000	10
hsa04144	Endocytosis	18/299	251/8205	0.00463443	0.0387607	0.0301571	9922/8853/832/7046/55738/51100/387/3799/375/30846/26286/23362/128866/1213/1173/10109/10092/10015	18
hsa04931	Insulin resistance	10/299	108/8205	0.00586408	0.0476025	0.0370363	9945/9586/64764/5781/5524/5507/2673/2308/207/10000	10
hsa05415	Diabetic cardiomyopathy	15/299	203/8205	0.00719265	0.0567192	0.0441293	9945/7416/7381/7046/56901/5578/5524/2673/2597/207/1346/1281/1278/1277/10000	15
hsa05215	Prostate cancer	9/299	97/8205	0.00864999	0.0618292	0.0481051	9586/7184/64764/595/56034/468/2308/207/10000	9
hsa05131	Shigellosis	17/299	247/8205	0.00871961	0.0618292	0.0481051	87/81/7416/664/472/387/375/3710/3709/3688/3678/3098/2308/207/10109/10092/10000	17
hsa03060	Protein export	4/299	23/8205	0.00884684	0.0618292	0.0481051	6734/3309/29927/23480	4
hsa04964	Proximal tubule bicarbonate reclamation	4/299	23/8205	0.00884684	0.0618292	0.0481051	481/476/358/2744	4
hsa00510	N-Glycan biosynthesis	6/299	50/8205	0.00918477	0.0618292	0.0481051	8704/6185/6184/3703/23193/10905	6
hsa05110	Vibrio cholerae infection	6/299	50/8205	0.00918477	0.0618292	0.0481051	5578/375/29927/23480/11015/11014	6
hsa04961	Endocrine and other factor-regulated calcium reabsorption	6/299	53/8205	0.0121206	0.0796498	0.0619701	5578/493/481/476/1213/1173	6
hsa04911	Insulin secretion	8/299	86/8205	0.0128014	0.0812819	0.0632399	9586/64764/5578/481/476/468/3778/3710	8
hsa00513	Various types of N-glycan biosynthesis	5/299	39/8205	0.012958	0.0812819	0.0632399	8704/6185/6184/3703/10905	5
hsa04370	VEGF signaling pathway	6/299	59/8205	0.0198612	0.121816	0.0947764	7422/5578/5530/4773/207/10000	6
hsa04530	Tight junction	12/299	169/8205	0.020457	0.122742	0.0954972	87/81/595/5872/5516/4478/387/3688/154810/11346/10109/10092	12
hsa04725	Cholinergic synapse	9/299	113/8205	0.0218842	0.128511	0.099986	9586/64764/5578/468/3710/3709/2782/207/10000	9
hsa00030	Pentose phosphate pathway	4/299	30/8205	0.0224434	0.129049	0.100405	5236/5214/5211/2821	4
hsa04670	Leukocyte transendothelial migration	9/299	114/8205	0.0230298	0.129719	0.100925	87/81/5781/5578/4478/394/387/3688/1495	9
hsa01521	EGFR tyrosine kinase inhibitor resistance	7/299	79/8205	0.0245995	0.133126	0.103577	7422/6464/56034/5578/2247/207/10000	7
hsa03018	RNA degradation	7/299	79/8205	0.0245995	0.133126	0.103577	9652/8761/5214/5211/3313/2026/2023	7
hsa04973	Carbohydrate digestion and absorption	5/299	47/8205	0.0273078	0.144599	0.112502	481/476/3098/207/10000	5
hsa05135	Yersinia infection	10/299	137/8205	0.0277671	0.144599	0.112502	4773/4772/387/3688/3678/2335/207/10109/10092/10000	10
hsa00051	Fructose and mannose metabolism	4/299	33/8205	0.0307928	0.153581	0.119491	7167/5214/5211/3098	4
hsa04935	Growth hormone synthesis, secretion and action	9/299	120/8205	0.0308174	0.153581	0.119491	9586/64764/6464/5578/468/3710/3709/207/10000	9
hsa04972	Pancreatic secretion	8/299	102/8205	0.0322658	0.153581	0.119491	5578/493/481/476/387/3778/3710/3709	8
hsa05146	Amoebiasis	8/299	102/8205	0.0322658	0.153581	0.119491	87/81/5578/3913/2335/1281/1278/1277	8
hsa04152	AMPK signaling pathway	9/299	121/8205	0.0322742	0.153581	0.119491	9586/64764/595/5516/5214/5211/2308/207/10000	9
hsa04360	Axon guidance	12/299	182/8205	0.03388	0.15849	0.12331	81029/5781/5578/5530/4773/387/3688/25791/23654/219699/1808/10512	12
hsa00532	Glycosaminoglycan biosynthesis - chondroitin sulfate / dermatan sulfate	3/299	20/8205	0.0345043	0.15872	0.123489	9469/79586/55790	3
hsa04610	Complement and coagulation cascades	7/299	86/8205	0.0368651	0.164399	0.127908	5329/5270/5265/5104/5054/1604/1191	7
hsa04611	Platelet activation	9/299	124/8205	0.0369302	0.164399	0.127908	387/3710/3709/3688/207/1281/1278/1277/10000	9
hsa04924	Renin secretion	6/299	69/8205	0.0391981	0.169228	0.131665	5530/3778/3710/3709/358/1508	6
hsa04928	Parathyroid hormone synthesis, secretion and action	8/299	106/8205	0.0392414	0.169228	0.131665	9586/64764/5578/468/4205/387/3710/3709	8
hsa05235	PD-L1 expression and PD-1 checkpoint pathway in cancer	7/299	89/8205	0.0431711	0.181675	0.141349	5781/5530/4773/4772/3091/207/10000	7
hsa04520	Adherens junction	6/299	71/8205	0.044129	0.181675	0.141349	8826/87/81/7046/387/1495	6
hsa00250	Alanine, aspartate and glutamate metabolism	4/299	37/8205	0.0444232	0.181675	0.141349	9945/445/2744/2673	4
hsa05226	Gastric cancer	10/299	149/8205	0.045388	0.181675	0.141349	8325/8321/81029/7046/6464/595/2247/207/1495/10000	10
hsa05410	Hypertrophic cardiomyopathy	7/299	90/8205	0.0454189	0.181675	0.141349	8515/4000/3693/3688/3685/3678/22801	7
hsa04261	Adrenergic signaling in cardiomyocytes	10/299	150/8205	0.0471346	0.185245	0.144126	9586/64764/5578/5516/493/481/476/468/207/10000	10
hsa00920	Sulfur metabolism	2/299	10/8205	0.0490927	0.185245	0.144126	9061/9060	2
hsa04614	Renin-angiotensin system	3/299	23/8205	0.0495051	0.185245	0.144126	4012/290/10159	3
hsa04970	Salivary secretion	7/299	92/8205	0.0501366	0.185245	0.144126	5578/493/481/476/3778/3710/3709	7
hsa05222	Small cell lung cancer	7/299	92/8205	0.0501366	0.185245	0.144126	595/3913/3688/3685/2335/207/10000	7
hsa04145	Phagosome	10/299	152/8205	0.0507627	0.185245	0.144126	9902/821/7059/3693/3688/3685/3678/29927/23480/1311	10
hsa05167	Kaposi sarcoma-associated herpesvirus infection	12/299	194/8205	0.0510094	0.185245	0.144126	7422/595/5530/4773/4772/3710/3709/3091/2782/2247/207/10000	12
hsa05214	Glioma	6/299	75/8205	0.0551103	0.197538	0.153691	6464/595/57118/5578/207/10000	6
hsa04350	TGF-beta signaling pathway	7/299	95/8205	0.0577758	0.202059	0.157208	7046/5516/4681/4052/387/3624/2331	7
hsa05220	Chronic myeloid leukemia	6/299	76/8205	0.0580915	0.202059	0.157208	7046/6464/595/5781/207/10000	6
hsa04150	mTOR signaling pathway	10/299	156/8205	0.0585677	0.202059	0.157208	8325/8321/81029/6396/57600/5578/387/207/1975/10000	10
hsa04210	Apoptosis	9/299	136/8205	0.0600935	0.203546	0.158365	472/468/4000/3710/3709/207/1522/1508/10000	9
hsa05414	Dilated cardiomyopathy	7/299	96/8205	0.0604738	0.203546	0.158365	8515/4000/3693/3688/3685/3678/22801	7
hsa05166	Human T-cell leukemia virus 1 infection	13/299	222/8205	0.0619506	0.206005	0.160278	9586/821/7416/7046/64764/595/5530/4773/4772/472/468/207/10000	13
hsa04915	Estrogen signaling pathway	9/299	138/8205	0.0646936	0.212565	0.165382	9586/7184/64764/6464/468/3710/3709/207/10000	9
hsa04371	Apelin signaling pathway	9/299	139/8205	0.0670751	0.215264	0.167483	7046/595/5054/4205/3710/3709/2782/207/10000	9
hsa05418	Fluid shear stress and atherosclerosis	9/299	139/8205	0.0670751	0.215264	0.167483	7422/7184/6383/445/4205/387/3685/207/10000	9
hsa04722	Neurotrophin signaling pathway	8/299	119/8205	0.068595	0.217612	0.169309	9500/6464/5781/468/396/387/207/10000	8
hsa05161	Hepatitis B	10/299	162/8205	0.0716807	0.224817	0.174915	9586/7046/64764/5578/4773/4772/468/3339/207/10000	10
hsa04929	GnRH secretion	5/299	64/8205	0.0830499	0.257548	0.20038	5578/3710/3709/207/10000	5
hsa05225	Hepatocellular carcinoma	10/299	168/8205	0.0865149	0.264056	0.205444	8325/8321/81029/7046/6464/595/5578/55274/207/10000	10
hsa04927	Cortisol synthesis and secretion	5/299	65/8205	0.0874352	0.264056	0.205444	9586/64764/468/3710/3709	5
hsa05224	Breast cancer	9/299	147/8205	0.0881017	0.264056	0.205444	8325/8321/81029/6464/595/4853/2247/207/10000	9
hsa01232	Nucleotide metabolism	6/299	85/8205	0.0891877	0.264056	0.205444	51727/5167/4907/205/203/1890	6
hsa00533	Glycosaminoglycan biosynthesis - keratan sulfate	2/299	14/8205	0.0902928	0.264056	0.205444	8704/4166	2
hsa00514	Other types of O-glycan biosynthesis	4/299	47/8205	0.0908888	0.264056	0.205444	8704/2590/2589/23127	4
hsa04720	Long-term potentiation	5/299	67/8205	0.0965607	0.277612	0.215991	5578/5530/468/3710/3709	5
hsa04540	Gap junction	6/299	88/8205	0.101235	0.285429	0.222073	56034/5578/3710/3709/2697/10746	6
hsa00730	Thiamine metabolism	2/299	15/8205	0.101762	0.285429	0.222073	205/203	2
hsa05130	Pathogenic Escherichia coli infection	11/299	197/8205	0.105064	0.285429	0.222073	9871/5781/4691/387/375/3688/2597/10972/10787/10109/10092	11
hsa04211	Longevity regulating pathway	6/299	89/8205	0.105433	0.285429	0.222073	9586/64764/468/2308/207/10000	6
hsa05031	Amphetamine addiction	5/299	69/8205	0.10615	0.285429	0.222073	9586/64764/5578/5530/468	5
hsa05211	Renal cell carcinoma	5/299	69/8205	0.10615	0.285429	0.222073	7422/5781/3091/207/10000	5
hsa05012	Parkinson disease	14/299	266/8205	0.106544	0.285429	0.222073	91252/7922/7416/7381/7317/56901/468/3799/3710/3709/3309/25800/23516/1346	14
hsa05010	Alzheimer disease	19/299	384/8205	0.107553	0.285429	0.222073	91252/8325/8321/81029/7922/7416/7381/56901/5530/468/3799/3710/3709/2597/25800/23516/207/1346/10000	19
hsa04921	Oxytocin signaling pathway	9/299	154/8205	0.109381	0.287515	0.223696	595/57118/5578/5530/4773/4772/387/3710/3709	9
hsa04934	Cushing syndrome	9/299	155/8205	0.112638	0.293283	0.228184	9586/8325/8321/81029/64764/595/468/3710/3709	9
hsa04390	Hippo signaling pathway	9/299	157/8205	0.119312	0.306629	0.238567	8325/8321/81029/7046/595/5516/5054/25937/1495	9
hsa05218	Melanoma	5/299	72/8205	0.121371	0.306629	0.238567	595/56034/2247/207/10000	5
hsa05223	Non-small cell lung cancer	5/299	72/8205	0.121371	0.306629	0.238567	595/5578/3799/207/10000	5
hsa05132	Salmonella infection	13/299	249/8205	0.122207	0.306629	0.238567	79026/7184/6990/6281/387/3799/375/2597/207/10787/10109/10092/10000	13
hsa04710	Circadian rhythm	3/299	34/8205	0.125507	0.307199	0.239011	8863/8553/6095	3
hsa00450	Selenocompound metabolism	2/299	17/8205	0.12578	0.307199	0.239011	9061/9060	2
hsa00910	Nitrogen metabolism	2/299	17/8205	0.12578	0.307199	0.239011	768/11238	2
hsa04910	Insulin signaling pathway	8/299	137/8205	0.126887	0.307199	0.239011	6464/5573/5507/3098/2308/207/10211/10000	8
hsa04666	Fc gamma R-mediated phagocytosis	6/299	97/8205	0.142132	0.334818	0.260499	8853/5578/207/10109/10092/10000	6
hsa00760	Nicotinate and nicotinamide metabolism	3/299	36/8205	0.142239	0.334818	0.260499	5167/4907/4837	3
hsa04971	Gastric acid secretion	5/299	76/8205	0.143147	0.334818	0.260499	5578/481/476/3710/3709	5
hsa05212	Pancreatic cancer	5/299	76/8205	0.143147	0.334818	0.260499	7422/7046/595/207/10000	5
hsa04340	Hedgehog signaling pathway	4/299	56/8205	0.146336	0.336358	0.261698	595/50937/2737/2619	4
hsa04550	Signaling pathways regulating pluripotency of stem cells	8/299	143/8205	0.150723	0.336358	0.261698	8325/8321/81029/55183/3624/2247/207/10000	8
hsa05017	Spinocerebellar ataxia	8/299	143/8205	0.150723	0.336358	0.261698	7416/6310/6095/5578/3710/3709/207/10000	8
hsa04960	Aldosterone-regulated sodium reabsorption	3/299	37/8205	0.15087	0.336358	0.261698	5578/481/476	3
hsa05170	Human immunodeficiency virus 1 infection	11/299	212/8205	0.151118	0.336358	0.261698	5578/5530/4773/4772/472/3710/3709/2923/2782/207/10000	11
hsa05207	Chemical carcinogenesis - receptor activation	11/299	212/8205	0.151118	0.336358	0.261698	9586/7422/7184/64764/595/5578/4853/468/2247/207/10000	11
hsa00240	Pyrimidine metabolism	4/299	58/8205	0.160126	0.350752	0.272896	51727/5167/4907/1890	4
hsa05213	Endometrial cancer	4/299	58/8205	0.160126	0.350752	0.272896	595/207/1495/10000	4
hsa04310	Wnt signaling pathway	9/299	170/8205	0.167693	0.364436	0.283543	8325/8321/81029/595/5578/5530/4773/4772/387	9
hsa04072	Phospholipase D signaling pathway	8/299	148/8205	0.172122	0.370202	0.288029	6464/5781/56034/5578/387/375/207/10000	8
hsa04730	Long-term depression	4/299	60/8205	0.17437	0.370202	0.288029	5578/5516/3710/3709	4
hsa05416	Viral myocarditis	4/299	60/8205	0.17437	0.370202	0.288029	595/1982/1981/1604	4
hsa00770	Pantothenate and CoA biosynthesis	2/299	21/8205	0.177035	0.370781	0.288479	586/5167	2
hsa04660	T cell receptor signaling pathway	6/299	104/8205	0.178419	0.370781	0.288479	5530/4773/4772/387/207/10000	6
hsa04662	B cell receptor signaling pathway	5/299	82/8205	0.178673	0.370781	0.288479	5530/4773/4772/207/10000	5
hsa04024	cAMP signaling pathway	11/299	221/8205	0.183038	0.376558	0.292974	9586/6662/64764/493/481/4772/476/387/2737/207/10000	11
hsa00230	Purine metabolism	7/299	128/8205	0.185728	0.376558	0.292974	9061/9060/5236/5167/4907/205/203	7
hsa04380	Osteoclast differentiation	7/299	128/8205	0.185728	0.376558	0.292974	7046/5530/4982/4773/4772/207/10000	7
hsa05219	Bladder cancer	3/299	41/8205	0.186915	0.376558	0.292974	7422/595/1890	3
hsa00220	Arginine biosynthesis	2/299	22/8205	0.190318	0.380636	0.296147	445/2744	2
hsa00310	Lysine degradation	4/299	63/8205	0.196505	0.387397	0.301407	55870/5352/5351/23127	4
hsa05217	Basal cell carcinoma	4/299	63/8205	0.196505	0.387397	0.301407	8325/8321/81029/2737	4
hsa04659	Th17 cell differentiation	6/299	108/8205	0.200678	0.390504	0.303824	7046/6095/5530/4773/4772/3091	6
hsa04068	FoxO signaling pathway	7/299	131/8205	0.200911	0.390504	0.303824	7046/664/595/472/2308/207/10000	7
hsa05210	Colorectal cancer	5/299	86/8205	0.204018	0.39377	0.306366	7046/595/387/207/10000	5
hsa05203	Viral carcinogenesis	10/299	204/8205	0.210457	0.403376	0.31384	9586/87/81/7337/64764/595/5315/468/387/27044	10
hsa04962	Vasopressin-regulated water reabsorption	3/299	44/8205	0.215259	0.409735	0.318787	9586/64764/396	3
hsa04724	Glutamatergic synapse	6/299	114/8205	0.235826	0.443446	0.345015	5578/5530/3710/3709/2782/2744	6
hsa04015	Rap1 signaling pathway	10/299	210/8205	0.236183	0.443446	0.345015	7422/57568/56034/5578/51466/387/3688/2247/207/10000	10
hsa04912	GnRH signaling pathway	5/299	93/8205	0.250938	0.465036	0.361813	5578/468/3710/3709/10746	5
hsa04917	Prolactin signaling pathway	4/299	70/8205	0.251052	0.465036	0.361813	6464/595/207/10000	4
hsa04140	Autophagy - animal	7/299	141/8205	0.254661	0.468577	0.364568	664/5516/51100/3091/207/1508/10000	7
hsa05417	Lipid and atherosclerosis	10/299	215/8205	0.258469	0.472434	0.367569	7184/5578/5530/4773/4772/468/387/3309/207/10000	10
hsa05030	Cocaine addiction	3/299	49/8205	0.264217	0.479763	0.373271	9586/64764/468	3
hsa04137	Mitophagy - animal	4/299	72/8205	0.267205	0.482018	0.375025	665/664/468/3091	4
hsa00330	Arginine and proline metabolism	3/299	50/8205	0.274184	0.488225	0.379855	8974/5033/283208	3
hsa05144	Malaria	3/299	50/8205	0.274184	0.488225	0.379855	7059/6383/1311	3
hsa00270	Cysteine and methionine metabolism	3/299	51/8205	0.28419	0.496401	0.386216	586/3939/1036	3
hsa04392	Hippo signaling pathway - multiple species	2/299	29/8205	0.285488	0.496401	0.386216	8642/25937	2
hsa01522	Endocrine resistance	5/299	98/8205	0.28597	0.496401	0.386216	6464/595/4853/207/10000	5
hsa05231	Choline metabolism in cancer	5/299	98/8205	0.28597	0.496401	0.386216	56034/5578/3091/207/10000	5
hsa05020	Prion disease	12/299	273/8205	0.292994	0.505414	0.393228	9586/7416/7381/64764/56901/5530/468/3799/3710/3709/3309/1346	12
hsa04916	Melanogenesis	5/299	101/8205	0.307417	0.527001	0.410024	8325/8321/81029/64764/5578	5
hsa05142	Chagas disease	5/299	102/8205	0.31462	0.536019	0.41704	7046/5516/5054/207/10000	5
hsa04612	Antigen processing and presentation	4/299	78/8205	0.316614	0.536107	0.417108	821/3309/2923/1508	4
hsa01240	Biosynthesis of cofactors	7/299	153/8205	0.323883	0.545072	0.424083	79001/7360/6472/586/51727/205/203	7
hsa00130	Ubiquinone and other terpenoid-quinone biosynthesis	1/299	11/8205	0.335415	0.561058	0.436521	79001	1
hsa04650	Natural killer cell mediated cytotoxicity	6/299	131/8205	0.343276	0.569509	0.443096	6464/5781/5578/5530/4773/4772	6
hsa05134	Legionellosis	3/299	57/8205	0.344594	0.569509	0.443096	664/375/1915	3
hsa04142	Lysosome	6/299	132/8205	0.349809	0.574686	0.447124	9516/3423/1522/1508/1213/1176	6
hsa04014	Ras signaling pathway	10/299	236/8205	0.35821	0.585006	0.455153	7422/6464/5781/56034/5578/387/2782/2247/207/10000	10
hsa04330	Notch signaling pathway	3/299	59/8205	0.364699	0.592099	0.460672	9612/6310/4853	3
hsa04978	Mineral absorption	3/299	60/8205	0.374716	0.601834	0.468246	493/481/476	3
hsa04012	ErbB signaling pathway	4/299	85/8205	0.375056	0.601834	0.468246	6464/5578/207/10000	4
hsa04020	Calcium signaling pathway	10/299	240/8205	0.377921	0.602172	0.468509	7422/7416/57118/56034/5578/5530/493/3710/3709/2247	10
hsa00512	Mucin type O-glycan biosynthesis	2/299	36/8205	0.37963	0.602172	0.468509	2590/2589	2
hsa04010	MAPK signaling pathway	12/299	294/8205	0.385216	0.607512	0.472664	7422/7046/57551/56034/5578/5530/4772/468/2247/207/10746/10000	12
hsa04668	TNF signaling pathway	5/299	112/8205	0.387399	0.607512	0.472664	9586/64764/468/207/10000	5
hsa04260	Cardiac muscle contraction	4/299	87/8205	0.39173	0.608513	0.473442	7381/481/476/1346	4
hsa05216	Thyroid cancer	2/299	37/8205	0.392702	0.608513	0.473442	595/10342	2
hsa04213	Longevity regulating pathway - multiple species	3/299	62/8205	0.394651	0.608513	0.473442	2308/207/10000	3
hsa04120	Ubiquitin mediated proteolysis	6/299	142/8205	0.415419	0.636976	0.495588	7337/7317/57448/3093/26232/11060	6
hsa05208	Chemical carcinogenesis - reactive oxygen species	9/299	223/8205	0.425572	0.648939	0.504895	7422/7416/7381/5781/56901/3091/207/1346/10000	9
hsa00260	Glycine, serine and threonine metabolism	2/299	40/8205	0.431134	0.653166	0.508184	6472/5223	2
hsa04658	Th1 and Th2 cell differentiation	4/299	92/8205	0.433077	0.653166	0.508184	5530/4853/4773/4772	4
hsa04071	Sphingolipid signaling pathway	5/299	119/8205	0.438231	0.657347	0.511437	5578/5516/387/207/10000	5
hsa05221	Acute myeloid leukemia	3/299	67/8205	0.443669	0.661459	0.514637	595/207/10000	3
hsa00360	Phenylalanine metabolism	1/299	16/8205	0.448163	0.661459	0.514637	4282	1
hsa00430	Taurine and hypotaurine metabolism	1/299	16/8205	0.448163	0.661459	0.514637	1036	1
hsa04664	Fc epsilon RI signaling pathway	3/299	68/8205	0.453294	0.665475	0.517761	5578/207/10000	3
hsa05206	MicroRNAs in cancer	12/299	310/8205	0.457362	0.667894	0.519643	7422/7078/6624/6464/595/5578/4853/472/387/3678/3371/2744	12
hsa04920	Adipocytokine signaling pathway	3/299	69/8205	0.462851	0.672351	0.523111	5781/207/10000	3
hsa00120	Primary bile acid biosynthesis	1/299	17/8205	0.468312	0.676722	0.526512	80270	1
hsa03015	mRNA surveillance pathway	4/299	97/8205	0.473633	0.677319	0.526976	8761/8731/5516/124540	4
hsa04713	Circadian entrainment	4/299	97/8205	0.473633	0.677319	0.526976	8863/5578/3710/2782	4
hsa05152	Tuberculosis	7/299	180/8205	0.485362	0.690515	0.537243	9902/5530/4046/387/3313/207/10000	7
hsa03022	Basal transcription factors	2/299	45/8205	0.492163	0.695405	0.541047	8148/2969	2
hsa04932	Non-alcoholic fatty liver disease	6/299	155/8205	0.499364	0.695405	0.541047	7381/56901/468/207/1346/10000	6
hsa01524	Platinum drug resistance	3/299	73/8205	0.500314	0.695405	0.541047	472/207/10000	3
hsa04115	p53 signaling pathway	3/299	73/8205	0.500314	0.695405	0.541047	595/5054/472	3
hsa04930	Type II diabetes mellitus	2/299	46/8205	0.503869	0.695405	0.541047	5315/3098	2
hsa00531	Glycosaminoglycan degradation	1/299	19/8205	0.506436	0.695405	0.541047	3423	1
hsa01210	2-Oxocarboxylic acid metabolism	1/299	19/8205	0.506436	0.695405	0.541047	586	1
hsa00620	Pyruvate metabolism	2/299	47/8205	0.5154	0.70421	0.547898	5315/3939	2
hsa00670	One carbon pool by folate	1/299	20/8205	0.524464	0.713064	0.554787	6472	1
hsa05133	Pertussis	3/299	76/8205	0.527525	0.71371	0.555289	387/3688/3678	3
hsa04270	Vascular smooth muscle contraction	5/299	134/8205	0.542985	0.731044	0.568775	5578/387/3778/3710/3709	5
hsa03013	Nucleocytoplasmic transport	4/299	108/8205	0.558515	0.746291	0.580638	6396/1915/11260/10527	4
hsa04979	Cholesterol metabolism	2/299	51/8205	0.559718	0.746291	0.580638	7416/51129	2
hsa00515	Mannose type O-glycan biosynthesis	1/299	23/8205	0.574704	0.762587	0.593317	8704	1
hsa05145	Toxoplasmosis	4/299	112/8205	0.587518	0.775861	0.603644	3913/3688/207/10000	4
hsa04936	Alcoholic liver disease	5/299	142/8205	0.595004	0.782005	0.608425	595/37/2308/207/10000	5
hsa04726	Serotonergic synapse	4/299	115/8205	0.608529	0.79599	0.619306	5578/3710/3709/2782	4
hsa04923	Regulation of lipolysis in adipocytes	2/299	58/8205	0.630135	0.811603	0.631453	207/10000	2
hsa04723	Retrograde endocannabinoid signaling	5/299	148/8205	0.631783	0.811603	0.631453	56901/5578/3710/3709/2782	5
hsa00601	Glycosphingolipid biosynthesis - lacto and neolacto series	1/299	27/8205	0.633556	0.811603	0.631453	8704	1
hsa04727	GABAergic synapse	3/299	89/8205	0.635167	0.811603	0.631453	5578/2782/2744	3
hsa04976	Bile secretion	3/299	89/8205	0.635167	0.811603	0.631453	481/476/358	3
hsa04744	Phototransduction	1/299	29/8205	0.659863	0.835003	0.649659	2782	1
hsa05022	Pathways of neurodegeneration - multiple diseases	16/299	476/8205	0.669146	0.835003	0.649659	8325/8321/81029/7416/7381/7317/6310/56901/5578/5530/468/3799/3710/3709/3309/1346	16
hsa00020	Citrate cycle (TCA cycle)	1/299	30/8205	0.672302	0.835003	0.649659	47	1
hsa00630	Glyoxylate and dicarboxylate metabolism	1/299	30/8205	0.672302	0.835003	0.649659	6472	1
hsa01523	Antifolate resistance	1/299	30/8205	0.672302	0.835003	0.649659	6472	1
hsa03250	Viral life cycle - HIV-1	2/299	63/8205	0.674866	0.835003	0.649659	128866/10015	2
hsa05014	Amyotrophic lateral sclerosis	12/299	364/8205	0.682231	0.835003	0.649659	7416/7381/6396/56901/5530/468/3799/3710/3309/3178/23064/1346	12
hsa05034	Alcoholism	6/299	187/8205	0.682308	0.835003	0.649659	9586/64764/6464/468/2782/2030	6
hsa05160	Hepatitis C	5/299	157/8205	0.682998	0.835003	0.649659	595/5516/3646/207/10000	5
hsa05321	Inflammatory bowel disease	2/299	65/8205	0.691491	0.835003	0.649659	6095/4772	2
hsa04070	Phosphatidylinositol signaling system	3/299	97/8205	0.692374	0.835003	0.649659	5578/3710/3709	3
hsa00640	Propanoate metabolism	1/299	32/8205	0.695836	0.835003	0.649659	3939	1
hsa04136	Autophagy - other	1/299	32/8205	0.695836	0.835003	0.649659	5516	1
hsa04215	Apoptosis - multiple species	1/299	32/8205	0.695836	0.835003	0.649659	57448	1
hsa04750	Inflammatory mediator regulation of TRP channels	3/299	98/8205	0.69903	0.835205	0.649816	5578/3710/3709	3
hsa04640	Hematopoietic cell lineage	3/299	99/8205	0.705576	0.836242	0.650623	3678/290/1604	3
hsa04130	SNARE interactions in vesicular transport	1/299	33/8205	0.706964	0.836242	0.650623	10490	1
hsa04114	Oocyte meiosis	4/299	131/8205	0.708988	0.836242	0.650623	5530/5516/3710/3709	4
hsa00190	Oxidative phosphorylation	4/299	134/8205	0.725577	0.849226	0.660725	7381/56901/1346/10063	4
hsa00040	Pentose and glucuronate interconversions	1/299	35/8205	0.728016	0.849226	0.660725	7360	1
hsa04630	JAK-STAT signaling pathway	5/299	166/8205	0.729227	0.849226	0.660725	9180/595/5781/207/10000	5
hsa00350	Tyrosine metabolism	1/299	36/8205	0.73797	0.855797	0.665837	4282	1
hsa05143	African trypanosomiasis	1/299	37/8205	0.747561	0.863292	0.671669	5578	1
hsa05162	Measles	4/299	139/8205	0.75165	0.864397	0.672529	595/4478/207/10000	4
hsa05140	Leishmaniasis	2/299	77/8205	0.777021	0.885826	0.689201	3688/1915	2
hsa03440	Homologous recombination	1/299	41/8205	0.78255	0.885826	0.689201	472	1
hsa04216	Ferroptosis	1/299	41/8205	0.78255	0.885826	0.689201	23516	1
hsa04721	Synaptic vesicle cycle	2/299	78/8205	0.783121	0.885826	0.689201	1213/1173	2
hsa05016	Huntington disease	9/299	306/8205	0.791189	0.891299	0.693459	9586/7416/7381/64764/56901/3799/1346/1213/1173	9
hsa00983	Drug metabolism - other enzymes	2/299	80/8205	0.794885	0.891822	0.693866	51727/1890	2
hsa00071	Fatty acid degradation	1/299	43/8205	0.798187	0.891901	0.693928	37	1
hsa04621	NOD-like receptor signaling pathway	5/299	184/8205	0.806668	0.897743	0.698473	7416/387/3710/3709/1508	5
hsa03420	Nucleotide excision repair	1/299	47/8205	0.826178	0.914482	0.711496	5887	1
hsa04514	Cell adhesion molecules	4/299	157/8205	0.829925	0.914482	0.711496	6383/5789/3688/3685	4
hsa00280	Valine, leucine and isoleucine degradation	1/299	48/8205	0.832549	0.914482	0.711496	586	1
hsa04062	Chemokine signaling pathway	5/299	192/8205	0.834962	0.914482	0.711496	6464/387/2782/207/10000	5
hsa05032	Morphine addiction	2/299	91/8205	0.850013	0.927287	0.721459	5578/2782	2
hsa04714	Thermogenesis	6/299	232/8205	0.855558	0.929662	0.723307	9586/7381/64764/56901/1346/10063	6
hsa05169	Epstein-Barr virus infection	5/299	202/8205	0.865492	0.936768	0.728836	9612/595/2923/207/10000	5
hsa05164	Influenza A	4/299	171/8205	0.875646	0.941789	0.732742	7416/5578/207/10000	4
hsa00480	Glutathione metabolism	1/299	57/8205	0.880368	0.941789	0.732742	290	1
hsa01212	Fatty acid metabolism	1/299	57/8205	0.880368	0.941789	0.732742	37	1
hsa04914	Progesterone-mediated oocyte maturation	2/299	102/8205	0.891347	0.949212	0.738517	207/10000	2
hsa00590	Arachidonic acid metabolism	1/299	61/8205	0.896987	0.949212	0.738517	9536	1
hsa04620	Toll-like receptor signaling pathway	2/299	104/8205	0.897624	0.949212	0.738517	207/10000	2
hsa03040	Spliceosome	3/299	147/8205	0.908523	0.95707	0.744631	8683/6625/3178	3
hsa04613	Neutrophil extracellular trap formation	4/299	190/8205	0.920512	0.966013	0.751589	7416/5578/207/10000	4
hsa05120	Epithelial cell signaling in Helicobacter pylori infection	1/299	70/8205	0.926445	0.968556	0.753568	5781	1
hsa00562	Inositol phosphate metabolism	1/299	73/8205	0.934262	0.973042	0.757058	7167	1
hsa03320	PPAR signaling pathway	1/299	75/8205	0.939007	0.974308	0.758043	51129	1
hsa03321	Cell cycle	2/299	127/8205	0.949209	0.981205	0.763409	595/472	2
hsa03322	Taste transduction	1/299	86/8205	0.959621	0.986695	0.76768	3710	1
hsa03323	Systemic lupus erythematosus	2/299	136/8205	0.96167	0.986695	0.76768	87/81	2
hsa03324	Rheumatoid arthritis	1/299	93/8205	0.968951	0.987994	0.768691	7422	1
hsa03325	IL-17 signaling pathway	1/299	94/8205	0.970096	0.987994	0.768691	7184	1
hsa03326	Transcriptional misregulation in cancer	3/299	193/8205	0.97431	0.988638	0.769192	8148/472/2308	3
hsa03327	NF-kappa B signaling pathway	1/299	104/8205	0.979464	0.988774	0.769298	472	1
hsa03328	Necroptosis	2/299	159/8205	0.981609	0.988774	0.769298	7416/128866	2
hsa03329	Cytokine-cytokine receptor interaction	4/299	295/8205	0.995237	0.998856	0.777142	9180/7046/4982/3624	4
hsa03330	Olfactory transduction	1/299	439/8205	1	1	0.778032	2782	1
Nor-GO
ONTOLOGY	ID	Description	GeneRatio	BgRatio	pvalue	p.adjust	qvalue	geneID	Count
BP	GO:0002181	cytoplasmic translation	33/456	148/18723	1.39922e-22	6.01245e-19	4.74115e-19	6201/6159/6135/6207/6156/6136/6143/6128/6230/6234/6130/9045/6171/6161/6134/27335/6209/6165/6222/6206/200916/6152/6125/6228/6210/25873/6189/51372/51389/8665/1968/1973/8531	33
BP	GO:0006979	response to oxidative stress	40/456	446/18723	1.23969e-12	2.26457e-09	1.78574e-09	4314/3303/4313/2353/3725/6414/4257/5159/10628/1843/114757/3304/2879/9314/6648/2878/10365/4710/388/10399/55967/6647/1545/2950/3315/7168/6778/4170/301/7295/5478/1410/51142/8428/51435/2309/4323/10550/4780/5156	40
BP	GO:0046034	ATP metabolic process	31/456	277/18723	1.58104e-12	2.26457e-09	1.78574e-09	3303/26471/3479/3304/4697/10476/23479/1340/4710/517/4716/55967/1329/1337/539/522/10632/29796/402/4695/4718/51142/93974/1345/4725/27089/51024/4715/518/4707/3312	31
BP	GO:0006119	oxidative phosphorylation	22/456	141/18723	4.0518e-12	4.35264e-09	3.4323e-09	26471/4697/10476/23479/1340/4710/4716/55967/1329/1337/539/522/10632/29796/4695/4718/51142/1345/4725/27089/4715/4707	22
BP	GO:0009060	aerobic respiration	24/456	189/18723	3.87704e-11	3.33193e-08	2.62741e-08	26471/4697/10476/23479/1340/4710/2647/4716/55967/1329/1337/539/522/10632/29796/402/4695/4718/51142/1345/4725/27089/4715/4707	24
BP	GO:0097193	intrinsic apoptotic signaling pathway	29/456	288/18723	1.11918e-10	8.01522e-08	6.32044e-08	3303/6387/6423/26471/6201/6135/23645/1649/1026/3094/6648/5295/7314/3428/10399/79073/6647/1545/3315/2907/4170/5478/8428/3301/51024/7009/10550/4780/8531	29
BP	GO:0062197	cellular response to chemical stress	31/456	337/18723	2.47412e-10	1.51876e-07	1.19762e-07	4314/3303/4313/2353/3725/677/4257/3304/1649/9314/6648/10365/388/10399/6647/1545/3315/7168/6778/4170/301/7295/5478/51142/8428/3301/2309/10550/4780/5156/8531	31
BP	GO:0042773	ATP synthesis coupled electron transport	16/456	95/18723	1.11539e-09	5.32537e-07	4.19934e-07	4697/23479/4710/4716/55967/1329/1337/29796/4695/4718/51142/1345/4725/27089/4715/4707	16
BP	GO:0042775	mitochondrial ATP synthesis coupled electron transport	16/456	95/18723	1.11539e-09	5.32537e-07	4.19934e-07	4697/23479/4710/4716/55967/1329/1337/29796/4695/4718/51142/1345/4725/27089/4715/4707	16
BP	GO:0045333	cellular respiration	24/456	230/18723	2.27675e-09	9.4386e-07	7.44285e-07	26471/4697/10476/23479/1340/4710/2647/4716/55967/1329/1337/539/522/10632/29796/402/4695/4718/51142/1345/4725/27089/4715/4707	24
BP	GO:0034599	cellular response to oxidative stress	27/456	288/18723	2.41621e-09	9.4386e-07	7.44285e-07	4314/3303/4313/2353/3725/4257/3304/9314/6648/10365/388/10399/6647/1545/3315/7168/6778/4170/301/7295/5478/51142/8428/2309/10550/4780/5156	27
BP	GO:2001242	regulation of intrinsic apoptotic signaling pathway	20/456	164/18723	3.43181e-09	1.22887e-06	9.69034e-07	3303/6387/6423/26471/6201/6135/1649/6648/7314/10399/6647/3315/2907/4170/5478/3301/51024/7009/4780/8531	20
BP	GO:0034109	homotypic cell-cell adhesion	15/456	90/18723	4.30852e-09	1.42413e-06	1.12301e-06	8613/4267/928/60/7499/10398/71/3315/10627/1192/5478/2316/1465/5156/3716	15
BP	GO:0000302	response to reactive oxygen species	23/456	222/18723	5.66039e-09	1.73734e-06	1.36998e-06	4313/2353/3725/5159/10628/1843/9314/6648/10365/388/10399/6647/1545/2950/7168/6778/301/7295/1410/8428/2309/4780/5156	23
BP	GO:0006986	response to unfolded protein	18/456	137/18723	6.36732e-09	1.82403e-06	1.43834e-06	3303/467/23645/3337/3304/1649/3316/5295/10399/3315/7060/3320/3336/3301/153222/7009/4780/3312	18
BP	GO:0022904	respiratory electron transport chain	16/456	114/18723	1.70583e-08	4.45893e-06	3.51611e-06	4697/23479/4710/4716/55967/1329/1337/29796/4695/4718/51142/1345/4725/27089/4715/4707	16
BP	GO:0042542	response to hydrogen peroxide	18/456	146/18723	1.76406e-08	4.45893e-06	3.51611e-06	3725/5159/10628/1843/9314/6648/10365/388/10399/6647/1545/6778/301/7295/1410/8428/2309/4780	18
BP	GO:0019646	aerobic electron transport chain	14/456	87/18723	2.26211e-08	5.40016e-06	4.25833e-06	4697/23479/4710/4716/1329/1337/29796/4695/4718/1345/4725/27089/4715/4707	14
BP	GO:0022900	electron transport chain	19/456	175/18723	5.7198e-08	1.29358e-05	1.02006e-05	9249/128/4697/23479/1340/4710/4716/55967/1329/1337/29796/4695/4718/51142/1345/4725/27089/4715/4707	19
BP	GO:0035966	response to topologically incorrect protein	18/456	159/18723	6.72026e-08	1.44385e-05	1.13855e-05	3303/467/23645/3337/3304/1649/3316/5295/10399/3315/7060/3320/3336/3301/153222/7009/4780/3312	18
BP	GO:0015980	energy derivation by oxidation of organic compounds	26/456	318/18723	7.91709e-08	1.61999e-05	1.27745e-05	26471/3479/4697/10476/23479/1340/4710/2647/4716/55967/1329/1337/539/522/10632/29796/402/4695/5500/4718/51142/1345/4725/27089/4715/4707	26
BP	GO:0009636	response to toxic substance	23/456	262/18723	1.25397e-07	2.44923e-05	1.93135e-05	2353/4257/5159/2052/26471/114757/128/2879/4259/1026/6648/4131/2878/2098/2947/6647/1545/4499/2950/7295/9446/51024/4780	23
BP	GO:0034614	cellular response to reactive oxygen species	17/456	155/18723	2.46918e-07	4.61308e-05	3.63767e-05	4313/2353/3725/9314/6648/10365/388/10399/6647/1545/7168/6778/301/7295/2309/4780/5156	17
BP	GO:0006457	protein folding	20/456	212/18723	2.63537e-07	4.71841e-05	3.72073e-05	3303/567/8425/3337/3304/2289/11328/3315/402/5478/1410/51398/3320/811/9141/3336/131118/3301/2896/3312	20
BP	GO:0009743	response to carbohydrate	22/456	253/18723	2.78048e-07	4.77909e-05	3.76858e-05	1958/5176/81035/677/10628/2752/6648/4131/10135/6659/6720/10399/2621/9324/2950/6717/8655/2309/5879/6844/51024/7048	22
BP	GO:0097237	cellular response to toxic substance	15/456	124/18723	3.52281e-07	5.82213e-05	4.59107e-05	4257/114757/128/2879/4259/6648/2878/2098/2947/6647/2950/7295/9446/51024/4780	15
BP	GO:0006091	generation of precursor metabolites and energy	32/456	490/18723	4.62201e-07	7.35584e-05	5.80048e-05	26471/3479/9249/128/4697/10476/23479/1340/4710/2647/4716/55967/9563/1329/1337/539/522/10632/29796/402/4695/5500/4718/51142/93974/1345/25796/4725/27089/4715/11331/4707	32
BP	GO:0036473	cell death in response to oxidative stress	13/456	95/18723	5.08174e-07	7.79866e-05	6.14967e-05	4314/6648/10399/6647/1545/3315/4170/7295/5478/8428/2309/10550/4780	13
BP	GO:0070527	platelet aggregation	11/456	67/18723	5.96455e-07	8.83781e-05	6.9691e-05	928/60/10398/71/3315/10627/1192/5478/2316/1465/5156	11
BP	GO:0043484	regulation of RNA splicing	16/456	148/18723	6.77564e-07	9.70498e-05	7.65291e-05	3303/6207/10659/5295/113146/10284/6428/6651/3187/6432/4857/1195/7009/9589/9584/3312	16
BP	GO:2001233	regulation of apoptotic signaling pathway	26/456	356/18723	7.11745e-07	9.8657e-05	7.77965e-05	3303/6387/6423/467/26471/6201/6135/3479/3958/3304/1649/6648/7314/10399/6647/2950/3315/2907/4170/5478/3301/51024/2260/7009/4780/8531	26
BP	GO:1990748	cellular detoxification	14/456	116/18723	8.90103e-07	0.000119524	9.42514e-05	4257/114757/128/2879/4259/6648/2878/2098/2947/6647/2950/7295/9446/4780	14
BP	GO:0008631	intrinsic apoptotic signaling pathway in response to oxidative stress	9/456	45/18723	1.13366e-06	0.000147616	0.000116404	6648/6647/1545/3315/4170/5478/8428/10550/4780	9
BP	GO:0031647	regulation of protein stability	23/456	298/18723	1.22195e-06	0.000154433	0.000121779	2934/3303/8613/6201/6135/3479/3304/5295/975/6125/6659/6720/287/54344/1410/2316/3320/811/1603/5476/11331/2896/3312	23
BP	GO:0043618	regulation of transcription from RNA polymerase II promoter in response to stress	9/456	47/18723	1.66958e-06	0.000204977	0.000161636	1958/3303/3725/467/3337/1649/10365/7009/4780	9
BP	GO:0034284	response to monosaccharide	19/456	225/18723	2.79326e-06	0.000333407	0.000262909	1958/5176/10628/2752/6648/10135/6659/6720/10399/2621/9324/2950/6717/8655/2309/5879/6844/51024/7048	19
BP	GO:0006120	mitochondrial electron transport, NADH to ubiquinone	9/456	51/18723	3.41949e-06	0.000394444	0.00031104	4697/23479/4710/4716/4695/4718/4725/4715/4707	9
BP	GO:0019058	viral life cycle	23/456	317/18723	3.48821e-06	0.000394444	0.00031104	2934/3303/6590/1803/3429/3304/4774/8519/975/2040/3428/2621/6520/5478/1656/1514/998/51160/28972/5094/10542/54737/3312	23
BP	GO:0016032	viral process	27/456	415/18723	3.96749e-06	0.000434619	0.000342721	2934/3303/7538/3725/6590/1803/3429/3304/4774/8519/975/2040/3428/2621/6520/5478/1656/1514/998/51160/11331/8665/28972/5094/10542/54737/3312	27
BP	GO:0042176	regulation of protein catabolic process	26/456	391/18723	4.04579e-06	0.000434619	0.000342721	3303/1471/26471/6201/6135/3304/975/7314/6125/7077/10399/5720/9554/51429/2316/6613/3320/302/5476/6386/93974/11337/6923/51160/9686/4780	26
BP	GO:2001243	negative regulation of intrinsic apoptotic signaling pathway	12/456	98/18723	4.60417e-06	0.000476754	0.000375947	3303/6387/6423/6648/3315/2907/4170/5478/3301/7009/4780/8531	12
BP	GO:0098754	detoxification	15/456	152/18723	4.74521e-06	0.000476754	0.000375947	4257/114757/128/2879/4259/6648/2878/2098/2947/6647/4499/2950/7295/9446/4780	15
BP	GO:0043620	regulation of DNA-templated transcription in response to stress	9/456	53/18723	4.77087e-06	0.000476754	0.000375947	1958/3303/3725/467/3337/1649/10365/7009/4780	9
BP	GO:0031397	negative regulation of protein ubiquitination	11/456	83/18723	5.28034e-06	0.000515673	0.000406637	3303/6201/6135/8878/3304/6209/6125/6659/5478/3301/51160	11
BP	GO:1902600	proton transmembrane transport	15/456	157/18723	7.0657e-06	0.000665975	0.000525158	4697/10476/1340/517/8992/1329/1337/539/522/10632/29796/9296/11331/518/9550	15
BP	GO:0051346	negative regulation of hydrolase activity	25/456	379/18723	7.12935e-06	0.000665975	0.000525158	3164/6423/5176/6590/710/1471/10252/23645/3958/5037/9314/1476/3428/7077/2621/23204/301/402/1410/831/302/93974/7009/10542/1266	25
BP	GO:0031099	regeneration	17/456	198/18723	7.45442e-06	0.000681524	0.000537419	6387/3479/6143/928/1026/5396/9314/6209/4131/975/2621/2950/301/2316/8428/2896/7048	17
BP	GO:0071385	cellular response to glucocorticoid stimulus	9/456	56/18723	7.64551e-06	0.000684433	0.000539713	7538/5176/677/678/2950/301/2309/687/2908	9
BP	GO:1902903	regulation of supramolecular fiber organization	25/456	383/18723	8.54678e-06	0.000748659	0.000590358	4653/2934/3303/6387/9168/10163/3304/4131/5295/51474/71/6711/130271/7168/402/120/51429/1410/2316/4926/10174/998/5879/961/3312	25
BP	GO:0010257	NADH dehydrogenase complex assembly	9/456	57/18723	8.88564e-06	0.000748659	0.000590358	4710/4716/55967/4695/4718/54539/4725/4715/4707	9
BP	GO:0032981	mitochondrial respiratory chain complex I assembly	9/456	57/18723	8.88564e-06	0.000748659	0.000590358	4710/4716/55967/4695/4718/54539/4725/4715/4707	9
BP	GO:0009410	response to xenobiotic stimulus	28/456	462/18723	1.00083e-05	0.000807569	0.000636812	2354/2353/6423/3725/4257/10974/567/2052/10628/1026/6648/4131/6720/7077/2947/2621/6647/1545/2950/301/9446/811/7423/1603/2309/1645/4780/7048	28
BP	GO:0050673	epithelial cell proliferation	27/456	437/18723	1.02069e-05	0.000807569	0.000636812	6387/3164/7538/6423/5176/677/4781/567/26471/2752/3479/1028/2683/6778/7060/3280/7423/93974/998/687/3915/2260/11331/4323/2896/3487/3488	27
BP	GO:2001244	positive regulation of intrinsic apoptotic signaling pathway	9/456	58/18723	1.02937e-05	0.000807569	0.000636812	26471/6201/6135/1649/7314/10399/6647/4170/51024	9
BP	GO:0007568	aging	23/456	339/18723	1.05245e-05	0.000807569	0.000636812	2353/3725/5176/710/5159/567/2879/1026/6648/1634/83719/10135/6720/7077/6647/3727/1410/604/811/2309/4780/7048/3488	23
BP	GO:0048545	response to steroid hormone	23/456	339/18723	1.05245e-05	0.000807569	0.000636812	2354/2353/7538/5176/677/10266/3490/10628/1843/678/1026/8611/6720/2950/301/811/3301/2309/687/5187/11331/2908/7048	23
BP	GO:1903201	regulation of oxidative stress-induced cell death	10/456	74/18723	1.18629e-05	0.000894293	0.000705199	4314/6648/10399/6647/3315/4170/7295/5478/2309/4780	10
BP	GO:0051271	negative regulation of cellular component movement	24/456	367/18723	1.25373e-05	0.000928839	0.00073244	2192/6387/6423/5176/127435/1803/1843/928/114757/8519/9314/1634/388/1545/1652/2950/7168/8428/811/6237/2309/5879/4780/3488	24
BP	GO:0042060	wound healing	26/456	422/18723	1.56286e-05	0.00110336	0.000870061	2192/8613/710/5159/3479/928/60/10398/1026/1634/71/2621/2683/3315/10627/7168/301/1192/966/5478/2316/302/4780/1465/5156/7048	26
BP	GO:0071384	cellular response to corticosteroid stimulus	9/456	61/18723	1.57153e-05	0.00110336	0.000870061	7538/5176/677/678/2950/301/2309/687/2908	9
BP	GO:0032970	regulation of actin filament-based process	25/456	397/18723	1.57644e-05	0.00110336	0.000870061	4653/2934/6387/9168/5159/10163/5295/51474/71/390/388/287/6711/130271/7168/120/51429/2316/6717/10174/998/5879/22836/961/5156	25
BP	GO:0051384	response to glucocorticoid	14/456	148/18723	1.59426e-05	0.00110336	0.000870061	2354/2353/7538/5176/677/3490/1843/678/1026/2950/301/2309/687/2908	14
BP	GO:0002685	regulation of leukocyte migration	17/456	210/18723	1.61768e-05	0.00110336	0.000870061	6387/4267/1803/1843/928/3958/7499/975/2621/1652/7060/301/811/7423/5879/4323/961	17
BP	GO:1903362	regulation of cellular protein catabolic process	19/456	255/18723	1.69404e-05	0.00113739	0.000896893	3303/26471/6201/6135/3304/975/7314/6125/10399/5720/6613/3320/302/6386/93974/11337/6923/9686/4780	19
BP	GO:0051222	positive regulation of protein transport	21/456	303/18723	1.849e-05	0.00122008	0.000962103	2752/3479/5295/975/5950/2040/6659/10399/2621/5478/2316/6717/59286/9141/8655/998/51160/5879/6844/51024/54741	21
BP	GO:0050821	protein stabilization	16/456	191/18723	1.87399e-05	0.00122008	0.000962103	3303/8613/6201/6135/3479/3304/5295/6125/6659/287/1410/2316/3320/811/11331/2896	16
BP	GO:0019079	viral genome replication	13/456	131/18723	1.91246e-05	0.00122655	0.000967198	6590/3429/4774/8519/2040/3428/2621/5478/998/5094/10542/54737/3312	13
BP	GO:1903321	negative regulation of protein modification by small protein conjugation or removal	11/456	95/18723	1.96584e-05	0.00124223	0.000979571	3303/6201/6135/8878/3304/6209/6125/6659/5478/3301/51160	11
BP	GO:1901654	response to ketone	16/456	194/18723	2.27305e-05	0.00141555	0.00111624	2354/2353/5176/10266/3490/10628/1843/1026/9314/10365/6720/2621/811/2309/687/2908	16
BP	GO:0006749	glutathione metabolic process	9/456	64/18723	2.33984e-05	0.00143633	0.00113262	2687/2879/2947/6647/2950/1192/9446/10550/4780	9
BP	GO:0048145	regulation of fibroblast proliferation	10/456	80/18723	2.38728e-05	0.00144481	0.00113931	2495/5159/26471/6277/3479/1026/2621/2950/302/5156	10
BP	GO:0007596	blood coagulation	17/456	217/18723	2.4714e-05	0.00147495	0.00116308	2192/710/928/60/10398/71/2621/3315/10627/1192/966/5478/2316/302/4780/1465/5156	17
BP	GO:0032956	regulation of actin cytoskeleton organization	23/456	358/18723	2.51184e-05	0.00147854	0.00116591	4653/2934/6387/9168/5159/10163/5295/51474/71/390/388/6711/130271/7168/120/51429/2316/10174/998/5879/22836/961/5156	23
BP	GO:2000146	negative regulation of cell motility	23/456	359/18723	2.62433e-05	0.00152388	0.00120167	2192/6387/6423/5176/127435/1803/1843/114757/8519/9314/1634/388/1545/1652/2950/7168/8428/811/6237/2309/5879/4780/3488	23
BP	GO:0048144	fibroblast proliferation	10/456	81/18723	2.66516e-05	0.00152696	0.00120409	2495/5159/26471/6277/3479/1026/2621/2950/302/5156	10
BP	GO:0009746	response to hexose	17/456	219/18723	2.77963e-05	0.00157159	0.00123928	1958/5176/10628/2752/10135/6659/6720/10399/2621/9324/6717/8655/2309/5879/6844/51024/7048	17
BP	GO:0045785	positive regulation of cell adhesion	26/456	437/18723	2.84477e-05	0.00158753	0.00125185	4653/6387/6423/2199/8613/3133/567/3479/1803/975/6659/3105/7168/301/402/3280/2316/604/811/6237/998/5879/64332/961/7048/3716	26
BP	GO:0015985	energy coupled proton transport, down electrochemical gradient	6/456	26/18723	3.07281e-05	0.00166561	0.00131342	10476/517/539/522/10632/518	6
BP	GO:0015986	ATP synthesis coupled proton transport	6/456	26/18723	3.07281e-05	0.00166561	0.00131342	10476/517/539/522/10632/518	6
BP	GO:0051017	actin filament bundle assembly	14/456	157/18723	3.10097e-05	0.00166561	0.00131342	4653/10163/4082/5295/51474/71/7168/2316/10174/998/5879/5358/800/961	14
BP	GO:0007599	hemostasis	17/456	222/18723	3.30608e-05	0.00173247	0.00136615	2192/710/928/60/10398/71/2621/3315/10627/1192/966/5478/2316/302/4780/1465/5156	17
BP	GO:0050817	coagulation	17/456	222/18723	3.30608e-05	0.00173247	0.00136615	2192/710/928/60/10398/71/2621/3315/10627/1192/966/5478/2316/302/4780/1465/5156	17
BP	GO:0098869	cellular oxidant detoxification	11/456	101/18723	3.51108e-05	0.00179708	0.00141709	4257/114757/2879/4259/6648/2878/6647/2950/7295/9446/4780	11
BP	GO:0040013	negative regulation of locomotion	24/456	391/18723	3.51302e-05	0.00179708	0.00141709	2192/6387/6423/5176/127435/1803/1843/114757/8519/9314/1634/388/1545/1652/2950/7168/57561/8428/811/6237/2309/5879/4780/3488	24
BP	GO:1904951	positive regulation of establishment of protein localization	21/456	319/18723	3.95061e-05	0.0019795	0.00156094	2752/3479/5295/975/5950/2040/6659/10399/2621/5478/2316/6717/59286/9141/8655/998/51160/5879/6844/51024/54741	21
BP	GO:0030336	negative regulation of cell migration	22/456	344/18723	4.02366e-05	0.0019795	0.00156094	6387/6423/5176/127435/1803/1843/114757/8519/9314/1634/388/1545/1652/2950/7168/8428/811/6237/2309/5879/4780/3488	22
BP	GO:0055072	iron ion homeostasis	10/456	85/18723	4.07152e-05	0.0019795	0.00156094	286133/79901/2495/2512/567/56898/23479/6647/6717/9550	10
BP	GO:0019885	antigen processing and presentation of endogenous peptide antigen via MHC class I	5/456	17/18723	4.07183e-05	0.0019795	0.00156094	3133/567/3107/3106/3105	5
BP	GO:0061572	actin filament bundle organization	14/456	161/18723	4.09996e-05	0.0019795	0.00156094	4653/10163/4082/5295/51474/71/7168/2316/10174/998/5879/5358/800/961	14
BP	GO:0070482	response to oxygen levels	22/456	347/18723	4.58208e-05	0.00218769	0.00172511	1958/4313/6387/677/5159/10266/1803/114757/1026/6648/10135/1410/51142/7423/2309/51024/11331/4323/7009/9550/4780/7048	22
BP	GO:0002474	antigen processing and presentation of peptide antigen via MHC class I	6/456	28/18723	4.82483e-05	0.00227828	0.00179655	3133/567/3107/3106/3105/811	6
BP	GO:0031396	regulation of protein ubiquitination	16/456	210/18723	5.95363e-05	0.00274179	0.00216205	3303/6201/6135/8878/3304/6209/7314/6125/6659/57561/5478/3320/6500/11337/3301/51160	16
BP	GO:1902175	regulation of oxidative stress-induced intrinsic apoptotic signaling pathway	6/456	29/18723	5.95925e-05	0.00274179	0.00216205	6648/6647/3315/4170/5478/4780	6
BP	GO:1900407	regulation of cellular response to oxidative stress	10/456	89/18723	6.06795e-05	0.00274179	0.00216205	4314/6648/10399/6647/3315/4170/7295/5478/2309/4780	10
BP	GO:0071479	cellular response to ionizing radiation	9/456	72/18723	6.08957e-05	0.00274179	0.00216205	1958/6423/1026/10135/3428/388/79073/1410/404672	9
BP	GO:0031960	response to corticosteroid	14/456	167/18723	6.12547e-05	0.00274179	0.00216205	2354/2353/7538/5176/677/3490/1843/678/1026/2950/301/2309/687/2908	14
BP	GO:0030099	myeloid cell differentiation	23/456	381/18723	6.5701e-05	0.00287058	0.00226361	3303/2353/7538/3725/677/567/3726/10163/3304/4792/9935/5295/975/10365/3428/604/302/5916/93974/51522/998/2309/7048	23
BP	GO:0050678	regulation of epithelial cell proliferation	23/456	381/18723	6.5701e-05	0.00287058	0.00226361	6387/3164/7538/6423/5176/677/4781/567/26471/2752/3479/1028/2683/7060/3280/7423/93974/998/687/3915/2260/11331/2896	23
BP	GO:0009749	response to glucose	16/456	212/18723	6.66596e-05	0.00287058	0.00226361	1958/5176/10628/2752/6659/6720/10399/2621/9324/6717/8655/2309/5879/6844/51024/7048	16
BP	GO:0030901	midbrain development	10/456	90/18723	6.68043e-05	0.00287058	0.00226361	6423/60/1152/57447/1340/522/3280/8655/998/27089	10
BP	GO:0052547	regulation of peptidase activity	26/456	461/18723	6.93992e-05	0.00295256	0.00232825	2192/2934/3164/6423/5176/6590/710/1471/5037/9314/1476/3428/7077/10399/2621/5720/23204/1410/831/302/9141/3336/51024/10550/2896/10542	26
BP	GO:0002483	antigen processing and presentation of endogenous peptide antigen	5/456	19/18723	7.34938e-05	0.00309611	0.00244145	3133/567/3107/3106/3105	5
BP	GO:0043525	positive regulation of neuron apoptotic process	8/456	58/18723	7.67135e-05	0.00316864	0.00249865	3725/26471/1649/4170/998/2309/51024/2896	8
BP	GO:0002698	negative regulation of immune effector process	11/456	110/18723	7.74279e-05	0.00316864	0.00249865	3133/710/3958/3106/3105/301/966/604/7009/2896/961	11
BP	GO:0009408	response to heat	11/456	110/18723	7.74279e-05	0.00316864	0.00249865	3303/6387/286133/3490/3479/3337/3304/1026/6647/3320/3301	11
BP	GO:0070997	neuron death	22/456	361/18723	8.21601e-05	0.00333058	0.00262635	1958/2353/3725/5176/10457/26471/4915/1649/7832/6648/7314/10135/29937/10399/6647/4170/6418/998/2309/51024/10550/2896	22
BP	GO:0021762	substantia nigra development	7/456	44/18723	8.53034e-05	0.00339397	0.00267633	60/1152/57447/1340/522/8655/998	7
BP	GO:0060324	face development	7/456	44/18723	8.53034e-05	0.00339397	0.00267633	4313/84159/7763/5916/6237/83716/5156	7
BP	GO:0033108	mitochondrial respiratory chain complex assembly	10/456	93/18723	8.8426e-05	0.00348593	0.00274885	4710/4716/55967/4695/4718/84987/54539/4725/4715/4707	10
BP	GO:0006809	nitric oxide biosynthetic process	9/456	76/18723	9.35503e-05	0.00362149	0.00285575	9314/23564/10365/1545/3320/8655/1727/5879/961	9
BP	GO:2000379	positive regulation of reactive oxygen species metabolic process	9/456	76/18723	9.35503e-05	0.00362149	0.00285575	5159/1026/6648/6647/2950/2309/1645/4780/7048	9
BP	GO:0006605	protein targeting	20/456	314/18723	9.45703e-05	0.00362829	0.00286111	6135/6727/4666/2040/6720/23204/6747/3320/59286/9141/6386/7529/93974/131118/11337/51024/28972/4121/54741/3312	20
BP	GO:0045185	maintenance of protein location	10/456	94/18723	9.6838e-05	0.00365268	0.00288034	2934/9168/4792/402/7295/2316/25777/6717/7529/6500	10
BP	GO:1903320	regulation of protein modification by small protein conjugation or removal	17/456	242/18723	9.69061e-05	0.00365268	0.00288034	1958/3303/6201/6135/8878/3304/6209/7314/6125/6659/57561/5478/3320/6500/11337/3301/51160	17
BP	GO:0042594	response to starvation	15/456	197/18723	0.000101329	0.0037862	0.00298563	7538/3725/467/2752/1649/1026/3428/6720/2621/81631/8428/11337/2309/4780/3312	15
BP	GO:0097529	myeloid leukocyte migration	16/456	220/18723	0.000103201	0.0038229	0.00301457	6387/4267/1803/1843/928/3958/7499/975/1652/7060/301/5478/7423/5879/4323/961	16
BP	GO:1903706	regulation of hemopoiesis	22/456	367/18723	0.000104381	0.00383356	0.00302297	3303/2353/7538/3725/677/567/678/3304/4792/9935/3106/5295/6659/2621/6647/301/604/5916/2309/4323/64332/7048	22
BP	GO:0051348	negative regulation of transferase activity	18/456	268/18723	0.000108039	0.00393428	0.0031024	7538/6423/10252/6201/6135/4616/1843/1028/1026/6209/6125/10399/2950/3315/5478/3301/9467/90007	18
BP	GO:0034620	cellular response to unfolded protein	10/456	96/18723	0.000115708	0.00416887	0.00328738	3303/467/23645/3304/1649/5295/10399/7009/4780/3312	10
BP	GO:1901214	regulation of neuron death	20/456	319/18723	0.000117176	0.00416887	0.00328738	1958/2353/3725/5176/10457/26471/4915/1649/7832/6648/7314/29937/10399/6647/4170/6418/998/2309/51024/2896	20
BP	GO:0031668	cellular response to extracellular stimulus	17/456	246/18723	0.000118303	0.00416887	0.00328738	2353/6423/3725/467/2752/1026/10135/3428/6720/2621/81631/2950/8428/11337/2309/4780/3312	17
BP	GO:0009267	cellular response to starvation	13/456	156/18723	0.000118362	0.00416887	0.00328738	3725/467/2752/1026/3428/6720/2621/81631/8428/11337/2309/4780/3312	13
BP	GO:0009266	response to temperature stimulus	14/456	178/18723	0.000121677	0.00422931	0.00333504	3303/6387/2353/286133/3490/3479/3337/3304/4792/1026/6648/6647/3320/3301	14
BP	GO:0048608	reproductive structure development	24/456	424/18723	0.000124149	0.00422931	0.00333504	6423/5176/677/4257/5159/26471/3726/9021/84159/5950/1634/7314/6647/301/5660/3280/2316/5916/131118/2309/4323/22836/5156/8531	24
BP	GO:0048002	antigen processing and presentation of peptide antigen	8/456	62/18723	0.000124302	0.00422931	0.00333504	3133/567/3107/3106/3105/811/8722/1514	8
BP	GO:0002262	myeloid cell homeostasis	13/456	157/18723	0.000126248	0.00422931	0.00333504	3303/7538/677/567/3304/9935/10365/6647/301/604/93974/51522/2309	13
BP	GO:2000377	regulation of reactive oxygen species metabolic process	13/456	157/18723	0.000126248	0.00422931	0.00333504	4314/5159/1026/6648/6647/1545/2950/1410/2309/1645/5879/4780/7048	13
BP	GO:1901216	positive regulation of neuron death	10/456	97/18723	0.000126252	0.00422931	0.00333504	1958/2353/3725/26471/1649/4170/998/2309/51024/2896	10
BP	GO:2001234	negative regulation of apoptotic signaling pathway	16/456	224/18723	0.000127312	0.00422931	0.00333504	3303/6387/6423/3479/3958/3304/6648/2950/3315/2907/4170/5478/3301/7009/4780/8531	16
BP	GO:0031116	positive regulation of microtubule polymerization	6/456	33/18723	0.000127952	0.00422931	0.00333504	3303/3304/4131/402/4926/5879	6
BP	GO:0045646	regulation of erythrocyte differentiation	7/456	47/18723	0.000131469	0.00431239	0.00340056	3303/7538/677/567/3304/9935/2309	7
BP	GO:0070301	cellular response to hydrogen peroxide	10/456	98/18723	0.000137596	0.00442974	0.0034931	9314/10365/388/10399/1545/6778/301/7295/2309/4780	10
BP	GO:1902882	regulation of response to oxidative stress	10/456	98/18723	0.000137596	0.00442974	0.0034931	4314/6648/10399/6647/3315/4170/7295/5478/2309/4780	10
BP	GO:0061458	reproductive system development	24/456	427/18723	0.00013814	0.00442974	0.0034931	6423/5176/677/4257/5159/26471/3726/9021/84159/5950/1634/7314/6647/301/5660/3280/2316/5916/131118/2309/4323/22836/5156/8531	24
BP	GO:0097201	negative regulation of transcription from RNA polymerase II promoter in response to stress	4/456	12/18723	0.00014716	0.0046496	0.00366646	3303/3725/3337/7009	4
BP	GO:1904667	negative regulation of ubiquitin protein ligase activity	4/456	12/18723	0.00014716	0.0046496	0.00366646	6201/6135/6209/6125	4
BP	GO:0009314	response to radiation	25/456	456/18723	0.00014847	0.00465675	0.0036721	1958/4314/4313/6387/2353/6423/3725/4239/10974/1843/1026/6648/5295/10135/3428/388/79073/3727/301/7295/1410/5500/51435/5187/404672	25
BP	GO:0048146	positive regulation of fibroblast proliferation	7/456	48/18723	0.000150726	0.00469325	0.00370088	5159/6277/3479/1026/2621/302/5156	7
BP	GO:0045861	negative regulation of proteolysis	21/456	351/18723	0.000153195	0.00472388	0.00372504	3164/6423/5176/6590/710/1471/6201/6135/5037/9314/1476/6125/3428/7077/2621/23204/1410/831/302/6386/10542	21
BP	GO:0046209	nitric oxide metabolic process	9/456	81/18723	0.000153908	0.00472388	0.00372504	9314/23564/10365/1545/3320/8655/1727/5879/961	9
BP	GO:0048857	neural nucleus development	8/456	64/18723	0.000155965	0.00475245	0.00374757	4781/60/1152/57447/1340/522/8655/998	8
BP	GO:0030198	extracellular matrix organization	19/456	301/18723	0.000158038	0.00475245	0.00374757	2192/4314/4313/6423/7373/2199/4239/10266/1471/1803/1513/2621/1545/2683/302/3915/4323/83716/5156	19
BP	GO:0010951	negative regulation of endopeptidase activity	17/456	252/18723	0.000158157	0.00475245	0.00374757	3164/6423/5176/6590/710/1471/5037/9314/1476/3428/7077/2621/23204/1410/831/302/10542	17
BP	GO:0052548	regulation of endopeptidase activity	24/456	432/18723	0.000164593	0.0048878	0.0038543	2934/3164/6423/5176/6590/710/1471/5037/9314/1476/3428/7077/10399/2621/5720/23204/1410/831/302/9141/3336/51024/10550/10542	24
BP	GO:0043062	extracellular structure organization	19/456	302/18723	0.000164936	0.0048878	0.0038543	2192/4314/4313/6423/7373/2199/4239/10266/1471/1803/1513/2621/1545/2683/302/3915/4323/83716/5156	19
BP	GO:1905897	regulation of response to endoplasmic reticulum stress	9/456	82/18723	0.000169221	0.00492479	0.00388347	3303/26471/23645/1649/5295/10399/2907/7009/4780	9
BP	GO:2001057	reactive nitrogen species metabolic process	9/456	82/18723	0.000169221	0.00492479	0.00388347	9314/23564/10365/1545/3320/8655/1727/5879/961	9
BP	GO:0030218	erythrocyte differentiation	11/456	120/18723	0.000169623	0.00492479	0.00388347	3303/7538/677/567/3304/9935/10365/604/93974/51522/2309	11
BP	GO:0110053	regulation of actin filament organization	18/456	278/18723	0.000170906	0.00492873	0.00388658	4653/2934/6387/9168/10163/5295/51474/71/6711/130271/7168/120/51429/2316/10174/998/5879/961	18
BP	GO:0045229	external encapsulating structure organization	19/456	304/18723	0.00017953	0.00514295	0.0040555	2192/4314/4313/6423/7373/2199/4239/10266/1471/1803/1513/2621/1545/2683/302/3915/4323/83716/5156	19
BP	GO:0071478	cellular response to radiation	14/456	186/18723	0.000193249	0.00547564	0.00431785	1958/4314/4313/6423/4239/10974/1026/5295/10135/3428/388/79073/1410/404672	14
BP	GO:1902905	positive regulation of supramolecular fiber organization	15/456	209/18723	0.000194923	0.00547564	0.00431785	4653/2934/3303/10163/3304/4131/7168/402/51429/2316/4926/10174/998/5879/961	15
BP	GO:0042026	protein refolding	5/456	23/18723	0.000196241	0.00547564	0.00431785	3303/567/3304/3320/3312	5
BP	GO:1904666	regulation of ubiquitin protein ligase activity	5/456	23/18723	0.000196241	0.00547564	0.00431785	6201/6135/6209/6125/6500	5
BP	GO:0030168	platelet activation	11/456	123/18723	0.000211019	0.00585	0.00461305	928/60/10398/71/3315/10627/1192/5478/2316/1465/5156	11
BP	GO:0006879	cellular iron ion homeostasis	8/456	67/18723	0.000215671	0.0059028	0.00465468	286133/79901/2495/2512/23479/6647/6717/9550	8
BP	GO:0061077	chaperone-mediated protein folding	8/456	67/18723	0.000215671	0.0059028	0.00465468	3303/3337/3304/2289/3315/9141/3336/3312	8
BP	GO:0032963	collagen metabolic process	10/456	104/18723	0.000225295	0.00612716	0.0048316	4314/4313/4239/5159/1471/114757/1513/23371/1514/4323	10
BP	GO:0007015	actin filament organization	24/456	442/18723	0.000231332	0.00625178	0.00492987	4653/2934/6387/9168/10163/4082/5295/51474/71/390/388/6711/130271/7168/120/51429/2316/10174/998/5879/5358/22836/800/961	24
BP	GO:0032386	regulation of intracellular transport	20/456	337/18723	0.00024309	0.00646566	0.00509853	3429/4131/5295/975/2040/6720/2621/392/7295/1410/2316/4926/302/59286/9141/93974/998/6844/51024/54741	20
BP	GO:0032231	regulation of actin filament bundle assembly	10/456	105/18723	0.0002437	0.00646566	0.00509853	4653/10163/5295/71/7168/2316/10174/998/5879/961	10
BP	GO:2000117	negative regulation of cysteine-type endopeptidase activity	9/456	86/18723	0.00024376	0.00646566	0.00509853	3164/6423/9314/3428/2621/23204/1410/831/10542	9
BP	GO:0031112	positive regulation of microtubule polymerization or depolymerization	6/456	37/18723	0.000247355	0.00652077	0.00514199	3303/3304/4131/402/4926/5879	6
BP	GO:0010466	negative regulation of peptidase activity	17/456	262/18723	0.000250884	0.00657348	0.00518355	3164/6423/5176/6590/710/1471/5037/9314/1476/3428/7077/2621/23204/1410/831/302/10542	17
BP	GO:0031667	response to nutrient levels	25/456	474/18723	0.000267981	0.00697888	0.00550323	7538/6423/3725/467/2752/1649/1026/6648/4131/10135/29937/3428/6720/2621/81631/6647/2950/8428/1603/11337/2309/51024/4780/7048/3312	25
BP	GO:0140694	non-membrane-bounded organelle assembly	21/456	367/18723	0.000280875	0.0072706	0.00573327	2934/3303/5159/6135/6128/6234/3304/6134/6209/6152/6125/71/6228/203068/7168/2316/4926/1656/27258/1465/5156	21
BP	GO:0007566	embryo implantation	7/456	53/18723	0.000284211	0.00731289	0.00576662	2192/4313/3490/6159/6647/811/7048	7
BP	GO:0045765	regulation of angiogenesis	20/456	342/18723	0.000294472	0.00749093	0.00590701	6423/5176/10457/10266/2752/9314/7058/1634/10365/388/1545/3315/7060/7423/6237/2896/6050/4780/7048/3716	20
BP	GO:0072594	establishment of protein localization to organelle	23/456	422/18723	0.000294616	0.00749093	0.00590701	10628/6727/4792/1649/1026/5295/6720/6747/2316/3320/59286/9141/93974/131118/3301/51160/5514/51024/11331/28972/4121/54741/3312	23
BP	GO:1902893	regulation of pri-miRNA transcription by RNA polymerase II	7/456	54/18723	0.000319788	0.00803672	0.00633739	1958/2353/3725/4781/9314/2309/2908	7
BP	GO:0034101	erythrocyte homeostasis	11/456	129/18723	0.000319823	0.00803672	0.00633739	3303/7538/677/567/3304/9935/10365/604/93974/51522/2309	11
BP	GO:0045862	positive regulation of proteolysis	21/456	372/18723	0.000336488	0.00840633	0.00662885	2192/2934/3303/6423/26471/3304/3428/10399/5720/51429/6613/9141/3336/93974/11337/6923/51024/4323/10550/2896/4780	21
BP	GO:0031331	positive regulation of cellular catabolic process	23/456	427/18723	0.000347967	0.00864285	0.00681536	3303/7538/677/26471/3479/678/3304/7832/975/1634/10399/51429/6613/3320/10984/93974/11337/6923/2309/11331/57104/9686/4780	23
BP	GO:1903050	regulation of proteolysis involved in cellular protein catabolic process	15/456	221/18723	0.00035569	0.00874194	0.0068935	3303/26471/6201/6135/3304/7314/6125/10399/5720/6613/6386/93974/11337/6923/4780	15
BP	GO:0042273	ribosomal large subunit biogenesis	8/456	72/18723	0.000356025	0.00874194	0.0068935	6135/6128/6130/9045/6134/6165/6152/6125	8
BP	GO:0061614	pri-miRNA transcription by RNA polymerase II	7/456	55/18723	0.000358849	0.00876122	0.00690871	1958/2353/3725/4781/9314/2309/2908	7
BP	GO:0019883	antigen processing and presentation of endogenous antigen	5/456	26/18723	0.00036122	0.00876927	0.00691505	3133/567/3107/3106/3105	5
BP	GO:1901342	regulation of vasculature development	20/456	348/18723	0.000368472	0.00889508	0.00701426	6423/5176/10457/10266/2752/9314/7058/1634/10365/388/1545/3315/7060/7423/6237/2896/6050/4780/7048/3716	20
BP	GO:0036293	response to decreased oxygen levels	19/456	322/18723	0.000370808	0.00890146	0.00701929	1958/4313/6387/677/10266/1803/114757/6648/10135/1410/51142/7423/2309/51024/11331/4323/7009/4780/7048	19
BP	GO:0051492	regulation of stress fiber assembly	9/456	91/18723	0.000373352	0.00891274	0.00702819	4653/10163/5295/71/7168/10174/998/5879/961	9
BP	GO:0035924	cellular response to vascular endothelial growth factor stimulus	8/456	73/18723	0.000391476	0.00929377	0.00732865	3164/5159/10266/1634/3315/301/7423/5156	8
BP	GO:0030324	lung development	13/456	177/18723	0.000410791	0.00969873	0.00764798	4781/5159/10252/5950/10365/6720/3280/998/4323/83716/5156/7048/3488	13
BP	GO:1903364	positive regulation of cellular protein catabolic process	12/456	155/18723	0.000422767	0.00992695	0.00782794	3303/26471/3304/975/10399/6613/3320/93974/11337/6923/9686/4780	12
BP	GO:0051881	regulation of mitochondrial membrane potential	8/456	74/18723	0.000429745	0.0100359	0.0079139	4653/1634/7314/10399/6647/1192/93974/10550	8
BP	GO:0000027	ribosomal large subunit assembly	5/456	27/18723	0.00043452	0.0100921	0.00795818	6135/6128/6134/6152/6125	5
BP	GO:0008380	RNA splicing	23/456	434/18723	0.000436847	0.0100921	0.00795818	3303/6207/3958/10659/5295/113146/10284/6428/6651/51639/59286/3187/6432/27258/4857/6633/5518/10180/1195/7009/9589/9584/3312	23
BP	GO:0051495	positive regulation of cytoskeleton organization	15/456	226/18723	0.000450566	0.0103534	0.00816421	4653/2934/3303/10163/3304/4131/7168/402/51429/2316/4926/10174/998/5879/961	15
BP	GO:0009896	positive regulation of catabolic process	25/456	492/18723	0.000465763	0.0106457	0.00839469	3303/7538/677/26471/3479/678/3304/7832/975/1634/10399/9554/51429/6613/3320/10984/93974/11337/6923/2309/51160/11331/57104/9686/4780	25
BP	GO:0002687	positive regulation of leukocyte migration	11/456	135/18723	0.000472432	0.0106846	0.00842541	6387/4267/3958/7499/2621/7060/811/7423/5879/4323/961	11
BP	GO:0060541	respiratory system development	14/456	203/18723	0.000472441	0.0106846	0.00842541	4781/5159/10252/5950/10365/6720/3280/5916/998/4323/83716/5156/7048/3488	14
BP	GO:0048660	regulation of smooth muscle cell proliferation	13/456	180/18723	0.000482356	0.0108517	0.0085572	4313/3725/5159/3479/1026/9314/6648/10135/57447/2950/7168/7048/3488	13
BP	GO:0071383	cellular response to steroid hormone stimulus	14/456	204/18723	0.000496242	0.0110994	0.00875249	7538/5176/677/678/8611/2950/301/811/3301/2309/687/5187/11331/2908	14
BP	GO:0006826	iron ion transport	7/456	58/18723	0.000499429	0.0110994	0.00875249	286133/79901/2495/2512/567/23479/392	7
BP	GO:0030574	collagen catabolic process	6/456	42/18723	0.000503696	0.0110994	0.00875249	4314/4313/1471/1513/1514/4323	6
BP	GO:1902895	positive regulation of pri-miRNA transcription by RNA polymerase II	6/456	42/18723	0.000503696	0.0110994	0.00875249	1958/2353/3725/9314/2309/2908	6
BP	GO:0030323	respiratory tube development	13/456	181/18723	0.000508444	0.0111398	0.00878434	4781/5159/10252/5950/10365/6720/3280/998/4323/83716/5156/7048/3488	13
BP	GO:0072332	intrinsic apoptotic signaling pathway by p53 class mediator	8/456	76/18723	0.000515403	0.0111398	0.00878434	26471/6201/6135/1026/3094/7314/3428/79073	8
BP	GO:0033157	regulation of intracellular protein transport	15/456	229/18723	0.000517298	0.0111398	0.00878434	3429/5295/975/2040/6720/2621/7295/2316/59286/9141/93974/998/6844/51024/54741	15
BP	GO:0043542	endothelial cell migration	17/456	279/18723	0.000518156	0.0111398	0.00878434	3164/5176/8613/2752/1803/9314/1634/388/1545/3315/301/811/6237/5879/2260/2896/4780	17
BP	GO:0060325	face morphogenesis	5/456	28/18723	0.000518492	0.0111398	0.00878434	4313/84159/6237/83716/5156	5
BP	GO:0006839	mitochondrial transport	16/456	254/18723	0.000523573	0.011193	0.0088263	3303/10476/91689/6720/539/522/10632/3320/59286/9141/93974/131118/51522/81853/51024/54741	16
BP	GO:0035967	cellular response to topologically incorrect protein	10/456	116/18723	0.000543788	0.0115676	0.0091217	3303/467/23645/3304/1649/5295/10399/7009/4780/3312	10
BP	GO:1901653	cellular response to peptide	20/456	359/18723	0.000546924	0.011577	0.0091291	3164/677/3479/9021/9314/4131/5295/10135/10365/6720/23371/2950/6778/353/2309/6844/51024/4780/54741/5786	20
BP	GO:1904035	regulation of epithelial cell apoptotic process	9/456	96/18723	0.000555095	0.0116924	0.00922007	2934/7538/677/10266/26471/2621/831/2309/4780	9
BP	GO:0001666	response to hypoxia	18/456	307/18723	0.000565503	0.0118133	0.0093154	1958/4313/6387/677/10266/1803/114757/6648/1410/51142/7423/2309/51024/11331/4323/7009/4780/7048	18
BP	GO:0045732	positive regulation of protein catabolic process	15/456	231/18723	0.000566332	0.0118133	0.0093154	3303/26471/3304/975/10399/9554/51429/6613/3320/93974/11337/6923/51160/9686/4780	15
BP	GO:0055076	transition metal ion homeostasis	11/456	138/18723	0.000569105	0.0118137	0.00931578	286133/79901/2495/2512/567/56898/23479/6647/4499/6717/9550	11
BP	GO:0001709	cell fate determination	6/456	43/18723	0.000573498	0.0118477	0.00934256	5396/3475/9314/4170/3280/998	6
BP	GO:0022411	cellular component disassembly	23/456	443/18723	0.00057992	0.011923	0.00940198	4314/2934/4313/1471/1803/8878/4131/5295/51474/1513/6720/81631/6711/130271/6418/120/93974/11337/3915/51024/11331/4323/3312	23
BP	GO:0048659	smooth muscle cell proliferation	13/456	184/18723	0.000593988	0.0121541	0.0095842	4313/3725/5159/3479/1026/9314/6648/10135/57447/2950/7168/7048/3488	13
BP	GO:0051101	regulation of DNA binding	10/456	118/18723	0.000622325	0.0126736	0.00999383	3725/3479/4792/1649/9314/3428/7295/3280/6717/10542	10
BP	GO:0051098	regulation of binding	20/456	363/18723	0.000628279	0.0127204	0.0100308	3725/6590/10266/567/6135/3479/60/4792/1649/1026/9314/3428/10399/7295/3280/6717/302/998/7009/10542	20
BP	GO:0072659	protein localization to plasma membrane	17/456	284/18723	0.000633057	0.0127204	0.0100308	10266/8878/3958/60/5295/975/10791/10399/2621/287/6711/10627/2316/302/6844/4323/10550	17
BP	GO:0060326	cell chemotaxis	18/456	310/18723	0.000633505	0.0127204	0.0100308	6387/3164/5159/1803/1843/3958/2621/1652/2950/3315/7060/301/5478/811/7423/5879/2260/5156	18
BP	GO:0071322	cellular response to carbohydrate stimulus	12/456	163/18723	0.000664222	0.0132137	0.0104197	5176/81035/677/6659/10399/2621/9324/6717/8655/2309/5879/51024	12
BP	GO:0072331	signal transduction by p53 class mediator	12/456	163/18723	0.000664222	0.0132137	0.0104197	26471/6201/6135/1026/3094/6209/7314/6125/6659/3428/79073/2309	12
BP	GO:2000116	regulation of cysteine-type endopeptidase activity	15/456	235/18723	0.000676386	0.0133159	0.0105003	2934/3164/6423/9314/3428/10399/2621/23204/1410/831/9141/3336/51024/10550/10542	15
BP	GO:0042255	ribosome assembly	7/456	61/18723	0.000680725	0.0133159	0.0105003	6135/6128/6234/6134/6209/6152/6125	7
BP	GO:0008584	male gonad development	11/456	141/18723	0.000681752	0.0133159	0.0105003	6423/4257/5159/26471/84159/7314/2316/4323/22836/5156/8531	11
BP	GO:0032355	response to estradiol	11/456	141/18723	0.000681752	0.0133159	0.0105003	2687/5159/10266/10628/1843/2879/4131/2950/301/1410/811	11
BP	GO:0002697	regulation of immune effector process	19/456	339/18723	0.000694514	0.0135037	0.0106484	3133/710/567/3075/3958/10417/3106/975/5950/3105/6778/301/966/604/11331/7009/2896/64332/961	19
BP	GO:0072655	establishment of protein localization to mitochondrion	10/456	120/18723	0.000710005	0.0137428	0.0108369	1649/6720/3320/59286/9141/93974/131118/3301/51024/54741	10
BP	GO:0046546	development of primary male sexual characteristics	11/456	142/18723	0.00072319	0.0139352	0.0109887	6423/4257/5159/26471/84159/7314/2316/4323/22836/5156/8531	11
BP	GO:0110020	regulation of actomyosin structure organization	9/456	100/18723	0.000747836	0.0143458	0.0113124	4653/10163/5295/71/7168/10174/998/5879/961	9
BP	GO:0045428	regulation of nitric oxide biosynthetic process	7/456	62/18723	0.000751542	0.0143528	0.011318	9314/23564/10365/3320/8655/5879/961	7
BP	GO:1904019	epithelial cell apoptotic process	10/456	121/18723	0.000757521	0.014403	0.0113575	2934/7538/677/10266/26471/2621/831/2309/4780/7048	10
BP	GO:0050900	leukocyte migration	20/456	369/18723	0.000769894	0.0145737	0.0114922	6387/4267/1803/1843/928/3958/7499/975/2621/1652/2683/7060/301/5478/811/7423/998/5879/4323/961	20
BP	GO:0000422	autophagy of mitochondrion	8/456	81/18723	0.000791106	0.0148445	0.0117057	8878/1513/6720/81631/93974/11337/51024/11331	8
BP	GO:0061726	mitochondrion disassembly	8/456	81/18723	0.000791106	0.0148445	0.0117057	8878/1513/6720/81631/93974/11337/51024/11331	8
BP	GO:0016049	cell growth	24/456	482/18723	0.000798063	0.0148938	0.0117446	3303/6387/6423/3490/3479/8425/3304/1026/4131/10399/55384/1410/604/3320/6386/5916/998/5518/4323/55004/9686/3487/7048/3488	24
BP	GO:0048024	regulation of mRNA splicing, via spliceosome	9/456	101/18723	0.000803686	0.0148938	0.0117446	10659/10284/6428/6651/6432/4857/9589/9584/3312	9
BP	GO:0072593	reactive oxygen species metabolic process	15/456	239/18723	0.000804132	0.0148938	0.0117446	4314/5159/1026/6648/2878/6647/1545/2950/1410/93974/2309/1645/5879/4780/7048	15
BP	GO:1903209	positive regulation of oxidative stress-induced cell death	4/456	18/18723	0.000810036	0.0149387	0.01178	4314/6647/4170/2309	4
BP	GO:1902904	negative regulation of supramolecular fiber organization	12/456	167/18723	0.000822843	0.0150134	0.0118389	4653/2934/9168/10163/4131/5295/51474/6711/130271/120/1410/3312	12
BP	GO:1903034	regulation of response to wounding	12/456	167/18723	0.000822843	0.0150134	0.0118389	8613/710/928/9314/71/301/2316/8428/302/2896/4780/5156	12
BP	GO:0022617	extracellular matrix disassembly	7/456	63/18723	0.000828061	0.0150134	0.0118389	4314/4313/1471/1803/1513/3915/4323	7
BP	GO:0032233	positive regulation of actin filament bundle assembly	7/456	63/18723	0.000828061	0.0150134	0.0118389	4653/7168/2316/10174/998/5879/961	7
BP	GO:0031669	cellular response to nutrient levels	14/456	215/18723	0.000832941	0.0150384	0.0118586	3725/467/2752/1026/10135/3428/6720/2621/81631/8428/11337/2309/4780/3312	14
BP	GO:0071480	cellular response to gamma radiation	5/456	31/18723	0.000844183	0.0151776	0.0119684	1958/1026/79073/1410/404672	5
BP	GO:0009612	response to mechanical stimulus	14/456	216/18723	0.000871367	0.0156011	0.0123023	2934/2354/6387/2353/3725/10628/4792/7832/4131/1634/3727/5879/4323/7048	14
BP	GO:0007346	regulation of mitotic cell cycle	23/456	457/18723	0.000883637	0.0157551	0.0124238	10457/677/5159/3479/1843/678/1028/1026/7832/9314/6659/7077/5720/56984/301/3280/604/6386/81853/998/5514/11331/1112	23
BP	GO:0080164	regulation of nitric oxide metabolic process	7/456	64/18723	0.000910599	0.0161524	0.012737	9314/23564/10365/3320/8655/5879/961	7
BP	GO:0071496	cellular response to external stimulus	18/456	320/18723	0.000913433	0.0161524	0.012737	2353/6423/3725/467/2752/1026/10135/3428/6720/2621/81631/2950/8428/11337/2309/5879/4780/3312	18
BP	GO:0007565	female pregnancy	13/456	193/18723	0.000926893	0.0163226	0.0128712	2192/2354/4313/2353/10266/3490/6159/3726/10135/6647/811/7048/3488	13
BP	GO:0019884	antigen processing and presentation of exogenous antigen	6/456	47/18723	0.000930655	0.0163226	0.0128712	3133/567/3105/5720/8722/1514	6
BP	GO:0060537	muscle tissue development	21/456	403/18723	0.000947503	0.0165505	0.013051	1958/2353/3164/467/5159/26471/3479/7832/5950/1634/7763/10791/7168/811/998/9686/1465/5156/7048/3488/8531	21
BP	GO:0070585	protein localization to mitochondrion	10/456	125/18723	0.000974533	0.0169537	0.0133689	1649/6720/3320/59286/9141/93974/131118/3301/51024/54741	10
BP	GO:0060323	head morphogenesis	5/456	32/18723	0.000980723	0.0169926	0.0133996	4313/84159/6237/83716/5156	5
BP	GO:0097191	extrinsic apoptotic signaling pathway	14/456	219/18723	0.00099573	0.0171833	0.01355	3303/6423/467/3479/3429/3958/3304/5295/2872/2950/4170/11337/2309/2260	14
BP	GO:0042776	mitochondrial ATP synthesis coupled proton transport	4/456	19/18723	0.00100645	0.0172299	0.0135867	10476/539/522/10632	4
BP	GO:0051444	negative regulation of ubiquitin-protein transferase activity	4/456	19/18723	0.00100645	0.0172299	0.0135867	6201/6135/6209/6125	4
BP	GO:2001235	positive regulation of apoptotic signaling pathway	10/456	126/18723	0.00103607	0.0176667	0.0139312	467/26471/6201/6135/1649/7314/10399/6647/4170/51024	10
BP	GO:0044706	multi-multicellular organism process	14/456	220/18723	0.00104037	0.0176698	0.0139336	2192/2354/4313/2353/10266/3490/6159/3726/10135/6647/2683/811/7048/3488	14
BP	GO:0031032	actomyosin structure organization	13/456	196/18723	0.00106782	0.0180647	0.014245	4653/5159/10163/5295/71/7168/10174/998/5879/1465/961/1266/5156	13
BP	GO:0010810	regulation of cell-substrate adhesion	14/456	221/18723	0.00108667	0.0183115	0.0144396	4653/2192/2199/5295/71/402/2316/604/811/6237/998/5879/4323/5786	14
BP	GO:0046685	response to arsenic-containing substance	5/456	33/18723	0.001133	0.0187056	0.0147504	5176/467/1026/2872/9446	5
BP	GO:0070570	regulation of neuron projection regeneration	5/456	33/18723	0.001133	0.0187056	0.0147504	5396/9314/2316/8428/2896	5
BP	GO:0019882	antigen processing and presentation	9/456	106/18723	0.00113618	0.0187056	0.0147504	3133/567/3107/3106/3105/5720/811/8722/1514	9
BP	GO:0030038	contractile actin filament bundle assembly	9/456	106/18723	0.00113618	0.0187056	0.0147504	4653/10163/5295/71/7168/10174/998/5879/961	9
BP	GO:0043149	stress fiber assembly	9/456	106/18723	0.00113618	0.0187056	0.0147504	4653/10163/5295/71/7168/10174/998/5879/961	9
BP	GO:1905477	positive regulation of protein localization to membrane	9/456	106/18723	0.00113618	0.0187056	0.0147504	8878/3958/5295/975/2040/10399/6711/9141/51024	9
BP	GO:0007517	muscle organ development	18/456	327/18723	0.00116719	0.0190114	0.0149915	1958/2353/3164/467/3399/3908/26471/6876/3479/7832/84159/1634/10791/7168/8910/1410/6717/8531	18
BP	GO:0051235	maintenance of location	18/456	327/18723	0.00116719	0.0190114	0.0149915	2934/9168/2495/2512/4792/1649/6720/287/402/7295/9446/2316/25777/6717/811/7529/6500/57104	18
BP	GO:0033002	muscle cell proliferation	15/456	248/18723	0.00116803	0.0190114	0.0149915	4313/3725/5159/3479/1026/9314/6648/5950/10135/57447/2950/7168/9686/7048/3488	15
BP	GO:0050920	regulation of chemotaxis	14/456	223/18723	0.00118449	0.0192067	0.0151455	6387/5159/1803/1843/2621/1652/2950/3315/7060/811/7423/5879/2260/5156	14
BP	GO:0032526	response to retinoic acid	9/456	107/18723	0.00121441	0.0196177	0.0154697	5176/5159/3490/1843/9314/5950/6720/5916/11331	9
BP	GO:1902176	negative regulation of oxidative stress-induced intrinsic apoptotic signaling pathway	4/456	20/18723	0.00123405	0.0198143	0.0156246	6648/3315/5478/4780	4
BP	GO:1905475	regulation of protein localization to membrane	12/456	175/18723	0.0012358	0.0198143	0.0156246	2934/8878/3958/60/5295/975/2040/10399/6711/9141/51024/4323	12
BP	GO:0045936	negative regulation of phosphate metabolic process	22/456	441/18723	0.00127033	0.0202923	0.0160016	2192/6423/8613/10252/26471/4616/23645/1843/9021/1028/3958/1026/10399/2950/3315/5478/7529/8655/3301/5518/9467/90007	22
BP	GO:1903747	regulation of establishment of protein localization to mitochondrion	6/456	50/18723	0.00129536	0.0206155	0.0162564	6720/59286/9141/93974/3301/54741	6
BP	GO:0051085	chaperone cofactor-dependent protein refolding	5/456	34/18723	0.00130211	0.0206463	0.0162808	3303/3337/3304/3336/3312	5
BP	GO:0010563	negative regulation of phosphorus metabolic process	22/456	442/18723	0.00130743	0.0206544	0.0162872	2192/6423/8613/10252/26471/4616/23645/1843/9021/1028/3958/1026/10399/2950/3315/5478/7529/8655/3301/5518/9467/90007	22
BP	GO:0001558	regulation of cell growth	21/456	414/18723	0.00132466	0.0208501	0.0164415	3303/6387/6423/3490/3479/8425/3304/1026/4131/10399/55384/1410/604/6386/998/5518/4323/55004/9686/3487/3488	21
BP	GO:0046683	response to organophosphorus	10/456	131/18723	0.00139337	0.0218515	0.0172311	2354/2353/3725/677/1843/6720/6647/1645/5187/3488	10
BP	GO:0032388	positive regulation of intracellular transport	13/456	202/18723	0.00140375	0.0219342	0.0172963	5295/975/2040/2621/2316/4926/302/59286/9141/998/6844/51024/54741	13
BP	GO:0097305	response to alcohol	15/456	253/18723	0.00142425	0.0221534	0.0174692	2354/2353/3490/1026/9314/6648/5950/10365/6720/9563/6647/2950/2309/687/7048	15
BP	GO:1990778	protein localization to cell periphery	18/456	333/18723	0.00143027	0.0221534	0.0174692	10266/8878/3958/60/5295/975/10791/10399/2621/287/6711/10627/2316/4926/302/6844/4323/10550	18
BP	GO:0032873	negative regulation of stress-activated MAPK cascade	6/456	51/18723	0.0014384	0.0221534	0.0174692	6423/1843/2950/5478/3301/5187	6
BP	GO:0070303	negative regulation of stress-activated protein kinase signaling cascade	6/456	51/18723	0.0014384	0.0221534	0.0174692	6423/1843/2950/5478/3301/5187	6
BP	GO:0014812	muscle cell migration	9/456	110/18723	0.00147554	0.0226443	0.0178563	5159/3479/2950/7168/6282/7060/301/4780/3488	9
BP	GO:0044342	type B pancreatic cell proliferation	4/456	21/18723	0.00149534	0.0227049	0.0179041	3164/26471/3487/3488	4
BP	GO:0046641	positive regulation of alpha-beta T cell proliferation	4/456	21/18723	0.00149534	0.0227049	0.0179041	3133/975/3105/7048	4
BP	GO:0150105	protein localization to cell-cell junction	4/456	21/18723	0.00149534	0.0227049	0.0179041	60/71/2316/3716	4
BP	GO:0051409	response to nitrosative stress	3/456	10/18723	0.00151592	0.0229364	0.0180866	128/1649/3301	3
BP	GO:0045444	fat cell differentiation	14/456	229/18723	0.0015233	0.0229671	0.0181108	3164/7538/6423/677/10974/678/1649/9935/84159/84935/9314/6720/3280/5156	14
BP	GO:0031589	cell-substrate adhesion	19/456	363/18723	0.00154855	0.0232661	0.0183466	4653/2192/2199/5295/71/2621/8910/402/2316/604/811/10174/6237/998/5879/3915/25992/4323/5786	19
BP	GO:0010595	positive regulation of endothelial cell migration	10/456	133/18723	0.00156178	0.0233831	0.0184389	8613/388/3315/301/811/6237/5879/2260/2896/4780	10
BP	GO:0043409	negative regulation of MAPK cascade	12/456	180/18723	0.00157188	0.0234103	0.0184603	2192/6423/467/10252/1843/5037/9314/57447/2950/5478/3301/5187	12
BP	GO:1904705	regulation of vascular associated smooth muscle cell proliferation	8/456	90/18723	0.00157733	0.0234103	0.0184603	4313/3725/3479/1026/6648/2950/7168/3488	8
BP	GO:0032102	negative regulation of response to external stimulus	21/456	420/18723	0.00157993	0.0234103	0.0184603	7538/5176/3133/710/3479/1803/1843/928/9021/9314/3106/29937/3428/3105/6647/1652/2950/302/2896/5094/5156	21
BP	GO:0051496	positive regulation of stress fiber assembly	6/456	52/18723	0.00159316	0.0235252	0.0185509	4653/7168/10174/998/5879/961	6
BP	GO:0007265	Ras protein signal transduction	18/456	337/18723	0.00163228	0.0240202	0.0189412	4653/3725/5159/10252/3479/8878/10163/1026/7077/388/392/604/6386/11337/6237/998/5879/56882	18
BP	GO:0045766	positive regulation of angiogenesis	12/456	181/18723	0.00164739	0.0240776	0.0189865	6423/10266/9314/388/1545/3315/7423/6237/2896/4780/7048/3716	12
BP	GO:1904018	positive regulation of vasculature development	12/456	181/18723	0.00164739	0.0240776	0.0189865	6423/10266/9314/388/1545/3315/7423/6237/2896/4780/7048/3716	12
BP	GO:0043550	regulation of lipid kinase activity	7/456	71/18723	0.00168546	0.0245505	0.0193595	5159/9021/9314/5295/975/998/5156	7
BP	GO:1990874	vascular associated smooth muscle cell proliferation	8/456	91/18723	0.00169338	0.0245826	0.0193848	4313/3725/3479/1026/6648/2950/7168/3488	8
BP	GO:0010594	regulation of endothelial cell migration	14/456	232/18723	0.0017209	0.0248979	0.0196334	5176/8613/2752/9314/1634/388/3315/301/811/6237/5879/2260/2896/4780	14
BP	GO:0001101	response to acid chemical	10/456	135/18723	0.00174633	0.0251811	0.0198567	4313/4915/928/10365/389541/2950/7009/55004/10542/5156	10
BP	GO:0051438	regulation of ubiquitin-protein transferase activity	6/456	53/18723	0.00176026	0.0252129	0.0198817	6201/6135/6209/6125/57561/6500	6
BP	GO:1903202	negative regulation of oxidative stress-induced cell death	6/456	53/18723	0.00176026	0.0252129	0.0198817	6648/10399/3315/7295/5478/4780	6
BP	GO:0051220	cytoplasmic sequestering of protein	4/456	22/18723	0.00179282	0.0255091	0.0201154	4792/2316/6717/7529	4
BP	GO:0051412	response to corticosterone	4/456	22/18723	0.00179282	0.0255091	0.0201154	2354/2353/1026/2309	4
BP	GO:0043281	regulation of cysteine-type endopeptidase activity involved in apoptotic process	13/456	209/18723	0.00190227	0.0268936	0.0212071	2934/3164/6423/9314/10399/2621/23204/1410/9141/3336/51024/10550/10542	13
BP	GO:0090316	positive regulation of intracellular protein transport	11/456	160/18723	0.00190778	0.0268936	0.0212071	5295/975/2040/2621/2316/59286/9141/998/6844/51024/54741	11
BP	GO:0032570	response to progesterone	5/456	37/18723	0.00192142	0.0268936	0.0212071	2354/2353/10266/10628/6720	5
BP	GO:0043403	skeletal muscle tissue regeneration	5/456	37/18723	0.00192142	0.0268936	0.0212071	3479/928/975/301/7048	5
BP	GO:0048009	insulin-like growth factor receptor signaling pathway	5/456	37/18723	0.00192142	0.0268936	0.0212071	3489/3479/5295/3487/3488	5
BP	GO:0045930	negative regulation of mitotic cell cycle	14/456	235/18723	0.00193936	0.0270037	0.0212939	10457/677/1843/678/1028/1026/7832/9314/6659/7077/56984/604/5514/1112	14
BP	GO:0051591	response to cAMP	8/456	93/18723	0.00194568	0.0270037	0.0212939	2354/2353/3725/677/1843/6720/5187/3488	8
BP	GO:0050684	regulation of mRNA processing	10/456	137/18723	0.00194814	0.0270037	0.0212939	677/10659/10284/6428/6651/6432/4857/9589/9584/3312	10
BP	GO:0043433	negative regulation of DNA-binding transcription factor activity	12/456	185/18723	0.00197991	0.0273559	0.0215716	3399/26471/4792/1649/9314/2621/1545/3280/2316/170622/6717/11331	12
BP	GO:0046916	cellular transition metal ion homeostasis	9/456	115/18723	0.00200952	0.027676	0.0218241	286133/79901/2495/2512/23479/6647/4499/6717/9550	9
BP	GO:0042110	T cell activation	23/456	487/18723	0.00202356	0.0277804	0.0219063	1958/2934/10457/677/3133/567/3479/1803/678/3958/9935/975/6659/3105/6647/6778/301/3280/604/1514/64332/961/7048	23
BP	GO:0090084	negative regulation of inclusion body assembly	3/456	11/18723	0.00204689	0.0279221	0.0220181	3303/3337/3304	3
BP	GO:1904181	positive regulation of membrane depolarization	3/456	11/18723	0.00204689	0.0279221	0.0220181	4653/1634/10399	3
BP	GO:0032273	positive regulation of protein polymerization	10/456	138/18723	0.00205588	0.027956	0.0220449	2934/3303/10163/3304/4131/402/51429/4926/3320/5879	10
BP	GO:0043491	protein kinase B signaling	13/456	211/18723	0.0020689	0.0280444	0.0221145	4653/677/3479/4915/1649/9314/10399/2621/7295/3320/6237/2260/3488	13
BP	GO:0034504	protein localization to nucleus	16/456	290/18723	0.00209913	0.0283444	0.0223511	10628/6135/2752/4792/1026/5295/402/7295/2316/25777/811/6500/163590/5514/11331/10542	16
BP	GO:0051100	negative regulation of binding	11/456	162/18723	0.00210423	0.0283444	0.0223511	3725/6590/567/60/4792/1649/1026/3428/10399/6717/7009	11
BP	GO:0051457	maintenance of protein location in nucleus	4/456	23/18723	0.00212894	0.0284773	0.0224559	402/7295/25777/6500	4
BP	GO:0051882	mitochondrial depolarization	4/456	23/18723	0.00212894	0.0284773	0.0224559	4653/1634/10399/93974	4
BP	GO:0031113	regulation of microtubule polymerization	6/456	55/18723	0.00213397	0.0284773	0.0224559	3303/3304/4131/402/4926/5879	6
BP	GO:0043523	regulation of neuron apoptotic process	13/456	212/18723	0.00215662	0.0286768	0.0226132	3725/26471/4915/1649/7832/6648/6647/4170/6418/998/2309/51024/2896	13
BP	GO:0061136	regulation of proteasomal protein catabolic process	12/456	187/18723	0.00216572	0.0286768	0.0226132	3303/26471/6135/3304/7314/10399/5720/6613/6386/11337/6923/4780	12
BP	GO:0002478	antigen processing and presentation of exogenous peptide antigen	5/456	38/18723	0.00216894	0.0286768	0.0226132	3133/567/3105/8722/1514	5
BP	GO:0051403	stress-activated MAPK cascade	14/456	239/18723	0.00226598	0.0298678	0.0235524	3489/7538/6423/677/4616/1843/2950/5478/1410/6386/3301/998/5187/10550	14
BP	GO:0048662	negative regulation of smooth muscle cell proliferation	7/456	75/18723	0.00231526	0.0303515	0.0239338	1026/9314/6648/57447/2950/7168/3488	7
BP	GO:2000058	regulation of ubiquitin-dependent protein catabolic process	11/456	164/18723	0.0023168	0.0303515	0.0239338	3303/6201/6135/3304/6125/10399/6613/6386/11337/6923/4780	11
BP	GO:0051651	maintenance of location in cell	13/456	214/18723	0.00234125	0.0304187	0.0239868	2934/9168/2495/2512/1649/287/402/7295/9446/25777/6717/811/6500	13
BP	GO:0048008	platelet-derived growth factor receptor signaling pathway	6/456	56/18723	0.00234185	0.0304187	0.0239868	5159/10628/5157/84159/7763/5156	6
BP	GO:0002683	negative regulation of immune system process	21/456	434/18723	0.00234317	0.0304187	0.0239868	6387/10457/3133/710/1803/1843/3958/9935/3106/5295/3428/3105/1652/6778/301/966/604/7009/2896/5094/961	21
BP	GO:0006413	translational initiation	9/456	118/18723	0.00239744	0.0310295	0.0244685	23645/10209/27335/3315/6189/8665/1968/10289/1973	9
BP	GO:0046661	male sex differentiation	11/456	165/18723	0.00242943	0.0313491	0.0247205	6423/4257/5159/26471/84159/7314/2316/4323/22836/5156/8531	11
BP	GO:0051084	'de novo' posttranslational protein folding	5/456	39/18723	0.00243891	0.0313772	0.0247427	3303/3337/3304/3336/3312	5
BP	GO:0031100	animal organ regeneration	7/456	76/18723	0.00249785	0.0319552	0.0251984	6387/6143/1026/6209/2621/2950/7048	7
BP	GO:0036003	positive regulation of transcription from RNA polymerase II promoter in response to stress	4/456	24/18723	0.00250614	0.0319552	0.0251984	467/1649/10365/4780	4
BP	GO:0043567	regulation of insulin-like growth factor receptor signaling pathway	4/456	24/18723	0.00250614	0.0319552	0.0251984	3489/3479/3487/3488	4
BP	GO:0050878	regulation of body fluid levels	19/456	379/18723	0.00251707	0.0319995	0.0252334	2192/710/928/60/10398/71/2621/3315/10627/1192/966/5478/353/2316/302/4302/4780/1465/5156	19
BP	GO:0050870	positive regulation of T cell activation	13/456	216/18723	0.00253866	0.0321789	0.0253748	3133/567/3479/1803/975/6659/3105/301/3280/604/64332/961/7048	13
BP	GO:0006754	ATP biosynthetic process	6/456	57/18723	0.00256461	0.0323171	0.0254838	10476/517/539/522/10632/518	6
BP	GO:1900024	regulation of substrate adhesion-dependent cell spreading	6/456	57/18723	0.00256461	0.0323171	0.0254838	4653/2192/2316/811/998/5879	6
BP	GO:0006417	regulation of translation	22/456	468/18723	0.00265608	0.0333718	0.0263155	7538/677/23645/10209/678/6134/7832/27335/6125/6659/10399/2872/3315/811/51123/1656/2309/5187/1968/10289/3488/8531	22
BP	GO:0043568	positive regulation of insulin-like growth factor receptor signaling pathway	3/456	12/18723	0.00268013	0.0334782	0.0263994	3479/3487/3488	3
BP	GO:0098974	postsynaptic actin cytoskeleton organization	3/456	12/18723	0.00268013	0.0334782	0.0263994	10163/60/71	3
BP	GO:0007163	establishment or maintenance of cell polarity	13/456	218/18723	0.00274952	0.0342454	0.0270044	2934/10252/60/4131/390/388/10399/3280/4926/3320/998/5879/22836	13
BP	GO:0014065	phosphatidylinositol 3-kinase signaling	10/456	144/18723	0.00280741	0.0348655	0.0274933	4653/677/5159/3479/4915/9314/5295/1634/2260/5156	10
BP	GO:0042177	negative regulation of protein catabolic process	9/456	121/18723	0.00284258	0.0352005	0.0277576	1471/6201/6135/6125/7077/2316/302/5476/6386	9
BP	GO:0008630	intrinsic apoptotic signaling pathway in response to DNA damage	8/456	99/18723	0.00288376	0.0355558	0.0280377	6387/6423/26471/1026/5295/3428/79073/4170	8
BP	GO:0043154	negative regulation of cysteine-type endopeptidase activity involved in apoptotic process	7/456	78/18723	0.00289609	0.0355558	0.0280377	3164/6423/9314/2621/23204/1410/10542	7
BP	GO:0070373	negative regulation of ERK1 and ERK2 cascade	7/456	78/18723	0.00289609	0.0355558	0.0280377	2192/467/10252/1843/9314/57447/2950	7
BP	GO:0033119	negative regulation of RNA splicing	4/456	25/18723	0.0029268	0.0355851	0.0280608	6207/10284/6432/7009	4
BP	GO:0072012	glomerulus vasculature development	4/456	25/18723	0.0029268	0.0355851	0.0280608	1958/5159/3280/5156	4
BP	GO:1901798	positive regulation of signal transduction by p53 class mediator	4/456	25/18723	0.0029268	0.0355851	0.0280608	6201/6135/6209/7314	4
BP	GO:0050777	negative regulation of immune response	12/456	194/18723	0.00293161	0.0355851	0.0280608	3133/710/3958/3106/3428/3105/6778/301/966/604/2896/5094	12
BP	GO:0022618	ribonucleoprotein complex assembly	13/456	220/18723	0.00297448	0.0359027	0.0283112	6135/6128/6234/6134/27335/6209/10659/6152/6125/3320/6633/8665/1968	13
BP	GO:0048705	skeletal system morphogenesis	13/456	220/18723	0.00297448	0.0359027	0.0283112	4313/6423/4256/9249/5396/84159/7763/5916/2260/4323/1112/5156/7048	13
BP	GO:0042326	negative regulation of phosphorylation	19/456	385/18723	0.00299232	0.0359639	0.0283595	2192/6423/8613/10252/26471/4616/1843/9021/1028/1026/10399/2950/3315/5478/8655/3301/5518/9467/90007	19
BP	GO:0043434	response to peptide hormone	20/456	414/18723	0.00300071	0.0359639	0.0283595	1958/6387/3164/677/9021/7832/4131/5295/6720/23371/3727/2950/6778/301/353/6844/4780/54741/5786/3488	20
BP	GO:0002688	regulation of leukocyte chemotaxis	9/456	122/18723	0.00300466	0.0359639	0.0283595	6387/1803/1843/2621/1652/7060/811/7423/5879	9
BP	GO:0010631	epithelial cell migration	18/456	357/18723	0.00304106	0.0360923	0.0284608	3164/5176/8613/2752/1803/9314/1634/388/1545/3315/301/811/6237/5879/2260/2896/4780/7048	18
BP	GO:1900026	positive regulation of substrate adhesion-dependent cell spreading	5/456	41/18723	0.00305077	0.0360923	0.0284608	4653/2316/811/998/5879	5
BP	GO:1902622	regulation of neutrophil migration	5/456	41/18723	0.00305077	0.0360923	0.0284608	4267/1803/7499/7060/5879	5
BP	GO:0031098	stress-activated protein kinase signaling cascade	14/456	247/18723	0.00305615	0.0360923	0.0284608	3489/7538/6423/677/4616/1843/2950/5478/1410/6386/3301/998/5187/10550	14
BP	GO:0043551	regulation of phosphatidylinositol 3-kinase activity	6/456	59/18723	0.00305739	0.0360923	0.0284608	5159/9021/9314/5295/998/5156	6
BP	GO:0006626	protein targeting to mitochondrion	8/456	100/18723	0.0030695	0.036136	0.0284952	6720/3320/59286/9141/93974/131118/51024/54741	8
BP	GO:0050727	regulation of inflammatory response	19/456	386/18723	0.00307839	0.0361416	0.0284996	4314/7538/5176/3133/26471/3479/9021/4792/2879/9314/975/6647/1652/2950/301/604/2896/64332/961	19
BP	GO:0008406	gonad development	13/456	221/18723	0.00309247	0.036208	0.028552	6423/4257/5159/26471/84159/7314/6647/2316/2309/4323/22836/5156/8531	13
BP	GO:0014068	positive regulation of phosphatidylinositol 3-kinase signaling	7/456	79/18723	0.00311259	0.0363445	0.0286596	4653/5159/3479/4915/1634/2260/5156	7
BP	GO:0070371	ERK1 and ERK2 cascade	17/456	330/18723	0.00315489	0.0367387	0.0289705	2192/10457/467/677/5159/10252/3479/1843/678/9314/57447/2621/1652/2950/6237/11331/5156	17
BP	GO:0001667	ameboidal-type cell migration	22/456	475/18723	0.00317512	0.0368743	0.0290774	3164/5176/8613/2752/1803/10163/114757/84159/9314/1634/7763/388/1545/3315/301/811/6237/5879/2260/2896/4780/7048	22
BP	GO:0019216	regulation of lipid metabolic process	17/456	331/18723	0.00325329	0.0374782	0.0295536	1958/5159/3490/10577/975/8611/6720/9563/6647/301/5660/131118/998/11331/55004/57104/5156	17
BP	GO:0071214	cellular response to abiotic stimulus	17/456	331/18723	0.00325329	0.0374782	0.0295536	1958/4314/4313/6423/677/4239/10974/1026/5295/10135/3428/388/79073/1410/5879/404672/8531	17
BP	GO:0104004	cellular response to environmental stimulus	17/456	331/18723	0.00325329	0.0374782	0.0295536	1958/4314/4313/6423/677/4239/10974/1026/5295/10135/3428/388/79073/1410/5879/404672/8531	17
BP	GO:0045926	negative regulation of growth	14/456	249/18723	0.00328547	0.0375888	0.0296408	3303/6423/3304/1026/5950/10399/4499/55384/1410/604/5518/9686/7048/3488	14
BP	GO:0007548	sex differentiation	15/456	276/18723	0.00328913	0.0375888	0.0296408	6423/4257/5159/26471/84159/5950/7314/6647/2316/131118/2309/4323/22836/5156/8531	15
BP	GO:1903829	positive regulation of cellular protein localization	15/456	276/18723	0.00328913	0.0375888	0.0296408	8878/3958/5295/975/2040/10399/6711/2316/4926/59286/9141/51160/51024/10542/54741	15
BP	GO:0090132	epithelium migration	18/456	360/18723	0.00332119	0.0377579	0.0297742	3164/5176/8613/2752/1803/9314/1634/388/1545/3315/301/811/6237/5879/2260/2896/4780/7048	18
BP	GO:0031102	neuron projection regeneration	6/456	60/18723	0.00332873	0.0377579	0.0297742	5396/9314/4131/2316/8428/2896	6
BP	GO:0001570	vasculogenesis	7/456	80/18723	0.00334123	0.0377579	0.0297742	677/5159/10266/3726/4915/6237/7048	7
BP	GO:0071229	cellular response to acid chemical	7/456	80/18723	0.00334123	0.0377579	0.0297742	4313/4915/10365/389541/55004/10542/5156	7
BP	GO:0001678	cellular glucose homeostasis	11/456	172/18723	0.00334786	0.0377579	0.0297742	5176/5295/6659/10399/2621/9324/6717/8655/2309/5879/51024	11
BP	GO:0010212	response to ionizing radiation	10/456	148/18723	0.00342014	0.038472	0.0303373	1958/6423/1026/10135/3428/388/79073/301/1410/404672	10
BP	GO:0034308	primary alcohol metabolic process	8/456	102/18723	0.00346879	0.0389175	0.0306886	3479/9249/128/5950/9563/1545/1645/57104	8
BP	GO:0001523	retinoid metabolic process	7/456	81/18723	0.00358246	0.0398803	0.0314478	9249/128/5950/1545/59342/1645/57104	7
BP	GO:0021954	central nervous system neuron development	7/456	81/18723	0.00358246	0.0398803	0.0314478	4781/4915/7832/7314/113246/3320/27089	7
BP	GO:1903533	regulation of protein targeting	7/456	81/18723	0.00358246	0.0398803	0.0314478	2040/6720/59286/9141/93974/51024/54741	7
BP	GO:0043410	positive regulation of MAPK cascade	22/456	480/18723	0.00359598	0.0399274	0.031485	3489/10457/5159/4616/3479/4915/975/29937/7077/2621/6647/1652/5478/6386/10174/998/2260/11331/55004/10550/3487/5156	22
BP	GO:1902105	regulation of leukocyte differentiation	15/456	279/18723	0.00363783	0.040288	0.0317693	2353/3725/677/678/9935/3106/5295/6659/2621/6647/301/604/4323/64332/7048	15
BP	GO:0061448	connective tissue development	14/456	252/18723	0.0036557	0.0403818	0.0318433	1958/6423/4781/5159/4256/2202/5396/84159/7314/1513/57561/5916/7048/4094	14
BP	GO:0006458	'de novo' protein folding	5/456	43/18723	0.00376622	0.0413899	0.0326382	3303/3337/3304/3336/3312	5
BP	GO:0010171	body morphogenesis	5/456	43/18723	0.00376622	0.0413899	0.0326382	4313/84159/6237/83716/5156	5
BP	GO:1903037	regulation of leukocyte cell-cell adhesion	17/456	336/18723	0.00378419	0.0414813	0.0327103	6387/10457/3133/567/3479/1803/3958/9314/975/6659/3105/301/3280/604/64332/961/7048	17
BP	GO:0090130	tissue migration	18/456	365/18723	0.0038356	0.0419379	0.0330703	3164/5176/8613/2752/1803/9314/1634/388/1545/3315/301/811/6237/5879/2260/2896/4780/7048	18
BP	GO:0045137	development of primary sexual characteristics	13/456	227/18723	0.00388308	0.0421909	0.0332699	6423/4257/5159/26471/84159/7314/6647/2316/2309/4323/22836/5156/8531	13
BP	GO:0071826	ribonucleoprotein complex subunit organization	13/456	227/18723	0.00388308	0.0421909	0.0332699	6135/6128/6234/6134/27335/6209/10659/6152/6125/3320/6633/8665/1968	13
BP	GO:0061437	renal system vasculature development	4/456	27/18723	0.00390784	0.0421909	0.0332699	1958/5159/3280/5156	4
BP	GO:0061440	kidney vasculature development	4/456	27/18723	0.00390784	0.0421909	0.0332699	1958/5159/3280/5156	4
BP	GO:1903205	regulation of hydrogen peroxide-induced cell death	4/456	27/18723	0.00390784	0.0421909	0.0332699	10399/7295/2309/4780	4
BP	GO:0071333	cellular response to glucose stimulus	10/456	151/18723	0.00394587	0.0424947	0.0335094	5176/6659/10399/2621/9324/6717/8655/2309/5879/51024	10
BP	GO:0010634	positive regulation of epithelial cell migration	11/456	176/18723	0.0039863	0.0428229	0.0337682	8613/388/3315/301/811/6237/5879/2260/2896/4780/7048	11
BP	GO:1903131	mononuclear cell differentiation	20/456	426/18723	0.00412831	0.0442378	0.0348839	1958/3725/677/567/678/9935/3106/5295/6659/3428/2621/1316/6647/6778/301/604/1514/4323/64332/7048	20
BP	GO:1903214	regulation of protein targeting to mitochondrion	5/456	44/18723	0.00416566	0.0444165	0.0350248	6720/59286/9141/93974/54741	5
BP	GO:1903573	negative regulation of response to endoplasmic reticulum stress	5/456	44/18723	0.00416566	0.0444165	0.0350248	3303/23645/10399/2907/7009	5
BP	GO:0034976	response to endoplasmic reticulum stress	14/456	256/18723	0.00420156	0.0446884	0.0352393	3303/3725/467/26471/23645/1649/5295/10399/2907/7060/811/7009/4780/4121	14
BP	GO:0032103	positive regulation of response to external stimulus	20/456	427/18723	0.00423635	0.0449191	0.0354212	6387/3133/5159/26471/4792/975/3428/2621/1652/3315/7060/2316/3320/811/7423/5879/2260/2896/64332/961	20
BP	GO:0002829	negative regulation of type 2 immune response	3/456	14/18723	0.00427671	0.0449191	0.0354212	6778/301/604	3
BP	GO:0034616	response to laminar fluid shear stress	3/456	14/18723	0.00427671	0.0449191	0.0354212	9314/10365/4780	3
BP	GO:0042921	glucocorticoid receptor signaling pathway	3/456	14/18723	0.00427671	0.0449191	0.0354212	811/5187/2908	3
BP	GO:0099188	postsynaptic cytoskeleton organization	3/456	14/18723	0.00427671	0.0449191	0.0354212	10163/60/71	3
BP	GO:0022409	positive regulation of cell-cell adhesion	15/456	284/18723	0.00428598	0.0449191	0.0354212	8613/3133/567/3479/1803/975/6659/3105/301/3280/604/64332/961/7048/3716	15
BP	GO:0071331	cellular response to hexose stimulus	10/456	153/18723	0.00433049	0.0451653	0.0356153	5176/6659/10399/2621/9324/6717/8655/2309/5879/51024	10
BP	GO:0120254	olefinic compound metabolic process	10/456	153/18723	0.00433049	0.0451653	0.0356153	1958/2052/9249/2879/5950/9563/1545/2950/1645/57104	10
BP	GO:1902624	positive regulation of neutrophil migration	4/456	28/18723	0.00447273	0.0465359	0.0366961	4267/7499/7060/5879	4
BP	GO:0031348	negative regulation of defense response	14/456	258/18723	0.00449832	0.0466891	0.0368169	7538/5176/3133/710/3479/9021/9314/3106/3428/3105/6647/2950/2896/5094	14
BP	GO:0071326	cellular response to monosaccharide stimulus	10/456	154/18723	0.00453357	0.0469415	0.037016	5176/6659/10399/2621/9324/6717/8655/2309/5879/51024	10
BP	GO:0030835	negative regulation of actin filament depolymerization	5/456	45/18723	0.00459444	0.0474574	0.0374228	2934/51474/6711/130271/120	5
BP	GO:0006275	regulation of DNA replication	8/456	107/18723	0.00464361	0.0478503	0.0377326	3725/3399/6742/6282/604/998/5879/5518	8
BP	GO:0090150	establishment of protein localization to membrane	14/456	260/18723	0.00481184	0.0494652	0.0390061	6727/4666/2040/10791/10399/23204/6711/6747/51398/3320/9141/6386/6844/51024	14
BP	GO:0032271	regulation of protein polymerization	13/456	233/18723	0.00482992	0.0495326	0.0390592	2934/3303/9168/10163/3304/4131/6711/402/120/51429/4926/3320/5879	13
CC	GO:0022626	cytosolic ribosome	27/467	102/19550	5.25697e-21	2.63374e-18	1.94785e-18	6192/6201/6159/6135/6207/6156/6136/6143/6128/6230/6234/6130/9045/6171/6161/6134/6209/6165/6222/6206/6152/6125/6228/6210/25873/6166/6189	27
CC	GO:0005925	focal adhesion	49/467	418/19550	2.37828e-20	5.95758e-18	4.40607e-18	2934/3303/4267/5159/567/6201/6207/6156/6136/1803/6143/928/6128/60/6130/3304/4082/6209/975/51474/6222/6125/71/7106/390/388/23371/3315/301/402/966/5478/6189/2316/5500/811/6386/7529/10174/6237/998/5879/4323/5094/1465/1266/5786/3312/3716	49
CC	GO:0030055	cell-substrate junction	49/467	425/19550	4.85259e-20	8.10383e-18	5.99338e-18	2934/3303/4267/5159/567/6201/6207/6156/6136/1803/6143/928/6128/60/6130/3304/4082/6209/975/51474/6222/6125/71/7106/390/388/23371/3315/301/402/966/5478/6189/2316/5500/811/6386/7529/10174/6237/998/5879/4323/5094/1465/1266/5786/3312/3716	49
CC	GO:0044391	ribosomal subunit	32/467	180/19550	5.10963e-19	6.39982e-17	4.73313e-17	6192/6201/6159/6135/6207/6156/6136/6143/6128/6230/6234/6130/9045/6171/6161/6134/6209/6165/6222/6206/6152/6125/6228/6210/25873/6166/10399/92259/6189/54460/64981/51258	32
CC	GO:0005840	ribosome	34/467	240/19550	5.90485e-17	5.91666e-15	4.3758e-15	6192/6201/6159/6135/6207/6156/6136/6143/6128/6230/6234/6130/9045/689/6171/6161/6134/6209/6165/6222/6206/200916/6152/6125/6228/6210/25873/6166/10399/92259/6189/54460/64981/51258	34
CC	GO:0098800	inner mitochondrial membrane protein complex	24/467	147/19550	1.00979e-13	8.43175e-12	6.2359e-12	4697/10476/91689/4710/517/4716/55967/1329/1337/539/522/10632/29796/4695/4718/131118/1345/54539/4725/27089/4715/11331/518/4707	24
CC	GO:0022625	cytosolic large ribosomal subunit	16/467	58/19550	2.77295e-13	1.98464e-11	1.46778e-11	6159/6135/6156/6136/6143/6128/6130/9045/6171/6161/6134/6165/6152/6125/25873/6166	16
CC	GO:0042788	polysomal ribosome	12/467	32/19550	4.39271e-12	2.75093e-10	2.03452e-10	6135/6156/6143/6128/6234/6130/689/6171/6161/6152/6228/25873	12
CC	GO:0005844	polysome	15/467	66/19550	3.3092e-11	1.84212e-09	1.36239e-09	6192/6135/6156/6143/6128/6234/6130/689/6171/6161/6152/6228/25873/811/51389	15
CC	GO:0062023	collagen-containing extracellular matrix	36/467	425/19550	5.28927e-11	2.64992e-09	1.95981e-09	4653/2192/4313/6387/6423/5176/7373/2199/8404/6590/4239/8076/127435/710/3490/3908/4256/6277/8425/3958/253935/2202/1476/7058/1634/7077/7060/301/5660/302/811/51435/311/8722/1514/3915	36
CC	GO:0098798	mitochondrial protein-containing complex	28/467	268/19550	6.5185e-11	2.96888e-09	2.19571e-09	4697/10476/91689/4710/517/4716/55967/1329/1337/92259/539/522/10632/29796/54460/4695/4718/131118/64981/1345/54539/51258/4725/27089/4715/11331/518/4707	28
CC	GO:0015934	large ribosomal subunit	18/467	113/19550	1.93546e-10	8.08056e-09	5.97617e-09	6159/6135/6156/6136/6143/6128/6130/9045/6171/6161/6134/6165/6152/6125/25873/6166/64981/51258	18
CC	GO:0070469	respirasome	17/467	100/19550	2.1608e-10	8.3274e-09	6.15872e-09	4697/1340/4710/4716/55967/1329/1337/29796/192286/4695/4718/1345/54539/4725/27089/4715/4707	17
CC	GO:0098803	respiratory chain complex	16/467	90/19550	3.69087e-10	1.3208e-08	9.76832e-09	4697/1340/4710/4716/55967/1329/1337/29796/4695/4718/1345/54539/4725/27089/4715/4707	16
CC	GO:0034774	secretory granule lumen	29/467	322/19550	1.01946e-09	3.40499e-08	2.51824e-08	1675/2934/6414/6590/710/2512/567/3479/6727/10493/10577/1476/203068/7077/2621/2950/6282/5478/353/3320/302/7423/5476/6386/5689/1727/2896/83716/3312	29
CC	GO:0015935	small ribosomal subunit	14/467	71/19550	1.12639e-09	3.52701e-08	2.60848e-08	6192/6201/6207/6230/6234/6209/6222/6206/6228/6210/10399/92259/6189/54460	14
CC	GO:0060205	cytoplasmic vesicle lumen	29/467	325/19550	1.2642e-09	3.72566e-08	2.7554e-08	1675/2934/6414/6590/710/2512/567/3479/6727/10493/10577/1476/203068/7077/2621/2950/6282/5478/353/3320/302/7423/5476/6386/5689/1727/2896/83716/3312	29
CC	GO:0031983	vesicle lumen	29/467	327/19550	1.45699e-09	4.05529e-08	2.99918e-08	1675/2934/6414/6590/710/2512/567/3479/6727/10493/10577/1476/203068/7077/2621/2950/6282/5478/353/3320/302/7423/5476/6386/5689/1727/2896/83716/3312	29
CC	GO:0022627	cytosolic small ribosomal subunit	11/467	42/19550	2.82099e-09	7.12883e-08	5.27229e-08	6192/6201/6207/6230/6234/6209/6222/6206/6228/6210/6189	11
CC	GO:0005746	mitochondrial respirasome	15/467	89/19550	2.84584e-09	7.12883e-08	5.27229e-08	4697/4710/4716/55967/1329/1337/29796/4695/4718/1345/54539/4725/27089/4715/4707	15
CC	GO:0101002	ficolin-1-rich granule	20/467	185/19550	2.01798e-08	4.81433e-07	3.56055e-07	1675/2934/3303/2495/1471/6727/3958/3304/1476/7077/2950/5478/3320/5689/8655/5879/55004/83716/374395/3312	20
CC	GO:0005766	primary lysosome	18/467	155/19550	3.40351e-08	7.41373e-07	5.483e-07	4257/2512/10493/10577/25798/2040/203068/2683/5660/4718/302/5476/6386/311/1727/55004/2896/374395	18
CC	GO:0042582	azurophil granule	18/467	155/19550	3.40351e-08	7.41373e-07	5.483e-07	4257/2512/10493/10577/25798/2040/203068/2683/5660/4718/302/5476/6386/311/1727/55004/2896/374395	18
CC	GO:0005743	mitochondrial inner membrane	34/467	495/19550	3.87337e-08	8.08566e-07	5.97994e-07	4653/3958/4697/10476/91689/1340/4710/517/4716/55967/1329/1337/92259/539/522/10632/29796/54460/192286/4695/4718/131118/64981/1345/51522/54539/51258/81853/4725/27089/4715/11331/518/4707	34
CC	GO:0000276	mitochondrial proton-transporting ATP synthase complex, coupling factor F(o)	6/467	12/19550	1.4718e-07	2.85193e-06	2.10921e-06	10476/517/539/522/10632/518	6
CC	GO:0005747	mitochondrial respiratory chain complex I	10/467	48/19550	1.59389e-07	2.85193e-06	2.10921e-06	4697/4710/4716/55967/4695/4718/54539/4725/4715/4707	10
CC	GO:0030964	NADH dehydrogenase complex	10/467	48/19550	1.59389e-07	2.85193e-06	2.10921e-06	4697/4710/4716/55967/4695/4718/54539/4725/4715/4707	10
CC	GO:0045271	respiratory chain complex I	10/467	48/19550	1.59389e-07	2.85193e-06	2.10921e-06	4697/4710/4716/55967/4695/4718/54539/4725/4715/4707	10
CC	GO:1904813	ficolin-1-rich granule lumen	15/467	124/19550	2.77068e-07	4.7866e-06	3.54004e-06	1675/2934/3303/2495/1471/6727/3304/1476/7077/2950/5478/3320/5689/83716/3312	15
CC	GO:0045263	proton-transporting ATP synthase complex, coupling factor F(o)	6/467	14/19550	4.59238e-07	7.44084e-06	5.50305e-06	10476/517/539/522/10632/518	6
CC	GO:1990204	oxidoreductase complex	14/467	112/19550	4.60411e-07	7.44084e-06	5.50305e-06	4697/4710/4716/55967/92259/29796/4695/4718/1727/54539/4725/27089/4715/4707	14
CC	GO:0005775	vacuolar lumen	17/467	174/19550	9.88668e-07	1.54788e-05	1.14477e-05	5159/2512/10493/10577/1634/1513/203068/5660/3320/302/5476/6386/8722/1727/1514/2896/3312	17
CC	GO:0033177	proton-transporting two-sector ATPase complex, proton-transporting domain	7/467	24/19550	1.03268e-06	1.56779e-05	1.1595e-05	10476/517/8992/539/522/10632/518	7
CC	GO:0098576	lumenal side of membrane	8/467	36/19550	1.67845e-06	2.47325e-05	1.82915e-05	3133/3107/3106/3105/811/5476/131118/3312	8
CC	GO:0042470	melanosome	13/467	109/19550	2.02983e-06	2.79215e-05	2.065e-05	5176/10457/2040/6520/9554/3320/302/6386/311/7529/5879/4323/3312	13
CC	GO:0048770	pigment granule	13/467	109/19550	2.02983e-06	2.79215e-05	2.065e-05	5176/10457/2040/6520/9554/3320/302/6386/311/7529/5879/4323/3312	13
CC	GO:0016469	proton-transporting two-sector ATPase complex	9/467	49/19550	2.06207e-06	2.79215e-05	2.065e-05	10476/517/8992/539/522/10632/9296/518/9550	9
CC	GO:0005753	mitochondrial proton-transporting ATP synthase complex	6/467	21/19550	7.19734e-06	9.48912e-05	7.0179e-05	10476/517/539/522/10632/518	6
CC	GO:0070820	tertiary granule	15/467	164/19550	9.59461e-06	0.000121461	8.9829e-05	25840/2495/567/1471/3958/1476/84418/2040/7077/966/8655/5879/55004/961/374395	15
CC	GO:0045259	proton-transporting ATP synthase complex	6/467	22/19550	9.69745e-06	0.000121461	8.9829e-05	10476/517/539/522/10632/518	6
CC	GO:0032432	actin filament bundle	10/467	80/19550	2.02846e-05	0.000247867	0.000183316	10398/3983/4082/51474/103910/10627/7168/1410/2316/5358	10
CC	GO:0005774	vacuolar membrane	26/467	444/19550	2.71342e-05	0.000323672	0.000239379	79901/4257/1803/8519/25798/2040/389541/2647/81631/8992/2683/6520/5660/9296/4718/302/5476/7529/1211/11337/55004/2896/9550/10542/374395/3312	26
CC	GO:0072562	blood microparticle	13/467	146/19550	4.95323e-05	0.000577109	0.000426815	2934/3303/715/710/716/3075/60/3304/2040/71/1192/6386/3312	13
CC	GO:0070069	cytochrome complex	7/467	42/19550	5.55098e-05	0.000624019	0.000461508	4697/1340/1329/1337/29796/1345/27089	7
CC	GO:0005938	cell cortex	20/467	308/19550	5.60496e-05	0.000624019	0.000461508	2934/60/10398/4082/7127/2995/390/103910/388/6711/130271/120/51429/2316/4926/302/1211/5879/22836/800	20
CC	GO:0030139	endocytic vesicle	21/467	336/19550	6.37889e-05	0.000694744	0.000513814	81035/3133/567/1803/928/3107/3106/7314/71/3105/8992/7316/9554/3320/811/311/1211/1514/998/6844/27333	21
CC	GO:0035577	azurophil granule membrane	8/467	58/19550	6.7128e-05	0.000715556	0.000529206	4257/25798/2040/2683/5660/4718/55004/374395	8
CC	GO:0043202	lysosomal lumen	10/467	97/19550	0.000108016	0.0011139	0.000823807	5159/10577/1634/1513/5660/3320/5476/8722/1514/3312	10
CC	GO:0012507	ER to Golgi transport vesicle membrane	8/467	62/19550	0.000108944	0.0011139	0.000823807	3133/567/3107/3106/6720/3105/9554/966	8
CC	GO:0030667	secretory granule membrane	19/467	311/19550	0.000188968	0.00189346	0.00140035	4257/928/3958/3107/25798/3106/84418/2040/2683/966/5660/4718/6717/8655/5879/6844/55004/961/374395	19
CC	GO:0005765	lysosomal membrane	22/467	395/19550	0.000227178	0.00218877	0.00161876	79901/4257/1803/8519/25798/2040/389541/2647/8992/2683/6520/5660/4718/302/5476/1211/55004/2896/9550/10542/374395/3312	22
CC	GO:0098852	lytic vacuole membrane	22/467	395/19550	0.000227178	0.00218877	0.00161876	79901/4257/1803/8519/25798/2040/389541/2647/8992/2683/6520/5660/4718/302/5476/1211/55004/2896/9550/10542/374395/3312	22
CC	GO:0042611	MHC protein complex	5/467	25/19550	0.000272385	0.00257481	0.00190426	3133/567/3107/3106/3105	5
CC	GO:0035578	azurophil granule lumen	9/467	91/19550	0.000324774	0.00301318	0.00222847	2512/10493/10577/203068/302/5476/6386/1727/2896	9
CC	GO:0005741	mitochondrial outer membrane	14/467	205/19550	0.000431765	0.00393298	0.00290873	4653/4257/23645/3429/10493/7314/517/7316/4170/1727/2309/51024/11331/518	14
CC	GO:0031968	organelle outer membrane	15/467	230/19550	0.000444704	0.00394393	0.00291682	4653/4257/23645/3429/10493/7314/517/79073/7316/4170/1727/2309/51024/11331/518	15
CC	GO:0030670	phagocytic vesicle membrane	8/467	76/19550	0.000454236	0.00394393	0.00291682	3133/567/3107/3106/3105/8992/9554/811	8
CC	GO:0045335	phagocytic vesicle	11/467	137/19550	0.000456582	0.00394393	0.00291682	3133/567/3107/3106/71/3105/8992/9554/811/311/998	11
CC	GO:0030016	myofibril	15/467	231/19550	0.000465423	0.00395215	0.0029229	4313/8878/10398/71/103910/287/6711/3315/10627/7168/1410/2316/6717/800/1465	15
CC	GO:0045277	respiratory chain complex IV	5/467	28/19550	0.000475	0.00396625	0.00293333	4697/1340/1329/1337/1345	5
CC	GO:0019867	outer membrane	15/467	232/19550	0.000486962	0.00399947	0.0029579	4653/4257/23645/3429/10493/7314/517/79073/7316/4170/1727/2309/51024/11331/518	15
CC	GO:0071556	integral component of lumenal side of endoplasmic reticulum membrane	5/467	29/19550	0.000562797	0.00447558	0.00331002	3133/3107/3106/3105/811	5
CC	GO:0098553	lumenal side of endoplasmic reticulum membrane	5/467	29/19550	0.000562797	0.00447558	0.00331002	3133/3107/3106/3105/811	5
CC	GO:0016282	eukaryotic 43S preinitiation complex	4/467	17/19550	0.000597431	0.00467677	0.00345881	10209/27335/8665/10289	4
CC	GO:0043292	contractile fiber	15/467	239/19550	0.000662998	0.00511018	0.00377935	4313/8878/10398/71/103910/287/6711/3315/10627/7168/1410/2316/6717/800/1465	15
CC	GO:0070993	translation preinitiation complex	4/467	18/19550	0.000753718	0.00572141	0.0042314	10209/27335/8665/10289	4
CC	GO:0030666	endocytic vesicle membrane	13/467	193/19550	0.000778846	0.00582391	0.00430721	81035/3133/567/928/3107/3106/7314/3105/8992/7316/9554/811/6844	13
CC	GO:0030863	cortical cytoskeleton	9/467	108/19550	0.00113582	0.00834341	0.00617056	2934/60/2995/6711/130271/51429/2316/4926/800	9
CC	GO:0005751	mitochondrial respiratory chain complex IV	4/467	20/19550	0.00114909	0.00834341	0.00617056	4697/1329/1337/1345	4
CC	GO:0030662	coated vesicle membrane	12/467	181/19550	0.00140371	0.0100465	0.00743016	3133/567/928/3107/3106/6720/3105/9554/966/1211/6844/3312	12
CC	GO:0030017	sarcomere	13/467	211/19550	0.00175104	0.012356	0.00913814	4313/8878/10398/103910/287/6711/3315/10627/7168/1410/2316/6717/1465	13
CC	GO:0030134	COPII-coated ER to Golgi transport vesicle	8/467	94/19550	0.00184832	0.0128613	0.00951184	3133/567/3107/3106/6720/3105/9554/966	8
CC	GO:0044754	autolysosome	3/467	11/19550	0.00193693	0.0131189	0.00970242	2495/2512/8878	3
CC	GO:1904724	tertiary granule lumen	6/467	55/19550	0.00193773	0.0131189	0.00970242	25840/2495/567/1471/1476/7077	6
CC	GO:0031970	organelle envelope lumen	8/467	96/19550	0.00211287	0.0141139	0.0104383	4653/10628/203068/2647/6647/402/51142/4725	8
CC	GO:0001527	microfibril	3/467	12/19550	0.00253703	0.0167244	0.0123689	4239/8076/8425	3
CC	GO:0005736	RNA polymerase I complex	3/467	13/19550	0.00324005	0.0210814	0.0155912	51082/5435/5441	3
CC	GO:0005788	endoplasmic reticulum lumen	16/467	313/19550	0.00369615	0.0237407	0.017558	7373/8404/710/3490/567/1471/54587/1622/2098/2621/9563/811/3915/57104/3487/3488	16
CC	GO:0030018	Z disc	9/467	130/19550	0.00404522	0.0256539	0.0189729	10398/103910/287/3315/10627/1410/2316/6717/1465	9
CC	GO:0005758	mitochondrial intermembrane space	7/467	86/19550	0.00450175	0.0281922	0.0208502	4653/10628/2647/6647/402/51142/4725	7
CC	GO:0036464	cytoplasmic ribonucleoprotein granule	13/467	236/19550	0.00458907	0.0283842	0.0209922	7538/677/8878/6128/60/7846/203068/1656/27258/998/5879/7073/64332	13
CC	GO:0005665	RNA polymerase II, core complex	3/467	15/19550	0.00497497	0.0303959	0.02248	5435/5438/5441	3
CC	GO:0030176	integral component of endoplasmic reticulum membrane	10/467	162/19550	0.00565466	0.0341323	0.0252434	3133/567/3107/3106/3105/23204/54344/51398/811/28972	10
CC	GO:0042383	sarcolemma	9/467	138/19550	0.00596587	0.0355822	0.0263156	3908/5348/113146/287/8910/301/8082/6717/302	9
CC	GO:0031091	platelet alpha granule	7/467	91/19550	0.00612911	0.0361257	0.0267176	1675/710/3479/928/7058/2621/7423	7
CC	GO:0031674	I band	9/467	141/19550	0.00684388	0.0396294	0.0293089	10398/103910/287/3315/10627/1410/2316/6717/1465	9
CC	GO:0001725	stress fiber	6/467	71/19550	0.00696085	0.0396294	0.0293089	10398/3983/51474/103910/10627/7168	6
CC	GO:0097517	contractile actin filament bundle	6/467	71/19550	0.00696085	0.0396294	0.0293089	10398/3983/51474/103910/10627/7168	6
CC	GO:0005767	secondary lysosome	3/467	17/19550	0.00717664	0.0399499	0.0295459	2495/2512/8878	3
CC	GO:0032045	guanyl-nucleotide exchange factor complex	3/467	17/19550	0.00717664	0.0399499	0.0295459	389541/55004/10542	3
CC	GO:0005790	smooth endoplasmic reticulum	4/467	33/19550	0.00760154	0.0418502	0.0309513	6134/6717/811/11337	4
CC	GO:0031227	intrinsic component of endoplasmic reticulum membrane	10/467	170/19550	0.00785608	0.0427815	0.0316401	3133/567/3107/3106/3105/23204/54344/51398/811/28972	10
CC	GO:0005604	basement membrane	7/467	96/19550	0.00815947	0.0432558	0.0319909	2192/5176/3908/7058/7060/302/3915	7
CC	GO:0005911	cell-cell junction	21/467	494/19550	0.00816587	0.0432558	0.0319909	8613/1803/10163/60/5348/54587/5295/71/10791/287/2683/6282/301/120/2316/302/6386/1656/998/1266/8531	21
CC	GO:0035770	ribonucleoprotein granule	13/467	254/19550	0.00834133	0.0432558	0.0319909	7538/677/8878/6128/60/7846/203068/1656/27258/998/5879/7073/64332	13
CC	GO:0005666	RNA polymerase III complex	3/467	18/19550	0.00846122	0.0432558	0.0319909	51082/5435/5441	3
CC	GO:0033178	proton-transporting two-sector ATPase complex, catalytic domain	3/467	18/19550	0.00846122	0.0432558	0.0319909	539/9296/9550	3
CC	GO:1902773	GTPase activator complex	3/467	18/19550	0.00846122	0.0432558	0.0319909	389541/55004/10542	3
MF	GO:0003735	structural constituent of ribosome	32/459	182/18368	2.58032e-18	1.65399e-15	1.38794e-15	6192/6201/6159/6135/6207/6156/6136/6143/6128/6230/6234/6130/9045/6171/6161/6134/6209/6165/6222/6206/200916/6152/6125/6228/6210/25873/6166/92259/6189/54460/64981/51258	32
MF	GO:0031625	ubiquitin protein ligase binding	28/459	297/18368	1.88186e-09	5.16735e-07	4.33618e-07	3303/3725/10628/6135/8878/3304/4792/1152/1026/7314/6125/71/203068/81631/7316/51429/6613/3320/811/4738/11337/3301/6923/5187/7009/5094/3312/3716	28
MF	GO:0015453	oxidoreduction-driven active transmembrane transporter activity	14/459	72/18368	2.41842e-09	5.16735e-07	4.33618e-07	79901/4697/1340/4710/4716/55967/1329/1337/29796/4695/4718/4725/4715/4707	14
MF	GO:0044389	ubiquitin-like protein ligase binding	28/459	316/18368	7.47651e-09	1.19811e-06	1.00539e-06	3303/3725/10628/6135/8878/3304/4792/1152/1026/7314/6125/71/203068/81631/7316/51429/6613/3320/811/4738/11337/3301/6923/5187/7009/5094/3312/3716	28
MF	GO:0045296	cadherin binding	28/459	332/18368	2.19075e-08	2.80854e-06	2.35678e-06	3303/6159/3337/6128/10163/6130/9045/51474/6152/10399/6711/6520/6282/392/301/1192/51429/2316/831/8428/302/7529/1656/55082/1968/800/1266/3312	28
MF	GO:0009055	electron transfer activity	15/459	126/18368	5.99587e-07	6.40558e-05	5.37524e-05	9249/128/4697/1340/4710/4716/55967/1329/1337/29796/4695/4718/4725/4715/4707	15
MF	GO:0008137	NADH dehydrogenase (ubiquinone) activity	9/459	42/18368	7.53068e-07	6.89595e-05	5.78673e-05	4697/4710/4716/55967/4695/4718/4725/4715/4707	9
MF	GO:0050136	NADH dehydrogenase (quinone) activity	9/459	43/18368	9.31533e-07	7.46391e-05	6.26333e-05	4697/4710/4716/55967/4695/4718/4725/4715/4707	9
MF	GO:0004857	enzyme inhibitor activity	11/459	70/18368	1.20685e-06	7.48039e-05	6.27716e-05	10628/6201/6135/6209/6125/301/302/93974/8655/7009/6050	11
MF	GO:0016655	oxidoreductase activity, acting on NAD(P)H, quinone or similar compound as acceptor	10/459	57/18368	1.29909e-06	7.48039e-05	6.27716e-05	4697/4710/4716/55967/4695/4718/1645/4725/4715/4707	10
MF	GO:0003954	NADH dehydrogenase activity	9/459	45/18368	1.40039e-06	7.48039e-05	6.27716e-05	4697/4710/4716/55967/4695/4718/4725/4715/4707	9
MF	GO:0003955	NAD(P)H dehydrogenase (quinone) activity	9/459	45/18368	1.40039e-06	7.48039e-05	6.27716e-05	4697/4710/4716/55967/4695/4718/4725/4715/4707	9
MF	GO:0015399	primary active transmembrane transporter activity	17/459	181/18368	3.11027e-06	0.00015105	0.000126754	79901/4697/1340/4710/4716/55967/8992/1329/1337/29796/4695/9296/4718/4725/4715/4707/9550	17
MF	GO:0005178	integrin binding	15/459	144/18368	3.29906e-06	0.00015105	0.000126754	2192/6387/6423/10457/8613/3479/928/8425/975/7106/7077/7060/5478/811/4323	15
MF	GO:0140678	molecular function inhibitor activity	14/459	128/18368	3.93501e-06	0.000168156	0.000141108	3399/10628/6201/6135/1649/6209/6125/10399/301/302/93974/8655/7009/6050	14
MF	GO:0001968	fibronectin binding	7/459	28/18368	4.36697e-06	0.000174952	0.000146811	4653/2192/3489/6423/1513/1514/3488	7
MF	GO:0031386	protein tag	5/459	13/18368	1.03966e-05	0.000392011	0.000328956	7314/7316/6613/59286/4738	5
MF	GO:0016651	oxidoreductase activity, acting on NAD(P)H	11/459	88/18368	1.19219e-05	0.000424553	0.000356263	4697/4710/4716/55967/4695/4718/1727/1645/4725/4715/4707	11
MF	GO:0015078	proton transmembrane transporter activity	13/459	130/18368	2.30007e-05	0.00077597	0.000651155	10476/1340/517/8992/1329/1337/539/522/10632/29796/9296/518/9550	13
MF	GO:0044183	protein folding chaperone	7/459	40/18368	5.30678e-05	0.0016274	0.00136563	3303/3337/3304/3315/51398/811/3312	7
MF	GO:0019838	growth factor binding	13/459	141/18368	5.42265e-05	0.0016274	0.00136563	3489/5159/3490/6284/4915/1843/8425/6386/2260/3487/5156/7048/3488	13
MF	GO:0016209	antioxidant activity	10/459	86/18368	5.58546e-05	0.0016274	0.00136563	4257/114757/2879/4259/6648/2878/6647/2950/7295/9446	10
MF	GO:0005201	extracellular matrix structural constituent	14/459	172/18368	0.000110337	0.00307505	0.00258043	2192/7373/2199/4239/8076/127435/3490/3908/4256/8425/2202/7058/1634/3915	14
MF	GO:0004602	glutathione peroxidase activity	5/459	22/18368	0.000176612	0.004717	0.00395827	4257/2879/4259/2878/2950	5
MF	GO:0061629	RNA polymerase II-specific DNA-binding transcription factor binding	19/459	299/18368	0.000200738	0.00514691	0.00431903	2353/3164/3725/3429/60/4792/5396/9314/9324/3727/3315/3280/170622/811/5916/6867/3301/11331/4780	19
MF	GO:0051082	unfolded protein binding	11/459	122/18368	0.000244627	0.006031	0.00506091	3303/3337/3304/4666/5478/1410/3320/811/3336/3301/3312	11
MF	GO:0044548	S100 protein binding	4/459	14/18368	0.000315689	0.00749468	0.00628916	6277/6282/302/311	4
MF	GO:0035925	mRNA 3'-UTR AU-rich region binding	5/459	25/18368	0.000334968	0.00766838	0.00643491	7538/677/678/27303/7073	5
MF	GO:0140677	molecular function activator activity	12/459	150/18368	0.000394285	0.00861363	0.00722812	26471/3337/3316/200185/54344/5660/1603/5476/9141/131118/3301/163590	12
MF	GO:0140297	DNA-binding transcription factor binding	22/459	394/18368	0.000403134	0.00861363	0.00722812	2353/3164/3725/3429/60/4792/1649/5396/9314/9324/3727/3315/3280/170622/51142/6717/811/5916/6867/3301/11331/4780	22
MF	GO:0001228	DNA-binding transcription activator activity, RNA polymerase II-specific	24/459	450/18368	0.000434443	0.00898315	0.00753821	1958/2354/2353/3164/3725/467/4781/1052/3726/1649/9935/4774/5396/9314/6659/6720/1316/3727/6778/2309/153222/2908/4780/4094	24
MF	GO:0023026	MHC class II protein complex binding	5/459	27/18368	0.000488465	0.00948807	0.00796191	567/975/3320/311/3312	5
MF	GO:0048027	mRNA 5'-UTR binding	5/459	27/18368	0.000488465	0.00948807	0.00796191	6201/6207/6171/6125/6189	5
MF	GO:0001216	DNA-binding transcription activator activity	24/459	456/18368	0.000524569	0.00988966	0.00829891	1958/2354/2353/3164/3725/467/4781/1052/3726/1649/9935/4774/5396/9314/6659/6720/1316/3727/6778/2309/153222/2908/4780/4094	24
MF	GO:0046933	proton-transporting ATP synthase activity, rotational mechanism	4/459	17/18368	0.00070722	0.0129522	0.0108688	10476/539/522/10632	4
MF	GO:0098641	cadherin binding involved in cell-cell adhesion	4/459	18/18368	0.000891451	0.0158728	0.0133196	6282/301/302/1266	4
MF	GO:0005200	structural constituent of cytoskeleton	9/459	103/18368	0.00110694	0.019177	0.0160924	60/7846/71/203068/287/6711/7168/120/10174	9
MF	GO:0033218	amide binding	21/459	400/18368	0.00118588	0.0200038	0.0167862	3133/4257/10266/1471/6727/5360/4792/3107/2289/3106/5295/1622/2947/3105/81631/5660/5478/1410/811/1211/11331	21
MF	GO:0051087	chaperone binding	9/459	107/18368	0.00144919	0.0238187	0.0199875	3337/3106/6647/3280/811/3336/3301/2896/3312	9
MF	GO:0019843	rRNA binding	7/459	68/18368	0.0015143	0.0242667	0.0203634	6192/6135/6207/6136/6143/6222/6125	7
MF	GO:0003743	translation initiation factor activity	6/459	51/18368	0.00163839	0.0250049	0.0209829	10209/27335/8665/1968/10289/1973	6
MF	GO:0004601	peroxidase activity	6/459	51/18368	0.00163839	0.0250049	0.0209829	4257/114757/2879/4259/2878/2950	6
MF	GO:0004860	protein kinase inhibitor activity	7/459	70/18368	0.00179441	0.0267493	0.0224466	9021/1028/1026/10399/3315/7529/9467	7
MF	GO:0023023	MHC protein complex binding	5/459	36/18368	0.00189679	0.0270187	0.0226727	567/975/3320/311/3312	5
MF	GO:0043394	proteoglycan binding	5/459	36/18368	0.00189679	0.0270187	0.0226727	10457/3075/1513/6386/1514	5
MF	GO:0055106	ubiquitin-protein transferase regulator activity	4/459	22/18368	0.00196907	0.0274048	0.0229967	6201/6135/6209/6125	4
MF	GO:0061134	peptidase regulator activity	14/459	230/18368	0.0020094	0.0274048	0.0229967	2192/6423/5176/6590/710/1471/5037/1476/7077/10399/2621/5720/831/302	14
MF	GO:0005080	protein kinase C binding	6/459	55/18368	0.00242557	0.031716	0.0266144	8878/3094/4082/10399/3315/2316	6
MF	GO:0016684	oxidoreductase activity, acting on peroxide as acceptor	6/459	55/18368	0.00242557	0.031716	0.0266144	4257/114757/2879/4259/2878/2950	6
MF	GO:0019210	kinase inhibitor activity	7/459	74/18368	0.00247394	0.031716	0.0266144	9021/1028/1026/10399/3315/7529/9467	7
MF	GO:0015252	proton channel activity	4/459	24/18368	0.00274977	0.0345609	0.0290017	10476/539/522/10632	4
MF	GO:0008429	phosphatidylethanolamine binding	3/459	12/18368	0.00288266	0.0355344	0.0298186	5360/5037/311	3
MF	GO:0019199	transmembrane receptor protein kinase activity	10/459	143/18368	0.00320332	0.038742	0.0325104	5159/4915/8425/5157/2202/2260/1195/5156/7048/3716	10
MF	GO:0061135	endopeptidase regulator activity	12/459	194/18368	0.00359946	0.0425745	0.0357264	6423/5176/6590/710/1471/5037/1476/7077/2621/5720/831/302	12
MF	GO:0031994	insulin-like growth factor I binding	3/459	13/18368	0.00367846	0.0425745	0.0357264	3489/3487/3488	3
MF	GO:0004364	glutathione transferase activity	4/459	26/18368	0.00371946	0.0425745	0.0357264	4257/2947/2950/9446	4
MF	GO:0001671	ATPase activator activity	4/459	27/18368	0.00428137	0.0481466	0.0404022	3337/131118/3301/163590	4
Nor-KEGG
ID	Description	GeneRatio	BgRatio	pvalue	p.adjust	qvalue	geneID	Count
hsa05171	Coronavirus disease - COVID-19	38/295	232/8205	1.59147e-15	3.4987e-13	2.68568e-13	9045/716/715/6234/6230/6228/6222/6210/6209/6207/6206/6201/6192/6189/6171/6166/6165/6161/6159/6156/6152/6143/6136/6135/6134/6130/6128/6125/5295/4792/4314/3725/3716/25873/2353/2197/200916/1675	38
hsa05208	Chemical carcinogenesis - reactive oxygen species	37/295	223/8205	2.52614e-15	3.4987e-13	2.68568e-13	9446/6648/6647/5879/55967/54539/539/5295/522/518/517/4792/4780/4725/4718/4716/4715/4710/4707/4697/4695/4259/4257/3725/29796/2947/27089/2353/2309/2052/1645/1545/1345/1340/1337/1329/10476	37
hsa03010	Ribosome	31/295	166/8205	1.89836e-14	1.75281e-12	1.3455e-12	9045/64981/6234/6230/6228/6222/6210/6209/6207/6206/6201/6192/6189/6171/6166/6165/6161/6159/6156/6152/6143/6136/6135/6134/6130/6128/6125/54460/25873/2197/200916	31
hsa00190	Oxidative phosphorylation	25/295	134/8205	7.45119e-12	5.15995e-10	3.9609e-10	9550/9296/8992/55967/54539/539/522/518/517/4725/4718/4716/4715/4710/4707/4697/4695/29796/27089/1345/1340/1337/1329/10632/10476	25
hsa05020	Prion disease	35/295	273/8205	3.53548e-11	1.95866e-09	1.50351e-09	7979/7846/6647/5879/5689/5688/55967/54539/539/5295/522/518/517/4725/4718/4716/4715/4710/4707/4697/4695/3915/3312/3304/3303/29796/27089/203068/1958/1649/1345/1340/1337/1329/10476	35
hsa05012	Parkinson disease	33/295	266/8205	3.2454e-10	1.49829e-08	1.15013e-08	7979/7846/7316/7314/7295/6647/5689/5688/55967/54539/539/522/518/517/4780/4725/4718/4716/4715/4710/4707/4697/4695/29796/27089/203068/1843/1649/1345/1340/1337/1329/10476	33
hsa04932	Non-alcoholic fatty liver disease	24/295	155/8205	1.11896e-09	4.42787e-08	3.39894e-08	998/9021/6720/5879/55967/54539/5295/4725/4718/4716/4715/4710/4707/4697/4695/3725/29796/27089/2353/1649/1345/1340/1337/1329	24
hsa05014	Amyotrophic lateral sclerosis	38/295	364/8205	2.13557e-09	7.39441e-08	5.67612e-08	8878/81631/7979/7846/71/6647/6432/6428/60/5879/5689/5688/55967/54539/539/522/518/517/4725/4718/4716/4715/4710/4707/4697/4695/311/29796/2878/27089/203068/1649/1345/1340/1337/1329/11258/10476	38
hsa05016	Huntington disease	34/295	306/8205	3.26956e-09	1.0063e-07	7.72458e-08	7979/7846/6648/6647/5689/5688/55967/54539/5441/5438/5435/539/522/518/517/4725/4718/4716/4715/4710/4707/4697/4695/29796/2878/27089/203068/1345/1340/1337/1329/1211/11258/10476	34
hsa05415	Diabetic cardiomyopathy	26/295	203/8205	1.40635e-08	3.8956e-07	2.99035e-07	7048/5879/55967/5500/54539/539/5295/522/518/517/4725/4718/4716/4715/4710/4707/4697/4695/4313/29796/27089/1345/1340/1337/1329/10476	26
hsa05418	Fluid shear stress and atherosclerosis	21/295	139/8205	1.99858e-08	5.03278e-07	3.86328e-07	9446/8878/7295/71/6613/60/5879/5295/4780/4313/4259/4257/3725/3320/2950/2947/2353/1843/1514/1499/10365	21
hsa04714	Thermogenesis	27/295	232/8205	5.74297e-08	1.32567e-06	1.01761e-06	84987/71/60/57104/55967/54539/539/522/518/517/4725/4718/4716/4715/4710/4707/4697/4695/29796/27089/2260/1345/1340/1337/1329/10632/10476	27
hsa04145	Phagosome	20/295	152/8205	4.50674e-07	9.60282e-06	7.37135e-06	9554/9550/9296/8992/811/81035/7846/715/71/7060/7058/60/5879/3920/3133/3107/3106/3105/203068/1514	20
hsa05132	Salmonella infection	24/295	249/8205	9.48574e-06	0.000187682	0.000144069	998/8655/7846/7295/71/6500/6237/60/5879/51429/4792/388/3725/3320/302/2353/2316/203068/1499/113146/11258/10627/10398/103910	24
hsa05022	Pathways of neurodegeneration - multiple diseases	36/295	476/8205	1.58539e-05	0.000292769	0.000224737	8878/81631/7979/7846/7316/7314/6647/5879/5689/5688/55967/54539/539/522/518/517/4725/4718/4716/4715/4710/4707/4697/4695/29796/2878/27089/203068/1649/1499/1345/1340/1337/1329/11258/10476	36
hsa04612	Antigen processing and presentation	12/295	78/8205	1.93257e-05	0.000334577	0.000256829	811/5720/567/3320/3312/3304/3303/3133/3107/3106/3105/1514	12
hsa04510	Focal adhesion	20/295	201/8205	3.38892e-05	0.000552195	0.000423877	998/7423/71/7060/7058/60/5879/5500/5295/5159/5156/3915/3908/3725/3479/2316/1499/10627/10398/103910	20
hsa04380	Osteoclast differentiation	15/295	128/8205	5.13248e-05	0.000789832	0.000606293	9021/8878/7048/5879/5295/4792/3727/3726/3725/3716/3460/2355/2354/2353/1513	15
hsa04216	Ferroptosis	8/295	41/8205	8.61554e-05	0.00125606	0.000964177	81631/6520/6303/5094/2879/2512/2495/112483	8
hsa05010	Alzheimer disease	29/295	384/8205	0.000114727	0.00158896	0.00121972	7979/7846/5689/5688/55967/54539/539/5295/522/518/517/4725/4718/4716/4715/4710/4707/4697/4695/29796/27089/203068/1649/1499/1345/1340/1337/1329/10476	29
hsa04213	Longevity regulating pathway - multiple species	9/295	62/8205	0.000337013	0.00444537	0.00341236	6648/6647/5295/3479/3312/3304/3303/2309/1410	9
hsa04010	MAPK signaling pathway	23/295	294/8205	0.000360486	0.00453884	0.00348412	998/7423/7048/6237/5879/5159/5156/4915/4616/3727/3725/3479/3315/3312/3304/3303/3164/2872/2353/2316/2260/1843/1649	23
hsa05167	Kaposi sarcoma-associated herpesvirus infection	17/295	194/8205	0.000597893	0.00720071	0.00552743	81631/7538/7316/7314/5879/5295/4792/3725/3716/3133/3107/3106/3105/2791/2353/1499/1026	17
hsa05215	Prostate cancer	11/295	97/8205	0.000682093	0.00787249	0.0060431	5295/5159/5156/4792/4314/3479/3320/2950/2260/1499/1026	11
hsa04670	Leukocyte transendothelial migration	12/295	114/8205	0.000775075	0.00858783	0.00659221	998/71/6387/60/5879/5295/4313/4267/1499/10627/10398/103910	12
hsa00480	Glutathione metabolism	8/295	57/8205	0.000904825	0.00963987	0.00739979	9446/4259/4257/2950/2947/2879/2878/2687	8
hsa04137	Mitophagy - animal	9/295	72/8205	0.0010329	0.0105968	0.00813435	8878/81631/7316/7314/6237/51024/3725/2309/11337	9
hsa05205	Proteoglycans in cancer	17/295	205/8205	0.00111259	0.0110067	0.00844903	998/71/6237/60/5879/5500/5295/4313/3479/3316/287/2316/2260/1634/1514/1499/1026	17
hsa04210	Apoptosis	13/295	136/8205	0.0011784	0.0112558	0.00864021	8722/7846/71/60/5295/4792/4616/4170/3725/2353/1649/1514/1513	13
hsa04141	Protein processing in endoplasmic reticulum	15/295	171/8205	0.00122913	0.0113489	0.0087117	811/6747/6500/4780/4121/3337/3320/3312/3304/3303/3301/23645/1649/1603/1410	15
hsa05416	Viral myocarditis	8/295	60/8205	0.00127643	0.0114056	0.00875517	71/60/5879/3908/3133/3107/3106/3105	8
hsa04218	Cellular senescence	14/295	156/8205	0.00142678	0.0123506	0.00948058	8878/7048/678/677/6237/5500/5295/4616/3133/3107/3106/3105/2309/1026	14
hsa00980	Metabolism of xenobiotics by cytochrome P450	9/295	78/8205	0.00183405	0.0153949	0.0118175	9446/4259/4257/2950/2947/2052/1645/1545/128	9
hsa05131	Shigellosis	18/295	247/8205	0.00339688	0.0276746	0.0212436	998/8878/831/81631/7316/7314/71/6500/60/5879/5295/4792/3725/2309/10627/10398/103910/10163	18
hsa04520	Adherens junction	8/295	71/8205	0.00377602	0.0298845	0.02294	998/71/7048/60/5879/2260/1499/10163	8
hsa05323	Rheumatoid arthritis	9/295	93/8205	0.00605915	0.0442842	0.0339936	9550/9296/8992/6387/4314/3725/2353/1514/1513	9
hsa05169	Epstein-Barr virus infection	15/295	202/8205	0.00609817	0.0442842	0.0339936	811/7979/5879/567/5295/4792/4616/3725/3716/3280/3133/3107/3106/3105/1026	15
hsa05100	Bacterial invasion of epithelial cells	8/295	77/8205	0.00620708	0.0442842	0.0339936	998/71/60/5879/5295/1499/1211/10163	8
hsa05166	Human T-cell leukemia virus 1 infection	16/295	222/8205	0.00623496	0.0442842	0.0339936	811/7538/7048/567/5295/4792/3725/3716/3133/3107/3106/3105/2353/1958/119504/1026	16
hsa03040	Spliceosome	12/295	147/8205	0.00658019	0.0455678	0.0349789	6633/6432/6431/6428/51639/3312/3304/3303/3192/3190/29896/27258	12
hsa05225	Hepatocellular carcinoma	13/295	168/8205	0.00742647	0.050174	0.0385147	9446/71/7048/60/5295/4780/4616/4259/4257/2950/2947/1499/1026	13
hsa04810	Regulation of actin cytoskeleton	16/295	229/8205	0.00832453	0.0546753	0.04197	998/71/6387/6237/60/5879/5500/5295/5159/5156/2934/2260/10627/10398/103910/10163	16
hsa05231	Choline metabolism in cancer	9/295	98/8205	0.0084875	0.0546753	0.04197	8613/8611/5879/5295/5159/5156/3725/2353/10163	9
hsa05170	Human immunodeficiency virus 1 infection	15/295	212/8205	0.00937502	0.05902	0.0453051	811/6923/6921/6500/5879/567/5295/4792/3725/3133/3107/3106/3105/2791/2353	15
hsa05204	Chemical carcinogenesis - DNA adducts	7/295	69/8205	0.0116005	0.0698551	0.0536224	9446/4259/4257/2950/2947/2052/1545	7
hsa05211	Renal cell carcinoma	7/295	69/8205	0.0116005	0.0698551	0.0536224	998/6923/6921/5879/5295/3725/1026	7
hsa05210	Colorectal cancer	8/295	86/8205	0.0118722	0.0699702	0.0537107	7048/5879/5295/4616/3725/2353/1499/1026	8
hsa05120	Epithelial cell signaling in Helicobacter pylori infection	7/295	70/8205	0.0125055	0.072167	0.0553971	998/9550/9296/8992/5879/4792/3725	7
hsa05218	Melanoma	7/295	72/8205	0.0144663	0.0817786	0.0627751	5295/5159/5156/4616/3479/2260/1026	7
hsa05203	Viral carcinogenesis	14/295	204/8205	0.0151887	0.0829163	0.0636484	998/7529/5879/5295/4792/3725/3716/3190/3133/3107/3106/3105/2934/1026	14
hsa01524	Platinum drug resistance	7/295	73/8205	0.0155248	0.0829163	0.0636484	9446/5295/4259/4257/2950/2947/1026	7
hsa05163	Human cytomegalovirus infection	15/295	225/8205	0.0155655	0.0829163	0.0636484	811/6387/5879/567/5295/5156/4792/3716/3133/3107/3106/3105/2791/1499/1026	15
hsa05134	Legionellosis	6/295	57/8205	0.0159916	0.0835788	0.064157	9554/4792/3312/3304/3303/1195	6
hsa04151	PI3K-Akt signaling pathway	21/295	354/8205	0.0163729	0.0839872	0.0644705	7529/7423/7060/7058/5879/5518/5295/5159/5156/4915/4170/3915/3908/3716/3479/3320/3164/2791/2309/2260/1026	21
hsa04723	Retrograde endocannabinoid signaling	11/295	148/8205	0.0175011	0.0881418	0.0676597	55967/54539/4725/4718/4716/4715/4710/4707/4697/4695/2791	11
hsa05212	Pancreatic cancer	7/295	76/8205	0.0190296	0.0941285	0.0722552	998/7048/5879/5295/4616/3716/1026	7
hsa04068	FoxO signaling pathway	10/295	131/8205	0.0194035	0.0942944	0.0723826	7048/6648/604/5295/4616/3479/2309/11337/10365/1026	10
hsa05417	Lipid and atherosclerosis	14/295	215/8205	0.022876	0.106683	0.081892	998/6648/5879/5295/4792/4780/4314/3725/3320/3312/3304/3303/2353/1649	14
hsa01521	EGFR tyrosine kinase inhibitor resistance	7/295	79/8205	0.0230548	0.106683	0.081892	5295/5159/5156/3716/3479/2621/2309	7
hsa04666	Fc gamma R-mediated phagocytosis	8/295	97/8205	0.0231081	0.106683	0.081892	998/8613/8611/5879/5295/4082/2934/10163	8
hsa04933	AGE-RAGE signaling pathway in diabetic complications	8/295	100/8205	0.0271591	0.123329	0.0946702	998/7423/7048/5879/5295/4313/3725/1958	8
hsa04662	B cell receptor signaling pathway	7/295	82/8205	0.0276327	0.123456	0.0947676	975/8519/5879/5295/4792/3725/2353	7
hsa05165	Human papillomavirus infection	19/295	331/8205	0.0294139	0.129328	0.0992749	998/9550/9296/8992/7060/7058/5518/5295/5159/3915/3908/3716/3280/3133/3107/3106/3105/1499/1026	19
hsa05142	Chagas disease	8/295	102/8205	0.0301189	0.130358	0.100066	811/7048/5518/5295/4792/3725/3460/2353	8
hsa03020	RNA polymerase	4/295	34/8205	0.032517	0.138016	0.105944	5441/5438/5435/51082	4
hsa05110	Vibrio cholerae infection	5/295	50/8205	0.0328847	0.138016	0.105944	9550/9296/8992/71/60	5
hsa04260	Cardiac muscle contraction	7/295	87/8205	0.0365682	0.149453	0.114724	7168/29796/27089/1345/1340/1337/1329	7
hsa04928	Parathyroid hormone synthesis, secretion and action	8/295	106/8205	0.0366889	0.149453	0.114724	9935/4666/4323/3727/2353/2260/1958/1026	8
hsa04659	Th17 cell differentiation	8/295	108/8205	0.0403103	0.161825	0.124221	7048/6778/4792/3725/3716/3460/3320/2353	8
hsa04530	Tight junction	11/295	169/8205	0.0410537	0.162455	0.124705	998/8531/7846/71/60/5879/5518/3725/10627/10398/103910	11
hsa00982	Drug metabolism - cytochrome P450	6/295	72/8205	0.0442568	0.172664	0.132541	9446/4259/4257/2950/2947/128	6
hsa05330	Allograft rejection	4/295	38/8205	0.0463367	0.178206	0.136795	3133/3107/3106/3105	4
hsa04658	Th1 and Th2 cell differentiation	7/295	92/8205	0.0472295	0.178206	0.136795	6778/4792/4094/3725/3716/3460/2353	7
hsa04668	TNF signaling pathway	8/295	112/8205	0.0482507	0.178206	0.136795	9021/5295/4792/4323/4314/3726/3725/2353	8
hsa05145	Toxoplasmosis	8/295	112/8205	0.0482507	0.178206	0.136795	4792/3915/3908/3716/3460/3312/3304/3303	8
hsa04657	IL-17 signaling pathway	7/295	94/8205	0.0519961	0.187962	0.144284	4792/4314/3727/3725/3320/2354/2353	7
hsa05214	Glioma	6/295	75/8205	0.0522494	0.187962	0.144284	5295/5159/5156/4616/3479/1026	6
hsa05220	Chronic myeloid leukemia	6/295	76/8205	0.0550968	0.195664	0.150196	7048/5295/4792/4616/1487/1026	6
hsa05213	Endometrial cancer	5/295	58/8205	0.0565847	0.198404	0.1523	5295/4616/2309/1499/1026	5
hsa05135	Yersinia infection	9/295	137/8205	0.0582682	0.201754	0.154871	998/71/60/5879/5295/4792/3725/2353/10163	9
hsa04217	Necroptosis	10/295	159/8205	0.0603929	0.204258	0.156793	8878/6778/5478/3716/3460/3320/3146/2752/2512/2495	10
hsa04915	Estrogen signaling pathway	9/295	138/8205	0.0604662	0.204258	0.156793	5295/4313/3725/3320/3312/3304/3303/2353/2289	9
hsa05162	Measles	9/295	139/8205	0.0627168	0.207575	0.15934	5295/4792/3725/3716/3312/3304/3303/2353/10399	9
hsa05332	Graft-versus-host disease	4/295	42/8205	0.0629471	0.207575	0.15934	3133/3107/3106/3105	4
hsa04940	Type I diabetes mellitus	4/295	43/8205	0.0675284	0.220063	0.168926	3133/3107/3106/3105	4
hsa04966	Collecting duct acid secretion	3/295	27/8205	0.0712818	0.229594	0.176241	9550/9296/8992	3
hsa04015	Rap1 signaling pathway	12/295	210/8205	0.0757926	0.241317	0.18524	998/7423/71/6237/60/5879/5295/5159/5156/3479/2260/1499	12
hsa05207	Chemical carcinogenesis - receptor activation	12/295	212/8205	0.080062	0.252013	0.193451	9446/9314/604/5295/4259/4257/3725/3320/2947/2353/2052/1545	12
hsa03050	Proteasome	4/295	46/8205	0.0822714	0.254329	0.195228	7979/5720/5689/5688	4
hsa05224	Breast cancer	9/295	147/8205	0.0826338	0.254329	0.195228	5295/4616/3725/3479/3280/2353/2260/1499/1026	9
hsa04610	Complement and coagulation cascades	6/295	86/8205	0.0886428	0.269825	0.207124	966/716/715/710/3075/1675	6
hsa04926	Relaxin signaling pathway	8/295	129/8205	0.0928801	0.27965	0.214666	7423/7048/5295/4792/4313/3725/2791/2353	8
hsa04066	HIF-1 signaling pathway	7/295	109/8205	0.0971759	0.288687	0.221603	6923/6921/5295/3479/3460/2872/1026	7
hsa05130	Pathogenic Escherichia coli infection	11/295	197/8205	0.0979659	0.288687	0.221603	998/7846/71/7009/60/5879/4792/3725/2353/203068/10163	11
hsa05235	PD-L1 expression and PD-1 checkpoint pathway in cancer	6/295	89/8205	0.100483	0.292986	0.224903	5295/4792/3725/3716/3460/2353	6
hsa04142	Lysosome	8/295	132/8205	0.102616	0.294411	0.225997	8722/5660/5476/3920/1514/1513/1211/10577	8
hsa00510	N-Glycan biosynthesis	4/295	50/8205	0.10416	0.294411	0.225997	54344/4121/2683/1603	4
hsa05144	Malaria	4/295	50/8205	0.10416	0.294411	0.225997	975/7060/7058/2995	4
hsa05160	Hepatitis C	9/295	157/8205	0.112335	0.312558	0.239927	975/9021/7529/5518/5295/4792/3716/1499/1026	9
hsa05222	Small cell lung cancer	6/295	92/8205	0.113114	0.312558	0.239927	5295/4792/4616/3915/3908/1026	6
hsa04130	SNARE interactions in vesicular transport	3/295	33/8205	0.113965	0.312558	0.239927	9554/6844/10791	3
hsa04144	Endocytosis	13/295	251/8205	0.118577	0.322019	0.247189	998/7048/5156/51160/381/3312/3304/3303/3133/3107/3106/3105/1211	13
hsa04360	Axon guidance	10/295	182/8205	0.120012	0.322751	0.247751	998/91653/6387/6237/5879/5295/3983/10627/10398/103910	10
hsa05320	Autoimmune thyroid disease	4/295	53/8205	0.122136	0.325304	0.249711	3133/3107/3106/3105	4
hsa04621	NOD-like receptor signaling pathway	10/295	184/8205	0.126355	0.333338	0.255878	81631/7295/4792/3725/3716/3428/3320/11337/10628/10135	10
hsa05161	Hepatitis B	9/295	162/8205	0.129151	0.337499	0.259072	7529/7048/6778/5295/4792/3725/3716/2353/1026	9
hsa04140	Autophagy - animal	8/295	141/8205	0.135075	0.349416	0.26822	8878/81631/6237/5295/3920/3146/1514/11337	8
hsa04722	Neurotrophin signaling pathway	7/295	119/8205	0.136385	0.349416	0.26822	998/5879/5295/4915/4792/3725/2309	7
hsa05133	Pertussis	5/295	76/8205	0.137496	0.349416	0.26822	716/715/710/3725/2353	5
hsa01522	Endocrine resistance	6/295	98/8205	0.140641	0.351798	0.270049	5295/4313/3725/3479/2353/1026	6
hsa04014	Ras signaling pathway	12/295	236/8205	0.142961	0.351798	0.270049	998/7423/6237/5879/5320/5295/5159/5156/4915/3479/2791/2260	12
hsa05140	Leishmaniasis	5/295	77/8205	0.143014	0.351798	0.270049	4792/3725/3716/3460/2353	5
hsa04630	JAK-STAT signaling pathway	9/295	166/8205	0.143513	0.351798	0.270049	9021/6778/5295/5159/5156/4170/3716/3460/1026	9
hsa05216	Thyroid cancer	3/295	37/8205	0.146613	0.356245	0.273462	4616/1499/1026	3
hsa04721	Synaptic vesicle cycle	5/295	78/8205	0.148627	0.357997	0.274806	9550/9296/8992/6844/1211	5
hsa05202	Transcriptional misregulation in cancer	10/295	193/8205	0.157088	0.375115	0.287947	7048/64332/604/4616/4314/4094/3479/26471/1649/1026	10
hsa00983	Drug metabolism - other enzymes	5/295	80/8205	0.160127	0.379103	0.291008	9446/4259/4257/2950/2947	5
hsa04370	VEGF signaling pathway	4/295	59/8205	0.161641	0.379446	0.291272	998/5879/5295/3315	4
hsa00513	Various types of N-glycan biosynthesis	3/295	39/8205	0.163957	0.381647	0.292961	4121/2683/1603	3
hsa04978	Mineral absorption	4/295	60/8205	0.168636	0.389268	0.298811	79901/4499/2512/2495	4
hsa04620	Toll-like receptor signaling pathway	6/295	104/8205	0.170955	0.391361	0.300417	5879/5295/4792/3725/2353/1513	6
hsa04623	Cytosolic DNA-sensing pathway	4/295	63/8205	0.190231	0.431918	0.33155	5441/5435/51082/4792	4
hsa04650	Natural killer cell mediated cytotoxicity	7/295	131/8205	0.192009	0.432411	0.331928	5879/5295/3460/3133/3107/3106/3105	7
hsa04150	mTOR signaling pathway	8/295	156/8205	0.199101	0.440305	0.337988	9550/9296/6520/55004/5295/389541/3479/10542	8
hsa03060	Protein export	2/295	23/8205	0.199607	0.440305	0.337988	6727/28972	2
hsa04975	Fat digestion and absorption	3/295	43/8205	0.200283	0.440305	0.337988	8613/8611/5320	3
hsa05321	Inflammatory bowel disease	4/295	65/8205	0.205091	0.447324	0.343376	6778/4094/3725/3460	4
hsa04512	ECM-receptor interaction	5/295	88/8205	0.209404	0.453163	0.347858	961/7060/7058/3915/3908	5
hsa05410	Hypertrophic cardiomyopathy	5/295	90/8205	0.222433	0.477627	0.366638	7168/71/60/3908/3479	5
hsa05031	Amphetamine addiction	4/295	69/8205	0.23575	0.502329	0.385599	5500/3725/2354/2353	4
hsa04912	GnRH signaling pathway	5/295	93/8205	0.242417	0.507313	0.389425	998/4323/4313/3725/1958	5
hsa04917	Prolactin signaling pathway	4/295	70/8205	0.243583	0.507313	0.389425	9021/5295/2353/2309	4
hsa05230	Central carbon metabolism in cancer	4/295	70/8205	0.243583	0.507313	0.389425	5295/5159/5156/2260	4
hsa04120	Ubiquitin mediated proteolysis	7/295	142/8205	0.249671	0.516111	0.396179	9021/7316/7314/6923/6921/6500/119504	7
hsa04550	Signaling pathways regulating pluripotency of stem cells	7/295	143/8205	0.255165	0.521411	0.400247	9314/5295/3716/3479/3399/2260/1499	7
hsa04350	TGF-beta signaling pathway	5/295	95/8205	0.255999	0.521411	0.400247	7048/6500/5518/3399/1634	5
hsa05223	Non-small cell lung cancer	4/295	72/8205	0.259419	0.524519	0.402633	5295/4616/2309/1026	4
hsa05414	Dilated cardiomyopathy	5/295	96/8205	0.26286	0.526294	0.403995	7168/71/60/3908/3479	5
hsa00330	Arginine and proline metabolism	3/295	50/8205	0.267525	0.526294	0.403995	6303/1152/112483	3
hsa00565	Ether lipid metabolism	3/295	50/8205	0.267525	0.526294	0.403995	8613/8611/5320	3
hsa04310	Wnt signaling pathway	8/295	170/8205	0.267897	0.526294	0.403995	79718/6500/6423/5879/5176/3725/1499/1487	8
hsa05164	Influenza A	8/295	171/8205	0.273067	0.532673	0.408892	9021/71/60/5295/4792/3716/3460/3337	8
hsa04611	Platelet activation	6/295	124/8205	0.287468	0.556844	0.427446	71/60/5500/5295/10627/103910	6
hsa00030	Pentose phosphate pathway	2/295	30/8205	0.293655	0.564879	0.433614	9563/25796	2
hsa00600	Sphingolipid metabolism	3/295	53/8205	0.297157	0.567672	0.435758	8613/8611/5660	3
hsa05412	Arrhythmogenic right ventricular cardiomyopathy	4/295	77/8205	0.299785	0.568769	0.4366	71/60/3908/1499	4
hsa04110	Cell cycle	6/295	127/8205	0.306358	0.577286	0.443138	7529/6500/4616/119504/1028/1026	6
hsa04921	Oxytocin signaling pathway	7/295	154/8205	0.317633	0.593085	0.455266	71/60/5500/3725/2353/10398/1026	7
hsa04660	T cell receptor signaling pathway	5/295	104/8205	0.319024	0.593085	0.455266	998/5295/4792/3725/2353	5
hsa04114	Oocyte meiosis	6/295	131/8205	0.331866	0.612846	0.470435	7529/6500/5518/5500/3479/119504	6
hsa04390	Hippo signaling pathway	7/295	157/8205	0.335158	0.614826	0.471955	7529/71/7048/60/5518/5500/1499	7
hsa04710	Circadian rhythm	2/295	34/8205	0.34705	0.629441	0.483173	6500/5187	2
hsa04931	Insulin resistance	5/295	108/8205	0.347669	0.629441	0.483173	9021/6720/5500/5295/4792	5
hsa03030	DNA replication	2/295	36/8205	0.37327	0.6714	0.515382	84153/6742	2
hsa00590	Arachidonic acid metabolism	3/295	61/8205	0.376545	0.672923	0.516551	5320/2879/2687	3
hsa04960	Aldosterone-regulated sodium reabsorption	2/295	37/8205	0.386221	0.68172	0.523304	5295/3479	2
hsa00561	Glycerolipid metabolism	3/295	62/8205	0.38639	0.68172	0.523304	8613/8611/57104	3
hsa04540	Gap junction	4/295	88/8205	0.390248	0.684169	0.525184	7846/5159/5156/203068	4
hsa05217	Basal cell carcinoma	3/295	63/8205	0.396198	0.684781	0.525654	4616/1499/1026	3
hsa04211	Longevity regulating pathway	4/295	89/8205	0.398453	0.684781	0.525654	6648/5295/3479/2309	4
hsa04024	cAMP signaling pathway	9/295	221/8205	0.399543	0.684781	0.525654	6237/5879/5500/5348/5295/4792/3725/2353/10398	9
hsa00533	Glycosaminoglycan biosynthesis - keratan sulfate	1/295	14/8205	0.401326	0.684781	0.525654	2683	1
hsa04936	Alcoholic liver disease	6/295	142/8205	0.402958	0.684781	0.525654	6720/4792/29896/2309/1499/128	6
hsa04935	Growth hormone synthesis, secretion and action	5/295	120/8205	0.433855	0.727206	0.55822	9021/5295/3726/3479/2353	5
hsa03440	Homologous recombination	2/295	41/8205	0.436772	0.727206	0.55822	7979/6742	2
hsa05219	Bladder cancer	2/295	41/8205	0.436772	0.727206	0.55822	4313/1026	2
hsa04152	AMPK signaling pathway	5/295	121/8205	0.440968	0.727206	0.55822	6720/5518/5295/3479/2309	5
hsa04072	Phospholipase D signaling pathway	6/295	148/8205	0.441672	0.727206	0.55822	8613/8611/6237/5295/5159/5156	6
hsa00430	Taurine and hypotaurine metabolism	1/295	16/8205	0.443674	0.727206	0.55822	2687	1
hsa05150	Staphylococcus aureus infection	4/295	96/8205	0.455209	0.741723	0.569363	716/715/3075/1675	4
hsa04713	Circadian entrainment	4/295	97/8205	0.463185	0.746797	0.573259	5187/51655/2791/2353	4
hsa00910	Nitrogen metabolism	1/295	17/8205	0.463715	0.746797	0.573259	2752	1
hsa04962	Vasopressin-regulated water reabsorption	2/295	44/8205	0.473173	0.757624	0.58157	8655/6844	2
hsa04115	p53 signaling pathway	3/295	73/8205	0.491256	0.781835	0.600155	4616/3479/1026	3
hsa04930	Type II diabetes mellitus	2/295	46/8205	0.496642	0.781835	0.600155	9021/5295	2
hsa04514	Cell adhesion molecules	6/295	157/8205	0.498717	0.781835	0.600155	9019/4267/3133/3107/3106/3105	6
hsa04914	Progesterone-mediated oocyte maturation	4/295	102/8205	0.502407	0.781835	0.600155	5295/3479/3320/119504	4
hsa05146	Amoebiasis	4/295	102/8205	0.502407	0.781835	0.600155	5295/3915/3908/3315	4
hsa00514	Other types of O-glycan biosynthesis	2/295	47/8205	0.508124	0.783926	0.601759	2683/117248	2
hsa03320	PPAR signaling pathway	3/295	75/8205	0.50941	0.783926	0.601759	7316/5360/1622	3
hsa04625	C-type lectin receptor signaling pathway	4/295	104/8205	0.517747	0.790855	0.607078	6237/5295/4792/3725	4
hsa00532	Glycosaminoglycan biosynthesis - chondroitin sulfate / dermatan sulfate	1/295	20/8205	0.519623	0.790855	0.607078	29940	1
hsa05030	Cocaine addiction	2/295	49/8205	0.530572	0.799216	0.613497	3725/2354	2
hsa04270	Vascular smooth muscle contraction	5/295	134/8205	0.530887	0.799216	0.613497	800/5500/5320/10398/10266	5
hsa04062	Chemokine signaling pathway	7/295	192/8205	0.539837	0.807131	0.619573	998/6387/5879/5295/4792/2791/2309	7
hsa03018	RNA degradation	3/295	79/8205	0.544669	0.807131	0.619573	7832/27258/1656	3
hsa04910	Insulin signaling pathway	5/295	137/8205	0.550747	0.807131	0.619573	9021/6720/5500/5295/2872	5
hsa04913	Ovarian steroidogenesis	2/295	51/8205	0.552314	0.807131	0.619573	3479/1545	2
hsa04979	Cholesterol metabolism	2/295	51/8205	0.552314	0.807131	0.619573	5360/10577	2
hsa00220	Arginine biosynthesis	1/295	22/8205	0.553628	0.807131	0.619573	2752	1
hsa05206	MicroRNAs in cancer	11/295	310/8205	0.562424	0.809294	0.621233	7168/6659/5295/5159/5156/4170/4082/3190/27086/1545/1026	11
hsa04371	Apelin signaling pathway	5/295	139/8205	0.563761	0.809294	0.621233	81631/6237/2791/1958/10365	5
hsa00515	Mannose type O-glycan biosynthesis	1/295	23/8205	0.56972	0.809294	0.621233	2683	1
hsa03430	Mismatch repair	1/295	23/8205	0.56972	0.809294	0.621233	6742	1
hsa04614	Renin-angiotensin system	1/295	23/8205	0.56972	0.809294	0.621233	5476	1
hsa04012	ErbB signaling pathway	3/295	85/8205	0.594696	0.840463	0.645159	5295/3725/1026	3
hsa01200	Carbon metabolism	4/295	115/8205	0.597801	0.840563	0.645236	9563/25796/2098/128	4
hsa00592	alpha-Linolenic acid metabolism	1/295	26/8205	0.614608	0.85551	0.656709	5320	1
hsa04950	Maturity onset diabetes of the young	1/295	26/8205	0.614608	0.85551	0.656709	3280	1
hsa04923	Regulation of lipolysis in adipocytes	2/295	58/8205	0.622723	0.85762	0.658329	57104/5295	2
hsa05226	Gastric cancer	5/295	149/8205	0.625807	0.85762	0.658329	7048/5295/4616/1499/1026	5
hsa04727	GABAergic synapse	3/295	89/8205	0.626007	0.85762	0.658329	2791/2752/11337	3
hsa00601	Glycosphingolipid biosynthesis - lacto and neolacto series	1/295	27/8205	0.628509	0.85762	0.658329	2683	1
hsa04330	Notch signaling pathway	2/295	59/8205	0.632055	0.858231	0.658798	3280/1487	2
hsa04919	Thyroid hormone signaling pathway	4/295	121/8205	0.637979	0.862049	0.661729	71/60/5295/1499	4
hsa04730	Long-term depression	2/295	60/8205	0.641206	0.862204	0.661848	5518/3479	2
hsa00140	Steroid hormone biosynthesis	2/295	62/8205	0.65897	0.880577	0.675951	1645/1545	2
hsa00591	Linoleic acid metabolism	1/295	30/8205	0.667282	0.880577	0.675951	5320	1
hsa00630	Glyoxylate and dicarboxylate metabolism	1/295	30/8205	0.667282	0.880577	0.675951	2752	1
hsa03250	Viral life cycle - HIV-1	2/295	63/8205	0.667586	0.880577	0.675951	5478/4131	2
hsa00052	Galactose metabolism	1/295	31/8205	0.679288	0.891767	0.684541	2683	1
hsa03015	mRNA surveillance pathway	3/295	97/8205	0.683527	0.893098	0.685563	5518/5500/10284	3
hsa04750	Inflammatory mediator regulation of TRP channels	3/295	98/8205	0.690234	0.894248	0.686445	5500/5295/3479	3
hsa04136	Autophagy - other	1/295	32/8205	0.690863	0.894248	0.686445	11337	1
hsa00564	Glycerophospholipid metabolism	3/295	99/8205	0.696835	0.895574	0.687463	8613/8611/5320	3
hsa03410	Base excision repair	1/295	33/8205	0.702021	0.895574	0.687463	3146	1
hsa04728	Dopaminergic synapse	4/295	132/8205	0.704599	0.895574	0.687463	5518/5500/2791/2353	4
hsa00830	Retinol metabolism	2/295	68/8205	0.708053	0.895574	0.687463	9249/128	2
hsa04664	Fc epsilon RI signaling pathway	2/295	68/8205	0.708053	0.895574	0.687463	5879/5295	2
hsa04920	Adipocytokine signaling pathway	2/295	69/8205	0.715637	0.901052	0.691668	9021/4792	2
hsa04974	Protein digestion and absorption	3/295	103/8205	0.722176	0.902582	0.692842	7373/6520/1803	3
hsa04064	NF-kappa B signaling pathway	3/295	104/8205	0.728248	0.902582	0.692842	6387/4792/4616	3
hsa00350	Tyrosine metabolism	1/295	36/8205	0.733144	0.902582	0.692842	128	1
hsa00512	Mucin type O-glycan biosynthesis	1/295	36/8205	0.733144	0.902582	0.692842	117248	1
hsa00760	Nicotinate and nicotinamide metabolism	1/295	36/8205	0.733144	0.902582	0.692842	10135	1
hsa00250	Alanine, aspartate and glutamate metabolism	1/295	37/8205	0.742781	0.910399	0.698844	2752	1
hsa05017	Spinocerebellar ataxia	4/295	143/8205	0.761919	0.92844	0.712692	7979/5689/5688/5295	4
hsa04971	Gastric acid secretion	2/295	76/8205	0.764204	0.92844	0.712692	71/60	2
hsa04725	Cholinergic synapse	3/295	113/8205	0.778302	0.941439	0.72267	5295/2791/2353	3
hsa00380	Tryptophan metabolism	1/295	42/8205	0.786004	0.946622	0.726649	1545	1
hsa00071	Fatty acid degradation	1/295	43/8205	0.793737	0.947695	0.727472	128	1
hsa00860	Porphyrin metabolism	1/295	43/8205	0.793737	0.947695	0.727472	645	1
hsa04146	Peroxisome	2/295	82/8205	0.799954	0.948707	0.728249	6648/6647	2
hsa04071	Sphingolipid signaling pathway	3/295	119/8205	0.807285	0.948707	0.728249	5879/5518/5295	3
hsa03022	Basal transcription factors	1/295	45/8205	0.808379	0.948707	0.728249	404672	1
hsa04934	Cushing syndrome	4/295	155/8205	0.814215	0.948707	0.728249	51655/3164/1499/1026	4
hsa04613	Neutrophil extracellular trap formation	5/295	190/8205	0.819314	0.948707	0.728249	71/60/5879/5295/3146	5
hsa00620	Pyruvate metabolism	1/295	47/8205	0.821984	0.948707	0.728249	128	1
hsa03420	Nucleotide excision repair	1/295	47/8205	0.821984	0.948707	0.728249	404672	1
hsa04973	Carbohydrate digestion and absorption	1/295	47/8205	0.821984	0.948707	0.728249	5295	1
hsa00520	Amino sugar and nucleotide sugar metabolism	1/295	49/8205	0.834626	0.955337	0.733339	1727	1
hsa04672	Intestinal immune network for IgA production	1/295	49/8205	0.834626	0.955337	0.733339	6387	1
hsa04970	Salivary secretion	2/295	92/8205	0.848961	0.967746	0.742864	6844/1471	2
hsa04961	Endocrine and other factor-regulated calcium reabsorption	1/295	53/8205	0.857289	0.973234	0.747077	1211	1
hsa03460	Fanconi anemia pathway	1/295	54/8205	0.862454	0.975101	0.74851	3280	1
hsa04340	Hedgehog signaling pathway	1/295	56/8205	0.87223	0.982145	0.753917	91653	1
hsa04640	Hematopoietic cell lineage	2/295	99/8205	0.876497	0.982955	0.754539	966/928	2
hsa04972	Pancreatic secretion	2/295	102/8205	0.886822	0.987983	0.758398	5879/5320	2
hsa04929	GnRH secretion	1/295	64/8205	0.904882	0.987983	0.758398	5295	1
hsa03013	Nucleocytoplasmic transport	2/295	108/8205	0.905117	0.987983	0.758398	6613/10284	2
hsa04927	Cortisol synthesis and secretion	1/295	65/8205	0.908328	0.987983	0.758398	3164	1
hsa05034	Alcoholism	4/295	187/8205	0.909268	0.987983	0.758398	5500/4915/2791/2354	4
hsa04261	Adrenergic signaling in cardiomyocytes	3/295	150/8205	0.910854	0.987983	0.758398	7168/5518/5500	3
hsa00010	Glycolysis / Gluconeogenesis	1/295	67/8205	0.914853	0.987983	0.758398	128	1
hsa04720	Long-term potentiation	1/295	67/8205	0.914853	0.987983	0.758398	5500	1
hsa05221	Acute myeloid leukemia	1/295	67/8205	0.914853	0.987983	0.758398	5295	1
hsa04724	Glutamatergic synapse	2/295	114/8205	0.920626	0.987983	0.758398	2791/2752	2
hsa04726	Serotonergic synapse	2/295	115/8205	0.922967	0.987983	0.758398	2791/1843	2
hsa04622	RIG-I-like receptor signaling pathway	1/295	70/8205	0.923782	0.987983	0.758398	4792	1
hsa01230	Biosynthesis of amino acids	1/295	75/8205	0.936638	0.990989	0.760706	2752	1
hsa04918	Thyroid hormone synthesis	1/295	75/8205	0.936638	0.990989	0.760706	2878	1
hsa04020	Calcium signaling pathway	5/295	240/8205	0.937325	0.990989	0.760706	7423/5159/5156/4915/2260	5
hsa01232	Nucleotide metabolism	1/295	85/8205	0.956225	0.993736	0.762815	353	1
hsa04911	Insulin secretion	1/295	86/8205	0.957816	0.993736	0.762815	6844	1
hsa05322	Systemic lupus erythematosus	2/295	136/8205	0.959395	0.993736	0.762815	716/715	2
hsa05152	Tuberculosis	3/295	180/8205	0.960181	0.993736	0.762815	3920/3716/3460	3
hsa04976	Bile secretion	1/295	89/8205	0.962249	0.993736	0.762815	2052	1
hsa05032	Morphine addiction	1/295	91/8205	0.964944	0.993736	0.762815	2791	1
hsa04070	Phosphatidylinositol signaling system	1/295	97/8205	0.971931	0.993736	0.762815	5295	1
hsa04925	Aldosterone synthesis and secretion	1/295	98/8205	0.972952	0.993736	0.762815	3164	1
hsa04061	Viral protein interaction with cytokine and cytokine receptor	1/295	100/8205	0.974885	0.993736	0.762815	6387	1
hsa04916	Melanogenesis	1/295	101/8205	0.975799	0.993736	0.762815	1499	1
hsa04022	cGMP-PKG signaling pathway	2/295	167/8205	0.984739	0.999167	0.766984	5500/10398	2
hsa00230	Purine metabolism	1/295	128/8205	0.991122	0.999999	0.767622	353	1
hsa01240	Biosynthesis of cofactors	1/295	153/8205	0.996503	0.999999	0.767622	9249	1
hsa04060	Cytokine-cytokine receptor interaction	3/295	295/8205	0.998714	0.999999	0.767622	7048/6387/3460	3
hsa04080	Neuroactive ligand-receptor interaction	1/295	367/8205	0.999999	0.999999	0.767622	2908	1
