# Supplementary material for: Single-cell and spatial transcriptomics reveal changes in cell heterogeneity during progression of human tendinopathy
Source: BMC Biol. 2023 Jun 6;21:132. doi: 10.1186/s12915-023-01613-2 (PMC10246392; doi:10.1186/s12915-023-01613-2)
Supplement: Supplementary file 7 — Additional file 7: Table S5. Differentially expressed genes of different endothelial cell subcluster. [file 12915_2023_1613_MOESM7_ESM.xlsx]

## Sheet: ECmarker
	p_val	avg_log2FC	pct.1	pct.2	p_val_adj	cluster	gene
COL4A12	0	2.78193	0.926	0.204	0	EC1	COL4A1
APLNR	0	2.72043	0.818	0.093	0	EC1	APLNR
CALCRL	0	2.55747	0.847	0.128	0	EC1	CALCRL
COL4A22	0	2.44399	0.913	0.221	0	EC1	COL4A2
PLVAP	0	2.21632	0.882	0.174	0	EC1	PLVAP
VWA1	0	2.1292	0.807	0.176	0	EC1	VWA1
PODXL	0	2.12252	0.791	0.123	0	EC1	PODXL
SELE	0	2.06611	0.488	0.068	0	EC1	SELE
PRCP	0	1.97967	0.799	0.239	0	EC1	PRCP
ITGA6	0	1.94245	0.813	0.154	0	EC1	ITGA6
COL15A14	0	1.92869	0.918	0.323	0	EC1	COL15A1
GNG11	0	1.92403	0.918	0.363	0	EC1	GNG11
RAMP21	0	1.91613	0.877	0.266	0	EC1	RAMP2
HSPG2	0	1.88806	0.949	0.5	0	EC1	HSPG2
EMCN	0	1.86332	0.788	0.125	0	EC1	EMCN
SLC9A3R2	0	1.83589	0.805	0.188	0	EC1	SLC9A3R2
KDR	0	1.8221	0.597	0.069	0	EC1	KDR
ENG	0	1.81691	0.895	0.307	0	EC1	ENG
CD931	0	1.75929	0.825	0.167	0	EC1	CD93
SLCO2A1	0	1.70558	0.669	0.106	0	EC1	SLCO2A1
FLT1	0	1.70422	0.699	0.109	0	EC1	FLT1
ADGRL4	0	1.68191	0.739	0.102	0	EC1	ADGRL4
CDH5	0	1.67727	0.74	0.112	0	EC1	CDH5
TM4SF18	0	1.64691	0.577	0.041	0	EC1	TM4SF18
FSCN11	0	1.62713	0.714	0.194	0	EC1	FSCN1
CCND12	0	1.59646	0.739	0.23	0	EC1	CCND1
ARHGAP291	0	1.53362	0.77	0.198	0	EC1	ARHGAP29
DNASE1L3	0	1.53346	0.421	0.043	0	EC1	DNASE1L3
HECW2	0	1.52091	0.473	0.031	0	EC1	HECW2
EGFL7	0	1.50835	0.918	0.242	0	EC1	EGFL7
PLXND11	0	1.50143	0.805	0.248	0	EC1	PLXND1
A2M4	0	1.49133	0.931	0.406	0	EC1	A2M
PECAM1	0	1.46372	0.914	0.256	0	EC1	PECAM1
ROBO4	0	1.46264	0.621	0.092	0	EC1	ROBO4
RAMP3	0	1.4413	0.746	0.159	0	EC1	RAMP3
SOX18	0	1.4409	0.751	0.17	0	EC1	SOX18
MALL1	0	1.41963	0.591	0.127	0	EC1	MALL
PCDH17	0	1.40077	0.492	0.068	0	EC1	PCDH17
CD34	0	1.39511	0.77	0.203	0	EC1	CD34
CLEC14A	0	1.3877	0.725	0.138	0	EC1	CLEC14A
ECSCR	0	1.38359	0.686	0.123	0	EC1	ECSCR
ETS11	0	1.38251	0.729	0.218	0	EC1	ETS1
FAM198B	0	1.36619	0.532	0.102	0	EC1	FAM198B
MARCKSL1	0	1.36311	0.576	0.1	0	EC1	MARCKSL1
HYAL2	0	1.36107	0.703	0.165	0	EC1	HYAL2
DYSF1	0	1.33115	0.458	0.052	0	EC1	DYSF
ADGRF51	0	1.32936	0.607	0.095	0	EC1	ADGRF5
TIE1	0	1.31463	0.654	0.108	0	EC1	TIE1
APLN	0	1.30666	0.257	0.019	0	EC1	APLN
RFLNB1	0	1.29992	0.474	0.067	0	EC1	RFLNB
NES	0	1.28977	0.585	0.131	0	EC1	NES
RASGRP3	0	1.28299	0.439	0.033	0	EC1	RASGRP3
RNASE1	0	1.28018	0.859	0.251	0	EC1	RNASE1
CEMIP2	0	1.27518	0.59	0.13	0	EC1	CEMIP2
PCDH12	0	1.25541	0.444	0.041	0	EC1	PCDH12
F2R	0	1.21327	0.488	0.059	0	EC1	F2R
ESAM1	0	1.18835	0.69	0.167	0	EC1	ESAM
NOTCH4	0	1.17043	0.425	0.055	0	EC1	NOTCH4
PDGFB	0	1.1569	0.41	0.061	0	EC1	PDGFB
C1orf54	0	1.15217	0.458	0.078	0	EC1	C1orf54
LPAR6	0	1.14797	0.523	0.098	0	EC1	LPAR6
ACVRL1	0	1.13397	0.527	0.093	0	EC1	ACVRL1
NRGN1	0	1.12693	0.486	0.069	0	EC1	NRGN
LAMB12	0	1.11034	0.561	0.1	0	EC1	LAMB1
TCIM	0	1.10093	0.409	0.036	0	EC1	TCIM
SHANK3	0	1.06083	0.644	0.144	0	EC1	SHANK3
CXorf36	0	1.05849	0.581	0.102	0	EC1	CXorf36
DOCK6	0	1.0486	0.507	0.105	0	EC1	DOCK6
KANK3	0	1.0471	0.511	0.089	0	EC1	KANK3
TSPAN18	0	1.04637	0.435	0.052	0	EC1	TSPAN18
SLC12A2	0	1.0376	0.515	0.08	0	EC1	SLC12A2
ICAM2	0	1.03613	0.514	0.102	0	EC1	ICAM2
RASIP1	0	1.02755	0.544	0.097	0	EC1	RASIP1
ARHGEF15	0	1.02383	0.465	0.066	0	EC1	ARHGEF15
TEK	0	1.01826	0.444	0.06	0	EC1	TEK
PLCB1	0	0.996251	0.399	0.054	0	EC1	PLCB1
ENTPD1	0	0.9903	0.522	0.104	0	EC1	ENTPD1
JUP	0	0.967916	0.326	0.045	0	EC1	JUP
JAG2	0	0.96579	0.444	0.071	0	EC1	JAG2
CD200	0	0.964383	0.336	0.024	0	EC1	CD200
ADGRL2	0	0.963279	0.459	0.077	0	EC1	ADGRL2
EXOC3L1	0	0.947962	0.259	0.011	0	EC1	EXOC3L1
AFAP1L1	0	0.947518	0.337	0.032	0	EC1	AFAP1L1
TNFRSF25	0	0.944939	0.346	0.039	0	EC1	TNFRSF25
IL3RA	0	0.931106	0.442	0.071	0	EC1	IL3RA
BCL6B	0	0.907051	0.39	0.053	0	EC1	BCL6B
TNFAIP8L1	0	0.893137	0.327	0.043	0	EC1	TNFAIP8L1
NOS3	0	0.881825	0.383	0.054	0	EC1	NOS3
CYYR1	0	0.880142	0.454	0.082	0	EC1	CYYR1
COL21A1	0	0.86783	0.298	0.029	0	EC1	COL21A1
ITGA2	0	0.855123	0.323	0.032	0	EC1	ITGA2
PRKCH	0	0.828436	0.375	0.056	0	EC1	PRKCH
FLRT2	0	0.823398	0.37	0.054	0	EC1	FLRT2
EXOC3L2	0	0.789557	0.283	0.013	0	EC1	EXOC3L2
MMP15	0	0.758455	0.286	0.029	0	EC1	MMP15
MYCT1	0	0.687241	0.452	0.079	0	EC1	MYCT1
ARHGEF3	1.31763e-306	0.833384	0.385	0.064	2.91643e-302	EC1	ARHGEF3
ADAM15	2.82872e-304	1.2125	0.797	0.26	6.26108e-300	EC1	ADAM15
LDB2	4.12223e-302	0.823592	0.41	0.072	9.12413e-298	EC1	LDB2
ELK3	4.85957e-300	1.32056	0.714	0.231	1.07562e-295	EC1	ELK3
S100A161	4.47718e-299	1.24355	0.641	0.182	9.9098e-295	EC1	S100A16
NOVA2	4.78411e-299	0.705186	0.303	0.041	1.05892e-294	EC1	NOVA2
CCDC85B	1.56061e-292	1.42195	0.782	0.303	3.45425e-288	EC1	CCDC85B
ADAMTS9	2.26018e-285	0.934395	0.422	0.079	5.00269e-281	EC1	ADAMTS9
RAPGEF4	2.15581e-284	0.812829	0.291	0.04	4.77168e-280	EC1	RAPGEF4
TMEM255B	3.56029e-283	0.764227	0.38	0.066	7.88034e-279	EC1	TMEM255B
ABI3	4.87397e-280	0.729345	0.314	0.046	1.07881e-275	EC1	ABI3
NPDC1	7.78978e-280	1.05659	0.83	0.283	1.72419e-275	EC1	NPDC1
EPHB4	3.18974e-279	0.873222	0.461	0.095	7.06018e-275	EC1	EPHB4
SLC6A6	4.47311e-279	1.30209	0.473	0.108	9.90079e-275	EC1	SLC6A6
PTPRB	2.12706e-278	0.787738	0.497	0.105	4.70803e-274	EC1	PTPRB
PPM1F	1.55966e-277	1.01486	0.523	0.125	3.45216e-273	EC1	PPM1F
MAPK11	5.19402e-277	0.778689	0.389	0.069	1.14965e-272	EC1	MAPK11
PCAT19	1.80093e-276	0.77638	0.374	0.064	3.98619e-272	EC1	PCAT19
SH2D3C	2.99662e-276	0.81255	0.383	0.067	6.63272e-272	EC1	SH2D3C
FMNL3	9.56652e-275	0.809746	0.405	0.077	2.11745e-270	EC1	FMNL3
SHROOM4	7.35098e-272	0.773886	0.347	0.058	1.62707e-267	EC1	SHROOM4
GMFG	5.49887e-269	0.976503	0.475	0.104	1.21712e-264	EC1	GMFG
ARAP3	1.2063e-263	0.7701	0.342	0.057	2.67002e-259	EC1	ARAP3
MMRN2	8.70119e-262	0.916048	0.589	0.149	1.92592e-257	EC1	MMRN2
GRB10	9.15837e-261	0.964597	0.473	0.107	2.02711e-256	EC1	GRB10
SEMA3F	9.84172e-261	0.871094	0.373	0.068	2.17837e-256	EC1	SEMA3F
TM4SF1	2.75004e-260	1.22456	0.792	0.3	6.08694e-256	EC1	TM4SF1
JCAD	4.85226e-257	0.877899	0.415	0.085	1.074e-252	EC1	JCAD
KIAA0355	8.30915e-256	0.939382	0.559	0.146	1.83915e-251	EC1	KIAA0355
FKBP1A	2.37029e-255	1.20291	0.845	0.381	5.24639e-251	EC1	FKBP1A
CDH24	5.28319e-254	0.595164	0.255	0.034	1.16938e-249	EC1	CDH24
EHD4	1.83141e-250	0.991135	0.471	0.11	4.05365e-246	EC1	EHD4
TNFAIP1	2.83489e-250	0.796918	0.374	0.072	6.27475e-246	EC1	TNFAIP1
TMSB101	1.31035e-247	1.26705	0.997	0.731	2.90032e-243	EC1	TMSB10
LAMA42	1.51166e-242	1.19684	0.586	0.172	3.34591e-238	EC1	LAMA4
IFI27	6.01975e-242	1.1763	0.874	0.353	1.33241e-237	EC1	IFI27
MEF2C3	5.94048e-241	1.26217	0.753	0.293	1.31487e-236	EC1	MEF2C
MLEC	2.33771e-240	1.12772	0.53	0.149	5.1743e-236	EC1	MLEC
NOSTRIN	9.59113e-238	0.693976	0.358	0.067	2.1229e-233	EC1	NOSTRIN
ERG	1.69735e-234	0.745026	0.429	0.095	3.75691e-230	EC1	ERG
HEG1	2.19157e-234	1.13118	0.651	0.212	4.85082e-230	EC1	HEG1
SPARC6	1.11654e-233	0.786225	0.962	0.562	2.47134e-229	EC1	SPARC
FAM167B	3.12158e-231	0.654351	0.275	0.043	6.90931e-227	EC1	FAM167B
DUSP6	7.11429e-229	0.926592	0.531	0.144	1.57468e-224	EC1	DUSP6
BMPR2	3.24817e-227	1.11931	0.617	0.207	7.18951e-223	EC1	BMPR2
SEMA6B	4.00853e-226	0.648311	0.349	0.066	8.87248e-222	EC1	SEMA6B
CASKIN2	3.45549e-225	0.753122	0.393	0.083	7.64839e-221	EC1	CASKIN2
S1PR1	1.32787e-224	0.76843	0.388	0.081	2.93911e-220	EC1	S1PR1
CADPS2	1.85898e-224	0.605237	0.272	0.043	4.11467e-220	EC1	CADPS2
MSN	9.17235e-224	1.27919	0.814	0.399	2.03021e-219	EC1	MSN
IL32	4.17211e-223	1.10782	0.521	0.143	9.23456e-219	EC1	IL32
SCARF1	8.59981e-223	0.656701	0.352	0.069	1.90348e-218	EC1	SCARF1
MCF2L	1.06763e-220	0.772341	0.346	0.068	2.36308e-216	EC1	MCF2L
ACOT7	1.14253e-220	0.774673	0.313	0.058	2.52888e-216	EC1	ACOT7
COTL1	1.2058e-219	0.947701	0.546	0.156	2.66891e-215	EC1	COTL1
SHE	4.17396e-219	0.62607	0.328	0.061	9.23863e-215	EC1	SHE
ADCY4	2.71309e-216	0.730871	0.558	0.151	6.00516e-212	EC1	ADCY4
TPM3	2.67475e-214	1.06561	0.777	0.339	5.92029e-210	EC1	TPM3
SLC44A21	3.16955e-214	0.877759	0.578	0.173	7.01549e-210	EC1	SLC44A2
FAM171A1	2.51565e-213	0.677606	0.283	0.048	5.56814e-209	EC1	FAM171A1
TTYH3	4.25771e-213	0.741292	0.359	0.074	9.42402e-209	EC1	TTYH3
RAPGEF5	5.02367e-213	0.687431	0.319	0.06	1.11194e-208	EC1	RAPGEF5
ADAMTS7	1.86585e-212	0.839243	0.273	0.046	4.12986e-208	EC1	ADAMTS7
CRIP2	1.6963e-211	1.17416	0.909	0.49	3.75458e-207	EC1	CRIP2
CDH133	9.08796e-211	1.02642	0.567	0.176	2.01153e-206	EC1	CDH13
BAX	1.15431e-210	0.988677	0.504	0.145	2.55496e-206	EC1	BAX
VASH1	1.28743e-210	0.808107	0.356	0.075	2.84959e-206	EC1	VASH1
ADGRG1	1.31666e-209	0.805131	0.344	0.07	2.9143e-205	EC1	ADGRG1
NDST1	4.18571e-209	0.689852	0.294	0.053	9.26465e-205	EC1	NDST1
RAB11A	6.37926e-209	1.04693	0.661	0.244	1.41199e-204	EC1	RAB11A
RDX	4.4104e-208	1.03473	0.623	0.219	9.76199e-204	EC1	RDX
KCNN3	8.11605e-205	0.704567	0.289	0.052	1.79641e-200	EC1	KCNN3
COL18A14	9.86667e-205	1.0046	0.833	0.358	2.18389e-200	EC1	COL18A1
GIMAP4	6.88896e-204	0.726576	0.442	0.107	1.5248e-199	EC1	GIMAP4
TMEM2042	1.35197e-203	0.872585	0.463	0.124	2.99246e-199	EC1	TMEM204
SPRY12	1.44456e-203	0.982138	0.539	0.159	3.19739e-199	EC1	SPRY1
STAB1	1.57186e-202	0.333603	0.556	0.152	3.47914e-198	EC1	STAB1
JPT1	7.79899e-202	0.794363	0.358	0.079	1.72623e-197	EC1	JPT1
HSPA12B	1.51953e-201	0.671527	0.336	0.068	3.36332e-197	EC1	HSPA12B
THBD	2.72523e-201	0.868916	0.555	0.163	6.03202e-197	EC1	THBD
RHOJ	6.40959e-201	0.611888	0.362	0.078	1.4187e-196	EC1	RHOJ
C4orf483	2.02941e-200	1.058	0.499	0.147	4.49189e-196	EC1	C4orf48
ATP1B3	9.17039e-199	0.8722	0.625	0.219	2.02977e-194	EC1	ATP1B3
VAMP5	3.26907e-198	1.05261	0.686	0.275	7.23576e-194	EC1	VAMP5
SPNS2	7.02615e-196	0.611581	0.355	0.075	1.55517e-191	EC1	SPNS2
NECTIN2	8.00146e-196	0.872714	0.52	0.154	1.77104e-191	EC1	NECTIN2
FDPS	1.86696e-194	0.912704	0.51	0.155	4.13233e-190	EC1	FDPS
NOTCH1	2.4246e-194	0.666141	0.455	0.118	5.36661e-190	EC1	NOTCH1
NRP12	2.56676e-194	0.792182	0.626	0.21	5.68127e-190	EC1	NRP1
ID1	3.58112e-194	1.12828	0.748	0.308	7.92645e-190	EC1	ID1
MAGI1	1.92132e-190	0.732721	0.306	0.061	4.25266e-186	EC1	MAGI1
ATP5F1E	8.33154e-189	1.02073	0.942	0.677	1.8441e-184	EC1	ATP5F1E
MAP3K11	1.35282e-188	0.746523	0.535	0.161	2.99433e-184	EC1	MAP3K11
DBN11	1.32457e-187	0.804106	0.415	0.108	2.93181e-183	EC1	DBN1
MEF2A	3.44696e-187	1.02419	0.677	0.276	7.62951e-183	EC1	MEF2A
NHSL2	4.33698e-187	0.616781	0.367	0.084	9.59946e-183	EC1	NHSL2
MYL12B	4.85676e-187	1.13819	0.819	0.473	1.07499e-182	EC1	MYL12B
SPRY4	3.47925e-186	0.764801	0.259	0.046	7.70096e-182	EC1	SPRY4
RHOC	3.49186e-186	1.1562	0.761	0.376	7.72889e-182	EC1	RHOC
CARD8	3.3901e-185	0.595417	0.409	0.102	7.50364e-181	EC1	CARD8
IGFBP75	2.91795e-184	0.961034	0.973	0.754	6.45859e-180	EC1	IGFBP7
MAP4K42	3.80718e-184	0.825839	0.563	0.186	8.42681e-180	EC1	MAP4K4
PTMA2	6.93597e-184	0.824281	0.994	0.898	1.53521e-179	EC1	PTMA
HDAC7	3.20228e-183	0.857559	0.585	0.195	7.08792e-179	EC1	HDAC7
NID12	5.2288e-183	0.71155	0.335	0.074	1.15734e-178	EC1	NID1
PAXX	5.00323e-182	0.744153	0.44	0.12	1.10741e-177	EC1	PAXX
RAI142	1.75508e-181	0.77582	0.448	0.125	3.8847e-177	EC1	RAI14
PRSS234	2.63774e-181	1.19883	0.643	0.242	5.83837e-177	EC1	PRSS23
MCTP1	6.30185e-181	0.599341	0.366	0.084	1.39485e-176	EC1	MCTP1
LUZP1	7.336e-180	0.692101	0.449	0.125	1.62375e-175	EC1	LUZP1
TAOK2	1.09898e-179	0.785108	0.419	0.112	2.43248e-175	EC1	TAOK2
AGRN1	1.32458e-179	0.798609	0.441	0.12	2.93184e-175	EC1	AGRN
EFNB1	4.6736e-179	0.809694	0.33	0.074	1.03445e-174	EC1	EFNB1
CDC37	4.95359e-179	0.930843	0.689	0.289	1.09643e-174	EC1	CDC37
SERPINH13	3.36482e-177	1.05247	0.729	0.316	7.44769e-173	EC1	SERPINH1
PON2	1.52805e-175	0.630739	0.336	0.077	3.38219e-171	EC1	PON2
MYL62	2.0009e-174	0.924215	0.965	0.727	4.42878e-170	EC1	MYL6
ARPC1B	2.22004e-173	0.98524	0.748	0.356	4.91383e-169	EC1	ARPC1B
SGK11	2.86026e-173	0.900331	0.611	0.223	6.33089e-169	EC1	SGK1
MYL12A1	3.3449e-173	1.0469	0.815	0.451	7.4036e-169	EC1	MYL12A
ETS2	3.38573e-173	0.78492	0.635	0.229	7.49397e-169	EC1	ETS2
BCAM1	2.00003e-172	0.643461	0.698	0.235	4.42688e-168	EC1	BCAM
PLEKHG1	3.40728e-171	0.59974	0.272	0.054	7.54167e-167	EC1	PLEKHG1
LMO2	5.3043e-171	0.695113	0.48	0.14	1.17405e-166	EC1	LMO2
PTPRK	1.71912e-170	0.685722	0.32	0.073	3.80511e-166	EC1	PTPRK
PTPRM	7.46247e-168	0.767293	0.515	0.165	1.65174e-163	EC1	PTPRM
GIMAP7	1.10236e-166	0.656792	0.488	0.141	2.43997e-162	EC1	GIMAP7
ANXA22	4.67525e-166	1.01036	0.898	0.589	1.03482e-161	EC1	ANXA2
STMN1	8.05494e-166	1.0444	0.387	0.103	1.78288e-161	EC1	STMN1
DOCK4	1.31639e-165	0.574564	0.289	0.06	2.91371e-161	EC1	DOCK4
AFDN	2.68232e-165	0.752447	0.456	0.136	5.93704e-161	EC1	AFDN
CLEC3B2	1.4324e-164	1.01583	0.504	0.169	3.17048e-160	EC1	CLEC3B
ITM2A	1.62208e-164	0.629361	0.519	0.162	3.59032e-160	EC1	ITM2A
ARHGAP31	4.22593e-164	0.560876	0.283	0.059	9.35367e-160	EC1	ARHGAP31
KCTD15	4.85336e-163	0.583241	0.277	0.058	1.07424e-158	EC1	KCTD15
DGKZ	9.2958e-163	0.736577	0.405	0.112	2.05753e-158	EC1	DGKZ
LMNA1	1.3266e-162	0.980788	0.953	0.685	2.93629e-158	EC1	LMNA
DOCK9	1.79596e-161	0.731071	0.447	0.132	3.97517e-157	EC1	DOCK9
MCAM3	1.9714e-160	0.744844	0.613	0.208	4.36351e-156	EC1	MCAM
APP	3.73396e-160	0.914203	0.733	0.342	8.26475e-156	EC1	APP
PPP1R13B	3.63251e-159	0.550806	0.275	0.057	8.0402e-155	EC1	PPP1R13B
RAB131	5.96799e-159	0.905113	0.642	0.272	1.32096e-154	EC1	RAB13
KLHL5	7.20908e-159	0.547495	0.254	0.051	1.59566e-154	EC1	KLHL5
MGST2	1.44226e-158	0.766736	0.503	0.162	3.19229e-154	EC1	MGST2
GUK1	3.69804e-158	0.958077	0.823	0.477	8.18525e-154	EC1	GUK1
MYO6	5.68354e-158	0.664398	0.336	0.084	1.258e-153	EC1	MYO6
CCM2L	2.90198e-156	0.548861	0.3	0.066	6.42324e-152	EC1	CCM2L
PNP1	7.33862e-156	0.75132	0.421	0.125	1.62433e-151	EC1	PNP
ARHGAP23	1.04279e-152	0.690981	0.384	0.107	2.30812e-148	EC1	ARHGAP23
UTRN2	1.45246e-152	0.825824	0.696	0.313	3.21488e-148	EC1	UTRN
NUMB	1.01052e-151	0.707073	0.413	0.122	2.23668e-147	EC1	NUMB
MGAT4A	1.51367e-150	0.531275	0.266	0.056	3.35037e-146	EC1	MGAT4A
TNK2	6.63964e-150	0.763669	0.397	0.116	1.46962e-145	EC1	TNK2
ADAM10	1.56416e-149	0.612942	0.391	0.112	3.46212e-145	EC1	ADAM10
CTTNBP2NL	2.18477e-149	0.607713	0.328	0.083	4.83577e-145	EC1	CTTNBP2NL
SMAD1	5.19961e-149	0.606046	0.276	0.061	1.15088e-144	EC1	SMAD1
PALMD	5.06316e-148	0.76178	0.559	0.206	1.12068e-143	EC1	PALMD
ATP8B1	1.78867e-147	0.527679	0.317	0.077	3.95905e-143	EC1	ATP8B1
GRASP	4.04513e-147	0.580017	0.443	0.132	8.95348e-143	EC1	GRASP
JAK11	5.32696e-147	0.901217	0.611	0.259	1.17907e-142	EC1	JAK1
CLIC11	5.35491e-147	0.985305	0.813	0.497	1.18526e-142	EC1	CLIC1
CSGALNACT12	7.46037e-146	0.730645	0.449	0.144	1.65128e-141	EC1	CSGALNACT1
PIM3	2.27847e-145	0.649438	0.435	0.134	5.04316e-141	EC1	PIM3
TMSB4X2	9.32449e-145	0.746565	0.991	0.834	2.06388e-140	EC1	TMSB4X
LFNG	1.08299e-144	0.586075	0.275	0.061	2.39708e-140	EC1	LFNG
PCDH1	2.47273e-144	0.586387	0.283	0.064	5.47315e-140	EC1	PCDH1
NAA381	7.55198e-144	0.973941	0.712	0.367	1.67155e-139	EC1	NAA38
MACF11	7.86198e-144	0.832644	0.751	0.382	1.74017e-139	EC1	MACF1
CFL1	1.5925e-143	0.885108	0.873	0.565	3.52484e-139	EC1	CFL1
SSFA2	5.77512e-143	0.630193	0.421	0.128	1.27827e-138	EC1	SSFA2
FLNB	6.10476e-143	0.705399	0.478	0.156	1.35123e-138	EC1	FLNB
LYL1	9.11331e-143	0.591217	0.284	0.065	2.01714e-138	EC1	LYL1
GNAI2	1.52051e-142	0.838548	0.868	0.555	3.36549e-138	EC1	GNAI2
LYN	3.35293e-142	0.531207	0.287	0.067	7.42138e-138	EC1	LYN
ASAP11	1.58435e-141	0.583784	0.464	0.151	3.5068e-137	EC1	ASAP1
SYNE21	5.77766e-141	0.574998	0.65	0.25	1.27883e-136	EC1	SYNE2
ITGB4	6.00414e-140	0.464487	0.459	0.139	1.32896e-135	EC1	ITGB4
PDE2A	6.58803e-140	0.583617	0.384	0.107	1.45819e-135	EC1	PDE2A
TUBB6	8.63187e-139	0.877107	0.513	0.194	1.91058e-134	EC1	TUBB6
FILIP11	1.40757e-138	0.58406	0.315	0.081	3.11552e-134	EC1	FILIP1
GIMAP6	2.39703e-137	0.506351	0.338	0.087	5.30559e-133	EC1	GIMAP6
MYO10	8.16815e-137	0.62094	0.311	0.08	1.80794e-132	EC1	MYO10
PXDN4	6.5622e-136	0.836944	0.512	0.189	1.45248e-131	EC1	PXDN
SRP14	6.63714e-136	0.838369	0.902	0.642	1.46907e-131	EC1	SRP14
NME11	7.79048e-136	0.6708	0.334	0.092	1.72434e-131	EC1	NME1
EFNB2	9.28693e-136	0.496509	0.274	0.063	2.05557e-131	EC1	EFNB2
PTPRG1	9.5334e-136	0.595722	0.452	0.151	2.11012e-131	EC1	PTPRG
TRIOBP	5.89326e-135	0.660891	0.507	0.184	1.30441e-130	EC1	TRIOBP
FAM110D	1.37887e-134	0.445607	0.271	0.061	3.052e-130	EC1	FAM110D
NEURL1B2	2.38774e-134	0.48405	0.345	0.093	5.28502e-130	EC1	NEURL1B
KITLG	3.385e-134	0.603896	0.262	0.06	7.49235e-130	EC1	KITLG
ADAMTS64	2.05036e-131	0.722387	0.484	0.164	4.53826e-127	EC1	ADAMTS6
TPM42	2.51069e-131	0.692338	0.789	0.426	5.55716e-127	EC1	TPM4
CALM12	3.70162e-131	0.925284	0.909	0.639	8.19316e-127	EC1	CALM1
PLXNA2	3.92167e-131	0.776554	0.289	0.074	8.68022e-127	EC1	PLXNA2
ECE11	4.63121e-131	0.623586	0.61	0.242	1.02507e-126	EC1	ECE1
KTN1	1.77106e-130	0.73357	0.757	0.403	3.92007e-126	EC1	KTN1
PREX11	1.82528e-129	0.693327	0.319	0.087	4.04008e-125	EC1	PREX1
ARHGDIB1	4.68444e-129	0.626699	0.562	0.21	1.03685e-124	EC1	ARHGDIB
KIFC3	1.18731e-128	0.655356	0.368	0.111	2.628e-124	EC1	KIFC3
RALGAPA2	3.57013e-128	0.418991	0.285	0.07	7.90213e-124	EC1	RALGAPA2
ABHD17A	1.28151e-127	0.767217	0.486	0.18	2.83649e-123	EC1	ABHD17A
ATOX13	2.23339e-127	0.833852	0.648	0.306	4.94339e-123	EC1	ATOX1
STIM2	3.48348e-126	0.449794	0.27	0.065	7.71034e-122	EC1	STIM2
MYH92	1.00196e-125	0.660937	0.794	0.418	2.21773e-121	EC1	MYH9
ITGA52	2.16844e-125	0.784265	0.686	0.319	4.79962e-121	EC1	ITGA5
FAM118A	4.71374e-125	0.492931	0.281	0.071	1.04334e-120	EC1	FAM118A
FBXW7	5.81292e-125	0.505991	0.325	0.092	1.28663e-120	EC1	FBXW7
PIK3C2A	8.53346e-125	0.565626	0.437	0.148	1.8888e-120	EC1	PIK3C2A
CLEC2B	3.29172e-124	0.55796	0.382	0.115	7.28589e-120	EC1	CLEC2B
MEOX1	3.50099e-124	0.552728	0.332	0.092	7.7491e-120	EC1	MEOX1
SLK	1.03474e-123	0.671036	0.467	0.173	2.29028e-119	EC1	SLK
PDLIM11	1.07855e-123	0.67754	0.603	0.249	2.38726e-119	EC1	PDLIM1
CPNE2	2.26738e-123	0.601096	0.352	0.106	5.01863e-119	EC1	CPNE2
LRRC8A	2.83221e-123	0.616306	0.387	0.124	6.2688e-119	EC1	LRRC8A
PRMT1	1.72248e-122	0.662337	0.497	0.19	3.81255e-118	EC1	PRMT1
EXT1	2.94309e-122	0.662718	0.26	0.064	6.51423e-118	EC1	EXT1
LIMS21	3.95419e-122	0.624111	0.569	0.222	8.7522e-118	EC1	LIMS2
SPCS3	2.49938e-121	0.623158	0.529	0.214	5.53213e-117	EC1	SPCS3
PPIA2	3.43078e-121	0.797569	0.908	0.654	7.5937e-117	EC1	PPIA
CFI	1.85882e-120	0.445521	0.259	0.062	4.11432e-116	EC1	CFI
SPTBN12	1.01854e-119	0.580378	0.833	0.464	2.25443e-115	EC1	SPTBN1
SNRPD11	2.06979e-119	0.713832	0.462	0.174	4.58128e-115	EC1	SNRPD1
PIK3R3	1.25787e-118	0.589808	0.264	0.066	2.78417e-114	EC1	PIK3R3
FGD5	7.93863e-118	0.561896	0.375	0.118	1.75714e-113	EC1	FGD5
HDAC1	9.6824e-118	0.591348	0.336	0.101	2.1431e-113	EC1	HDAC1
ARHGAP27	1.34206e-117	0.495837	0.255	0.062	2.97051e-113	EC1	ARHGAP27
FHOD1	1.51879e-117	0.603484	0.296	0.082	3.36168e-113	EC1	FHOD1
TSPAN9	2.61983e-117	0.543844	0.379	0.119	5.79873e-113	EC1	TSPAN9
FZD4	8.67042e-117	0.532962	0.375	0.118	1.91911e-112	EC1	FZD4
NUAK1	8.81257e-117	0.562104	0.455	0.161	1.95057e-112	EC1	NUAK1
IL6ST1	1.00429e-116	0.921698	0.707	0.373	2.2229e-112	EC1	IL6ST
DNMT1	4.09893e-116	0.567437	0.313	0.09	9.07257e-112	EC1	DNMT1
SNRK	1.29878e-115	0.467505	0.307	0.085	2.87471e-111	EC1	SNRK
TAGLN21	9.41612e-115	0.787305	0.864	0.548	2.08416e-110	EC1	TAGLN2
GNG5	3.4091e-114	0.866646	0.711	0.401	7.54571e-110	EC1	GNG5
PLCG1	7.44732e-114	0.526516	0.279	0.075	1.64839e-109	EC1	PLCG1
YES1	9.3193e-114	0.507249	0.284	0.077	2.06273e-109	EC1	YES1
PFN11	9.96555e-114	0.764878	0.844	0.532	2.20578e-109	EC1	PFN1
CFLAR	1.57402e-113	0.608306	0.593	0.259	3.48393e-109	EC1	CFLAR
NAA10	4.96578e-113	0.682035	0.444	0.164	1.09913e-108	EC1	NAA10
EPAS13	8.35708e-113	0.449763	0.703	0.309	1.84976e-108	EC1	EPAS1
SH2B3	1.88135e-112	0.51376	0.271	0.071	4.16418e-108	EC1	SH2B3
SVIL1	8.78196e-112	0.58726	0.43	0.156	1.9438e-107	EC1	SVIL
CNTNAP3B	1.34353e-111	0.301064	0.254	0.063	2.97377e-107	EC1	CNTNAP3B
OLFML2A1	1.52105e-111	0.538612	0.33	0.098	3.36669e-107	EC1	OLFML2A
FLI1	3.52581e-111	0.364223	0.321	0.093	7.80402e-107	EC1	FLI1
SNTB2	4.24714e-111	0.598171	0.465	0.177	9.40062e-107	EC1	SNTB2
APOL1	8.23534e-111	0.448905	0.311	0.089	1.82281e-106	EC1	APOL1
RPS24	1.21734e-109	0.773646	0.959	0.796	2.69445e-105	EC1	RPS24
RHOA	2.46173e-109	0.734285	0.8	0.486	5.44879e-105	EC1	RHOA
SYNPO3	2.63603e-109	0.723132	0.6	0.265	5.8346e-105	EC1	SYNPO
CDC42BPB	5.99257e-109	0.617095	0.434	0.159	1.3264e-104	EC1	CDC42BPB
GIMAP1	1.37211e-108	0.479212	0.356	0.109	3.03702e-104	EC1	GIMAP1
RPL381	2.00698e-108	0.728225	0.874	0.597	4.44226e-104	EC1	RPL38
TAX1BP32	3.30095e-108	0.668122	0.44	0.166	7.30633e-104	EC1	TAX1BP3
SERF24	3.74788e-108	0.696838	0.955	0.758	8.29555e-104	EC1	SERF2
SELENON2	6.5422e-108	0.588531	0.418	0.15	1.44805e-103	EC1	SELENON
PXN	6.65439e-108	0.552227	0.425	0.152	1.47288e-103	EC1	PXN
EPHA2	2.13828e-107	0.489458	0.252	0.064	4.73287e-103	EC1	EPHA2
RNF19A	2.25071e-107	0.591563	0.369	0.124	4.98173e-103	EC1	RNF19A
ACTN43	5.0731e-107	0.575587	0.769	0.413	1.12288e-102	EC1	ACTN4
FRMD4A1	8.22656e-107	0.371451	0.281	0.077	1.82087e-102	EC1	FRMD4A
CCDC50	8.40323e-107	0.631335	0.472	0.185	1.85997e-102	EC1	CCDC50
MAST4	1.29082e-106	0.429421	0.297	0.085	2.8571e-102	EC1	MAST4
MIS18BP1	1.89976e-106	0.483645	0.321	0.098	4.20493e-102	EC1	MIS18BP1
XIST4	2.50281e-106	0.61404	0.7	0.312	5.53972e-102	EC1	XIST
PKP4	3.89907e-106	0.4623	0.324	0.098	8.6302e-102	EC1	PKP4
RGCC6	5.49512e-106	0.613854	0.582	0.242	1.21629e-101	EC1	RGCC
LRRC8C1	6.42239e-106	0.575984	0.313	0.095	1.42153e-101	EC1	LRRC8C
CTNND1	7.65107e-106	0.580128	0.416	0.152	1.69349e-101	EC1	CTNND1
RPL36A1	1.80987e-105	0.823236	0.789	0.504	4.00598e-101	EC1	RPL36A
MIR4435-2HG1	1.22547e-104	0.569093	0.274	0.078	2.71245e-100	EC1	MIR4435-2HG
EIF3J	1.80816e-104	0.63475	0.463	0.182	4.00217e-100	EC1	EIF3J
CAVIN34	1.87566e-104	0.764738	0.637	0.319	4.15158e-100	EC1	CAVIN3
ADARB1	2.29981e-104	0.515899	0.282	0.079	5.09039e-100	EC1	ADARB1
MRPL522	2.77611e-104	0.695307	0.511	0.219	6.14464e-100	EC1	MRPL52
MYO5A	6.12842e-104	0.487042	0.297	0.088	1.35646e-99	EC1	MYO5A
2022-09-22	9.61534e-104	0.63154	0.684	0.356	2.12826e-99	EC1	2022-09-02
UBN1	2.95633e-103	0.54265	0.308	0.094	6.54355e-99	EC1	UBN1
MRPL331	8.78638e-103	0.782187	0.677	0.366	1.94478e-98	EC1	MRPL33
HPCAL1	1.03249e-102	0.540987	0.325	0.102	2.28532e-98	EC1	HPCAL1
TSPAN14	1.07749e-101	0.467615	0.362	0.119	2.38491e-97	EC1	TSPAN14
DLC11	1.25844e-101	0.60423	0.514	0.22	2.78544e-97	EC1	DLC1
ODF2L	1.77488e-101	0.409277	0.313	0.096	3.92853e-97	EC1	ODF2L
TBC1D11	1.29487e-99	0.606962	0.369	0.129	2.86607e-95	EC1	TBC1D1
SWAP70	2.59763e-99	0.504542	0.433	0.163	5.7496e-95	EC1	SWAP70
RALA	7.14623e-99	0.545125	0.295	0.091	1.58175e-94	EC1	RALA
PSMB52	9.98291e-99	0.645618	0.462	0.192	2.20962e-94	EC1	PSMB5
FXYD51	4.0443e-98	0.694806	0.756	0.427	8.95165e-94	EC1	FXYD5
RCC2	5.35851e-98	0.506219	0.3	0.092	1.18605e-93	EC1	RCC2
PRKDC1	1.46786e-97	0.615725	0.488	0.208	3.24896e-93	EC1	PRKDC
PDE8A	1.49097e-97	0.452167	0.254	0.071	3.30012e-93	EC1	PDE8A
RASAL2	1.69849e-97	0.436708	0.346	0.116	3.75943e-93	EC1	RASAL2
EIF4G21	1.76134e-97	0.680987	0.759	0.442	3.89856e-93	EC1	EIF4G2
LDHB4	2.00078e-97	0.640293	0.494	0.213	4.42852e-93	EC1	LDHB
TSHZ21	2.1515e-97	0.490536	0.477	0.185	4.76212e-93	EC1	TSHZ2
NDUFA8	2.81423e-97	0.701376	0.347	0.121	6.22903e-93	EC1	NDUFA8
SH3GLB11	3.16002e-97	0.562616	0.52	0.226	6.99439e-93	EC1	SH3GLB1
SRGAP2	7.33805e-97	0.325819	0.317	0.1	1.6242e-92	EC1	SRGAP2
GIT1	9.16066e-97	0.476599	0.324	0.104	2.02762e-92	EC1	GIT1
KLF21	1.04834e-96	0.637964	0.662	0.324	2.32039e-92	EC1	KLF2
RPS291	1.15269e-96	0.712905	0.891	0.66	2.55137e-92	EC1	RPS29
SOX46	1.51827e-96	0.401802	0.602	0.273	3.36054e-92	EC1	SOX4
BCAR1	1.68197e-96	0.515644	0.345	0.116	3.72287e-92	EC1	BCAR1
PSMA71	5.48506e-96	0.708319	0.669	0.369	1.21406e-91	EC1	PSMA7
CD591	6.63618e-96	0.741523	0.779	0.487	1.46885e-91	EC1	CD59
PARVB	1.50624e-95	0.536901	0.316	0.103	3.33392e-91	EC1	PARVB
ABCE1	3.53972e-95	0.537915	0.315	0.103	7.83483e-91	EC1	ABCE1
CBX3	4.14694e-95	0.535089	0.6	0.292	9.17883e-91	EC1	CBX3
NRP23	4.76554e-95	0.660828	0.47	0.192	1.0548e-90	EC1	NRP2
SVIP	1.12762e-94	0.513313	0.31	0.099	2.49588e-90	EC1	SVIP
CCT6A	2.6632e-94	0.609806	0.466	0.197	5.89473e-90	EC1	CCT6A
IFI162	3.55616e-94	0.548694	0.685	0.364	7.87121e-90	EC1	IFI16
TBCD	4.55747e-94	0.519912	0.371	0.132	1.00875e-89	EC1	TBCD
TJP1	5.68923e-94	0.404041	0.4	0.147	1.25925e-89	EC1	TJP1
LAPTM4B	7.66383e-94	0.564687	0.304	0.099	1.69631e-89	EC1	LAPTM4B
TLNRD1	6.96858e-93	0.423624	0.312	0.1	1.54243e-88	EC1	TLNRD1
EIF2S2	7.9721e-93	0.677601	0.571	0.282	1.76455e-88	EC1	EIF2S2
RPS211	9.54584e-93	0.674433	0.919	0.709	2.11288e-88	EC1	RPS21
TMA71	1.8776e-92	0.695797	0.847	0.607	4.15587e-88	EC1	TMA7
IFITM23	1.96674e-92	0.596545	0.863	0.535	4.35318e-88	EC1	IFITM2
FRMD8	2.87738e-92	0.374411	0.252	0.072	6.3688e-88	EC1	FRMD8
FRYL	3.55074e-92	0.44511	0.397	0.148	7.8592e-88	EC1	FRYL
ELOVL1	3.89582e-92	0.562453	0.388	0.146	8.62302e-88	EC1	ELOVL1
ASCC3	8.12478e-92	0.490135	0.27	0.082	1.79834e-87	EC1	ASCC3
PLK2	1.45145e-91	0.451873	0.388	0.14	3.21263e-87	EC1	PLK2
PLAT	2.16453e-91	0.484176	0.368	0.128	4.79098e-87	EC1	PLAT
PRKD2	3.006e-91	0.486502	0.321	0.106	6.65349e-87	EC1	PRKD2
SLFN5	9.58177e-91	0.372278	0.397	0.146	2.12083e-86	EC1	SLFN5
DGKH	1.42076e-90	0.440522	0.274	0.083	3.14472e-86	EC1	DGKH
CPXM2	5.35935e-90	0.35353	0.298	0.093	1.18624e-85	EC1	CPXM2
RBM17	1.77125e-89	0.558847	0.436	0.179	3.92049e-85	EC1	RBM17
EFNA1	2.29054e-89	0.452364	0.259	0.075	5.06987e-85	EC1	EFNA1
MTUS1	3.87067e-89	0.558529	0.457	0.188	8.56735e-85	EC1	MTUS1
TCF4	8.46517e-89	0.500012	0.824	0.515	1.87368e-84	EC1	TCF4
PTK22	1.01382e-88	0.403875	0.423	0.166	2.24399e-84	EC1	PTK2
HNRNPA3	1.31647e-88	0.538037	0.704	0.4	2.91387e-84	EC1	HNRNPA3
CCDC69	6.3426e-88	0.317877	0.273	0.082	1.40387e-83	EC1	CCDC69
SPTAN1	7.29758e-88	0.605278	0.65	0.345	1.61525e-83	EC1	SPTAN1
SELENOH1	8.03491e-88	0.680999	0.531	0.261	1.77845e-83	EC1	SELENOH
ADRM1	2.90105e-87	0.58017	0.395	0.156	6.42119e-83	EC1	ADRM1
NUTF2	5.85328e-87	0.417369	0.341	0.122	1.29556e-82	EC1	NUTF2
ARPC2	6.9244e-87	0.511911	0.686	0.368	1.53265e-82	EC1	ARPC2
CLIC42	1.04098e-86	0.678865	0.611	0.314	2.30411e-82	EC1	CLIC4
HMGB12	1.98092e-86	0.57146	0.873	0.662	4.38457e-82	EC1	HMGB1
RIPOR1	2.70603e-86	0.525013	0.421	0.168	5.98953e-82	EC1	RIPOR1
CD320	3.43148e-86	0.512786	0.389	0.146	7.59523e-82	EC1	CD320
RPL282	4.29231e-86	0.538965	0.962	0.784	9.50059e-82	EC1	RPL28
S100A113	5.94498e-86	0.687728	0.884	0.639	1.31586e-81	EC1	S100A11
DIAPH2	6.29982e-86	0.458325	0.288	0.093	1.3944e-81	EC1	DIAPH2
CDC42EP1	8.37898e-86	0.510409	0.315	0.108	1.8546e-81	EC1	CDC42EP1
DYNLL13	1.57409e-85	0.706763	0.83	0.573	3.48409e-81	EC1	DYNLL1
SNRPG1	1.63834e-85	0.744652	0.61	0.33	3.62629e-81	EC1	SNRPG
CFDP1	1.85243e-85	0.568839	0.443	0.189	4.10017e-81	EC1	CFDP1
CLDN5	3.42168e-85	0.273694	0.309	0.099	7.57355e-81	EC1	CLDN5
PEAK11	1.00782e-84	0.375498	0.293	0.095	2.23072e-80	EC1	PEAK1
BAZ1A	1.12949e-84	0.39879	0.346	0.124	2.5e-80	EC1	BAZ1A
RPS282	2.06265e-84	0.57705	0.984	0.819	4.56546e-80	EC1	RPS28
EMP15	2.25898e-84	0.539539	0.762	0.422	5.00002e-80	EC1	EMP1
LAMA52	1.29347e-83	0.428916	0.465	0.19	2.86297e-79	EC1	LAMA5
MRPL171	1.78337e-83	0.538666	0.339	0.125	3.94731e-79	EC1	MRPL17
LSM4	3.27925e-83	0.507343	0.341	0.124	7.25829e-79	EC1	LSM4
APBB2	3.68117e-83	0.351254	0.263	0.08	8.14789e-79	EC1	APBB2
SEC14L1	4.74522e-83	0.52357	0.352	0.131	1.05031e-78	EC1	SEC14L1
NDUFB24	4.79327e-83	0.667035	0.693	0.413	1.06094e-78	EC1	NDUFB2
TXNDC17	5.71158e-83	0.607784	0.447	0.194	1.2642e-78	EC1	TXNDC17
EFHD2	9.16276e-83	0.45544	0.365	0.137	2.02809e-78	EC1	EFHD2
CAPN21	1.06664e-82	0.509426	0.541	0.255	2.36091e-78	EC1	CAPN2
GRAMD1A	1.16772e-82	0.499123	0.306	0.105	2.58463e-78	EC1	GRAMD1A
RGS12	1.96681e-82	0.422697	0.255	0.078	4.35335e-78	EC1	RGS12
CAV13	2.75299e-82	0.677335	0.831	0.531	6.09347e-78	EC1	CAV1
HMGN11	3.04548e-82	0.562725	0.475	0.216	6.74087e-78	EC1	HMGN1
KIF1C1	6.53253e-82	0.507927	0.361	0.137	1.44591e-77	EC1	KIF1C
TGFB13	1.16701e-81	0.603078	0.46	0.203	2.58306e-77	EC1	TGFB1
HNRNPAB	1.37089e-81	0.467697	0.39	0.155	3.03432e-77	EC1	HNRNPAB
S100A104	2.29974e-81	0.724894	0.933	0.72	5.09025e-77	EC1	S100A10
RNF7	4.03779e-81	0.608947	0.55	0.28	8.93724e-77	EC1	RNF7
PET1001	4.27304e-81	0.63313	0.591	0.311	9.45794e-77	EC1	PET100
PKN1	1.0128e-80	0.623028	0.442	0.194	2.24174e-76	EC1	PKN1
2022-09-10	1.08011e-80	0.508418	0.387	0.155	2.39072e-76	EC1	2022-09-10
BCR	1.98415e-80	0.439157	0.298	0.101	4.39171e-76	EC1	BCR
RPS191	2.15511e-80	0.587905	0.94	0.755	4.77012e-76	EC1	RPS19
ARPC5L	2.37747e-80	0.442852	0.294	0.1	5.26229e-76	EC1	ARPC5L
RB1	2.65378e-80	0.470122	0.318	0.113	5.87388e-76	EC1	RB1
UACA2	7.76642e-80	0.483389	0.514	0.241	1.71902e-75	EC1	UACA
XRCC51	8.52885e-80	0.537102	0.521	0.257	1.88778e-75	EC1	XRCC5
FRMD4B2	1.43884e-79	0.474865	0.454	0.194	3.18472e-75	EC1	FRMD4B
DPYSL21	1.74573e-79	0.611871	0.757	0.461	3.864e-75	EC1	DPYSL2
NCL1	1.56238e-78	0.634099	0.66	0.387	3.45817e-74	EC1	NCL
ITGB15	1.58647e-78	0.565138	0.831	0.557	3.51148e-74	EC1	ITGB1
ZNHIT1	3.19968e-78	0.574131	0.586	0.315	7.08216e-74	EC1	ZNHIT1
IFITM34	5.34348e-78	0.50989	0.965	0.74	1.18272e-73	EC1	IFITM3
SNRPF1	1.11167e-77	0.63349	0.527	0.261	2.46056e-73	EC1	SNRPF
RGL2	1.13952e-77	0.513296	0.384	0.152	2.52221e-73	EC1	RGL2
POLR2L3	1.14509e-77	0.686517	0.731	0.461	2.53454e-73	EC1	POLR2L
POMP1	1.20884e-77	0.662508	0.611	0.333	2.67564e-73	EC1	POMP
FAM129B3	2.30274e-77	0.589869	0.528	0.252	5.09688e-73	EC1	FAM129B
TNFRSF10B	4.87109e-77	0.384391	0.316	0.113	1.07817e-72	EC1	TNFRSF10B
PLEKHA14	1.74769e-76	0.514553	0.433	0.186	3.86834e-72	EC1	PLEKHA1
DYNC1I22	1.78456e-76	0.581201	0.588	0.31	3.94994e-72	EC1	DYNC1I2
BCAP29	2.20301e-76	0.483028	0.391	0.163	4.87615e-72	EC1	BCAP29
RPS27L2	3.00429e-76	0.666987	0.705	0.441	6.64969e-72	EC1	RPS27L
MDFIC	5.1429e-76	0.376082	0.273	0.092	1.13833e-71	EC1	MDFIC
RAPGEF1	7.13113e-76	0.465179	0.316	0.115	1.5784e-71	EC1	RAPGEF1
ARPC3	7.22101e-76	0.576927	0.643	0.36	1.5983e-71	EC1	ARPC3
NDUFA122	1.15775e-75	0.604975	0.528	0.258	2.56257e-71	EC1	NDUFA12
CAPNS1	1.65232e-75	0.560746	0.701	0.407	3.65724e-71	EC1	CAPNS1
RAPGEF2	2.29243e-75	0.456234	0.285	0.099	5.07407e-71	EC1	RAPGEF2
STOM2	3.30539e-75	0.392975	0.624	0.323	7.31616e-71	EC1	STOM
PRPF4B	4.86676e-75	0.407847	0.495	0.231	1.07721e-70	EC1	PRPF4B
PTPN142	7.47432e-75	0.514776	0.403	0.17	1.65437e-70	EC1	PTPN14
RCAN11	1.02138e-74	0.52884	0.336	0.129	2.26072e-70	EC1	RCAN1
GYPC3	1.1967e-74	0.570962	0.457	0.207	2.64878e-70	EC1	GYPC
NDUFS62	1.47037e-74	0.559429	0.511	0.249	3.25453e-70	EC1	NDUFS6
COX5A2	2.29664e-74	0.531919	0.494	0.237	5.08338e-70	EC1	COX5A
GTF2I2	2.82681e-74	0.527371	0.571	0.29	6.25687e-70	EC1	GTF2I
RNF213	2.98428e-74	0.4843	0.53	0.257	6.6054e-70	EC1	RNF213
PPM1G	3.23054e-74	0.372685	0.361	0.142	7.15048e-70	EC1	PPM1G
PSMA4	7.13537e-74	0.43415	0.41	0.177	1.57934e-69	EC1	PSMA4
SMC1A	7.53328e-74	0.407631	0.29	0.103	1.66742e-69	EC1	SMC1A
SNX3	9.72038e-74	0.6202	0.567	0.305	2.15151e-69	EC1	SNX3
PAK2	1.78579e-73	0.404075	0.441	0.196	3.95268e-69	EC1	PAK2
ZEB1	1.90749e-73	0.536438	0.452	0.206	4.22205e-69	EC1	ZEB1
EML3	2.19248e-73	0.430137	0.363	0.143	4.85285e-69	EC1	EML3
BAZ2B	2.35221e-73	0.344065	0.364	0.144	5.20639e-69	EC1	BAZ2B
ZNF4282	3.18678e-73	0.52163	0.337	0.132	7.05363e-69	EC1	ZNF428
LMCD1	5.77429e-73	0.349657	0.383	0.151	1.27808e-68	EC1	LMCD1
HNRNPM	6.04291e-73	0.522615	0.578	0.312	1.33754e-68	EC1	HNRNPM
KBTBD2	6.32828e-73	0.392446	0.279	0.096	1.4007e-68	EC1	KBTBD2
LGALS9	1.17686e-72	0.32813	0.264	0.086	2.60486e-68	EC1	LGALS9
C9orf161	1.32351e-72	0.49839	0.499	0.237	2.92946e-68	EC1	C9orf16
NOP101	1.78999e-72	0.555426	0.57	0.303	3.96195e-68	EC1	NOP10
C1QBP1	1.95e-72	0.46473	0.35	0.14	4.31612e-68	EC1	C1QBP
RANBP1	2.02303e-72	0.44659	0.411	0.181	4.47777e-68	EC1	RANBP1
PSMA3	2.1604e-72	0.438117	0.394	0.165	4.78183e-68	EC1	PSMA3
PSMB31	4.74918e-72	0.584284	0.496	0.246	1.05118e-67	EC1	PSMB3
MPRIP2	7.35595e-72	0.406826	0.448	0.199	1.62817e-67	EC1	MPRIP
COX6C5	1.08996e-71	0.581701	0.749	0.485	2.41252e-67	EC1	COX6C
RPS15A1	3.10489e-71	0.650135	0.883	0.702	6.87237e-67	EC1	RPS15A
KNOP1	4.94332e-71	0.368144	0.264	0.09	1.09415e-66	EC1	KNOP1
SRSF9	6.36671e-71	0.452731	0.443	0.202	1.40921e-66	EC1	SRSF9
DDX21	6.76114e-71	0.490752	0.475	0.224	1.49651e-66	EC1	DDX21
RAPGEF3	1.30883e-70	0.364848	0.363	0.141	2.89696e-66	EC1	RAPGEF3
RBM31	1.35401e-70	0.483179	0.628	0.354	2.99698e-66	EC1	RBM3
NDUFB31	1.4005e-70	0.594923	0.467	0.227	3.09986e-66	EC1	NDUFB3
ID33	1.68818e-70	0.514759	0.725	0.414	3.73662e-66	EC1	ID3
SPTLC2	1.68858e-70	0.338433	0.259	0.086	3.7375e-66	EC1	SPTLC2
CXCL124	3.22834e-70	0.289293	0.583	0.282	7.14561e-66	EC1	CXCL12
AP1S2	3.46829e-70	0.310737	0.341	0.131	7.67671e-66	EC1	AP1S2
COX16	6.88547e-70	0.370881	0.271	0.095	1.52403e-65	EC1	COX16
RGS31	1.1321e-69	0.461805	0.304	0.115	2.50578e-65	EC1	RGS3
FCHO2	1.50573e-69	0.373678	0.294	0.108	3.33278e-65	EC1	FCHO2
SEM14	1.8125e-69	0.651595	0.679	0.424	4.01178e-65	EC1	SEM1
B2M	2.05352e-69	0.358887	0.994	0.866	4.54527e-65	EC1	B2M
TMEM184B	2.81317e-69	0.429637	0.294	0.109	6.22666e-65	EC1	TMEM184B
PKIG	3.75924e-69	0.478535	0.377	0.159	8.32071e-65	EC1	PKIG
SMC4	5.36687e-69	0.587751	0.257	0.089	1.1879e-64	EC1	SMC4
LARS	9.15335e-69	0.415047	0.391	0.168	2.026e-64	EC1	LARS
RBX11	9.93766e-69	0.514431	0.627	0.35	2.1996e-64	EC1	RBX1
RTRAF	1.46796e-68	0.497375	0.491	0.243	3.24919e-64	EC1	RTRAF
DYNC1H1	4.03124e-68	0.438874	0.6	0.325	8.92275e-64	EC1	DYNC1H1
WWTR13	5.01927e-68	0.486417	0.463	0.22	1.11096e-63	EC1	WWTR1
SERTAD4-AS13	6.04998e-68	0.455222	0.361	0.15	1.3391e-63	EC1	SERTAD4-AS1
HNRNPA2B1	6.13581e-68	0.470151	0.858	0.613	1.3581e-63	EC1	HNRNPA2B1
GOSR2	6.87942e-68	0.367695	0.267	0.094	1.52269e-63	EC1	GOSR2
WDFY1	9.50534e-68	0.448347	0.259	0.091	2.10391e-63	EC1	WDFY1
YWHAH	1.01391e-67	0.4305	0.44	0.201	2.2442e-63	EC1	YWHAH
RAB5C	1.52335e-67	0.460555	0.444	0.205	3.37178e-63	EC1	RAB5C
SH3BGRL35	1.56411e-67	0.599062	0.853	0.592	3.46201e-63	EC1	SH3BGRL3
ZDHHC3	1.71273e-67	0.388332	0.261	0.091	3.79095e-63	EC1	ZDHHC3
KIAA1551	4.72545e-67	0.344573	0.285	0.103	1.04593e-62	EC1	KIAA1551
SNRPB	5.8832e-67	0.566568	0.468	0.227	1.30219e-62	EC1	SNRPB
VCP	9.44884e-67	0.509033	0.534	0.277	2.09141e-62	EC1	VCP
CCT5	1.10964e-66	0.500514	0.368	0.158	2.45607e-62	EC1	CCT5
SLC39A10	1.17284e-66	0.397808	0.294	0.11	2.59596e-62	EC1	SLC39A10
SIGIRR	1.1997e-66	0.453097	0.376	0.16	2.65542e-62	EC1	SIGIRR
CNOT6L	1.26582e-66	0.410277	0.293	0.11	2.80177e-62	EC1	CNOT6L
MANF1	1.71366e-66	0.526727	0.32	0.129	3.79302e-62	EC1	MANF
TIMM8B2	1.75976e-66	0.500105	0.415	0.189	3.89506e-62	EC1	TIMM8B
XRN2	1.97808e-66	0.429392	0.417	0.189	4.37829e-62	EC1	XRN2
CPD	2.15645e-66	0.381347	0.275	0.1	4.77308e-62	EC1	CPD
DCHS13	6.28249e-66	0.46887	0.337	0.137	1.39057e-61	EC1	DCHS1
SERBP1	7.34075e-66	0.440561	0.641	0.373	1.6248e-61	EC1	SERBP1
SIPA1	8.06076e-66	0.450598	0.27	0.098	1.78417e-61	EC1	SIPA1
SDF2L1	8.10209e-66	0.519254	0.27	0.099	1.79332e-61	EC1	SDF2L1
UPP1	1.54732e-65	0.365116	0.289	0.106	3.42485e-61	EC1	UPP1
APEX12	1.91026e-65	0.439575	0.374	0.162	4.22816e-61	EC1	APEX1
DAB2IP	1.9262e-65	0.376964	0.273	0.098	4.26344e-61	EC1	DAB2IP
SPG7	2.21769e-65	0.38856	0.434	0.199	4.90864e-61	EC1	SPG7
PSMB8	2.39469e-65	0.377386	0.391	0.166	5.3004e-61	EC1	PSMB8
SYNCRIP1	2.64048e-65	0.412429	0.508	0.254	5.84444e-61	EC1	SYNCRIP
TIMM133	3.16082e-65	0.480604	0.385	0.17	6.99616e-61	EC1	TIMM13
RPL261	3.30015e-65	0.598806	0.903	0.705	7.30455e-61	EC1	RPL26
LSM8	3.35295e-65	0.43482	0.423	0.193	7.42142e-61	EC1	LSM8
CAVIN12	3.9866e-65	0.371553	0.857	0.57	8.82394e-61	EC1	CAVIN1
EI24	8.38023e-65	0.435055	0.36	0.153	1.85488e-60	EC1	EI24
LSM72	9.78573e-65	0.518796	0.536	0.285	2.16597e-60	EC1	LSM7
AP2S13	1.10628e-64	0.472791	0.496	0.251	2.44864e-60	EC1	AP2S1
ACTR2	1.64327e-64	0.38862	0.574	0.304	3.6372e-60	EC1	ACTR2
ACTR3	2.6505e-64	0.461442	0.462	0.223	5.86662e-60	EC1	ACTR3
IKBIP1	4.97223e-64	0.300808	0.29	0.109	1.10055e-59	EC1	IKBIP
TMEM160	5.57565e-64	0.482349	0.35	0.147	1.23411e-59	EC1	TMEM160
ERH	7.09479e-64	0.481453	0.541	0.294	1.57036e-59	EC1	ERH
RAN	9.24758e-64	0.569817	0.572	0.323	2.04686e-59	EC1	RAN
ANKRD281	1.55543e-63	0.368085	0.446	0.212	3.4428e-59	EC1	ANKRD28
TGM21	2.49854e-63	0.376056	0.267	0.095	5.53027e-59	EC1	TGM2
RAP1A1	2.60691e-63	0.441194	0.423	0.198	5.77013e-59	EC1	RAP1A
MBNL2	3.32721e-63	0.432332	0.409	0.187	7.36446e-59	EC1	MBNL2
UBE2J1	4.28414e-63	0.436815	0.3	0.119	9.48251e-59	EC1	UBE2J1
PPP4C	4.57005e-63	0.418894	0.38	0.167	1.01153e-58	EC1	PPP4C
BANF12	1.08078e-62	0.529283	0.512	0.268	2.39219e-58	EC1	BANF1
SPHK1	1.4441e-62	0.325696	0.295	0.11	3.19636e-58	EC1	SPHK1
RPS6KA2	1.72339e-62	0.315301	0.257	0.09	3.81455e-58	EC1	RPS6KA2
HERC2	2.12389e-62	0.39081	0.335	0.139	4.70102e-58	EC1	HERC2
PHF20L1	3.58429e-62	0.346103	0.324	0.132	7.93348e-58	EC1	PHF20L1
SERPINB61	3.65819e-62	0.369674	0.59	0.325	8.09704e-58	EC1	SERPINB6
PLA2G161	3.76608e-62	0.357637	0.333	0.134	8.33583e-58	EC1	PLA2G16
FLYWCH2	4.52179e-62	0.375721	0.283	0.106	1.00085e-57	EC1	FLYWCH2
ALDH16A1	5.07346e-62	0.313599	0.252	0.089	1.12296e-57	EC1	ALDH16A1
CAV21	6.72146e-62	0.274411	0.421	0.191	1.48773e-57	EC1	CAV2
SULF22	8.91991e-62	0.395576	0.501	0.248	1.97433e-57	EC1	SULF2
PTMS4	1.01744e-61	0.469928	0.826	0.558	2.252e-57	EC1	PTMS
SELENOW1	1.72083e-61	0.469873	0.743	0.479	3.80889e-57	EC1	SELENOW
PTPRE	2.46614e-61	0.385602	0.261	0.095	5.45856e-57	EC1	PTPRE
LYPLA1	3.31621e-61	0.297862	0.258	0.094	7.3401e-57	EC1	LYPLA1
RPN12	3.86377e-61	0.392467	0.423	0.195	8.55207e-57	EC1	RPN1
EIF4G12	3.94339e-61	0.408092	0.453	0.22	8.7283e-57	EC1	EIF4G1
CCT3	5.48068e-61	0.433574	0.441	0.214	1.21309e-56	EC1	CCT3
BNIP2	6.71476e-61	0.331118	0.39	0.175	1.48625e-56	EC1	BNIP2
XAF1	7.75911e-61	0.276753	0.381	0.164	1.7174e-56	EC1	XAF1
MAZ1	8.51943e-61	0.471165	0.471	0.237	1.88569e-56	EC1	MAZ
RNF145	1.46394e-60	0.407308	0.389	0.177	3.24028e-56	EC1	RNF145
CD1094	1.77165e-60	0.485155	0.532	0.277	3.92137e-56	EC1	CD109
GNB11	1.96315e-60	0.474461	0.606	0.34	4.34524e-56	EC1	GNB1
PLEC2	3.14375e-60	0.548996	0.745	0.47	6.95838e-56	EC1	PLEC
UQCRB3	3.48767e-60	0.487929	0.705	0.438	7.71961e-56	EC1	UQCRB
PSME2	4.03938e-60	0.405813	0.424	0.198	8.94077e-56	EC1	PSME2
PDCD10	5.8221e-60	0.365422	0.335	0.14	1.28866e-55	EC1	PDCD10
GAS2L1	6.74202e-60	0.427965	0.282	0.11	1.49228e-55	EC1	GAS2L1
PDIA36	1.11857e-59	0.514241	0.623	0.359	2.47585e-55	EC1	PDIA3
CRK	1.51817e-59	0.341301	0.385	0.171	3.36032e-55	EC1	CRK
FIS11	1.98689e-59	0.531708	0.581	0.337	4.39779e-55	EC1	FIS1
PSMD1	2.2753e-59	0.458437	0.343	0.148	5.03615e-55	EC1	PSMD1
RPS4X3	2.60172e-59	0.597685	0.918	0.731	5.75864e-55	EC1	RPS4X
SSBP41	3.93074e-59	0.417592	0.384	0.176	8.70029e-55	EC1	SSBP4
MYOF2	5.68265e-59	0.475585	0.419	0.198	1.2578e-54	EC1	MYOF
AQP12	5.72216e-59	0.362453	0.831	0.532	1.26654e-54	EC1	AQP1
PHF141	6.37721e-59	0.330738	0.341	0.146	1.41153e-54	EC1	PHF14
H2AFV	6.65497e-59	0.541351	0.467	0.241	1.47301e-54	EC1	H2AFV
COLGALT1	8.04478e-59	0.464173	0.394	0.184	1.78063e-54	EC1	COLGALT1
SF3B3	2.75601e-58	0.374949	0.273	0.105	6.10015e-54	EC1	SF3B3
ARF53	3.38759e-58	0.450921	0.403	0.189	7.49809e-54	EC1	ARF5
STK25	3.48276e-58	0.424311	0.398	0.186	7.70874e-54	EC1	STK25
PPFIBP1	3.60992e-58	0.326777	0.423	0.2	7.9902e-54	EC1	PPFIBP1
CYFIP1	4.33098e-58	0.419112	0.339	0.146	9.58618e-54	EC1	CYFIP1
SNRPE1	6.98552e-58	0.504463	0.448	0.227	1.54617e-53	EC1	SNRPE
SYPL1	8.47722e-58	0.470441	0.463	0.233	1.87635e-53	EC1	SYPL1
SUMO1	1.1185e-57	0.354314	0.422	0.203	2.47569e-53	EC1	SUMO1
CDK10	1.18831e-57	0.348171	0.268	0.102	2.63021e-53	EC1	CDK10
H2AFY	1.68813e-57	0.285506	0.369	0.163	3.73652e-53	EC1	H2AFY
SLC25A52	1.82796e-57	0.425023	0.455	0.227	4.04601e-53	EC1	SLC25A5
PKN31	2.66881e-57	0.411184	0.29	0.116	5.90715e-53	EC1	PKN3
TRIM471	3.23116e-57	0.391877	0.391	0.179	7.15184e-53	EC1	TRIM47
SHKBP1	4.89447e-57	0.350702	0.271	0.104	1.08334e-52	EC1	SHKBP1
ATRX2	5.34075e-57	0.278659	0.597	0.338	1.18212e-52	EC1	ATRX
TMOD3	6.3943e-57	0.319233	0.436	0.21	1.41531e-52	EC1	TMOD3
RPS32	6.81869e-57	0.50123	0.913	0.729	1.50925e-52	EC1	RPS3
ZDHHC20	7.68841e-57	0.391163	0.263	0.101	1.70175e-52	EC1	ZDHHC20
IFI44	1.53777e-56	0.291199	0.267	0.1	3.4037e-52	EC1	IFI44
BCAP31	2.09366e-56	0.521884	0.496	0.267	4.63411e-52	EC1	BCAP31
ARL21	2.28788e-56	0.425435	0.508	0.267	5.06399e-52	EC1	ARL2
ITPR32	2.34201e-56	0.367172	0.324	0.136	5.1838e-52	EC1	ITPR3
ROMO14	2.70614e-56	0.541475	0.593	0.349	5.98978e-52	EC1	ROMO1
ILF3	3.52897e-56	0.353394	0.479	0.243	7.81102e-52	EC1	ILF3
SUB1	3.56927e-56	0.409602	0.542	0.3	7.90021e-52	EC1	SUB1
GJA14	3.78504e-56	0.577964	0.379	0.175	8.37782e-52	EC1	GJA1
SMARCA4	3.9337e-56	0.361626	0.265	0.102	8.70685e-52	EC1	SMARCA4
RAC1	4.332e-56	0.453982	0.769	0.522	9.58844e-52	EC1	RAC1
PFDN4	5.25802e-56	0.329689	0.27	0.106	1.16381e-51	EC1	PFDN4
CTNNA11	7.07728e-56	0.440015	0.554	0.314	1.56648e-51	EC1	CTNNA1
GLRX3	7.88294e-56	0.331952	0.257	0.098	1.74481e-51	EC1	GLRX3
DUSP23	1.06193e-55	0.316279	0.417	0.196	2.35047e-51	EC1	DUSP23
NAA20	1.25575e-55	0.382203	0.32	0.137	2.77949e-51	EC1	NAA20
ILF2	1.45998e-55	0.361938	0.36	0.162	3.23152e-51	EC1	ILF2
UBALD2	2.19667e-55	0.432491	0.319	0.135	4.86212e-51	EC1	UBALD2
CHMP3	2.65389e-55	0.361864	0.444	0.222	5.87413e-51	EC1	CHMP3
ELOB5	3.4983e-55	0.483642	0.756	0.52	7.74313e-51	EC1	ELOB
LSM6	4.56209e-55	0.312462	0.302	0.125	1.00977e-50	EC1	LSM6
FLOT1	4.87554e-55	0.401609	0.511	0.275	1.07915e-50	EC1	FLOT1
ERICH1	5.31594e-55	0.313995	0.3	0.123	1.17663e-50	EC1	ERICH1
ATP2B1	8.38946e-55	0.256005	0.411	0.191	1.85692e-50	EC1	ATP2B1
RAP1B	1.18077e-54	0.341359	0.509	0.271	2.61351e-50	EC1	RAP1B
COPS93	1.36742e-54	0.477371	0.571	0.33	3.02665e-50	EC1	COPS9
SNHG7	1.36822e-54	0.398341	0.534	0.288	3.02843e-50	EC1	SNHG7
DDX39A	1.37625e-54	0.36963	0.268	0.105	3.0462e-50	EC1	DDX39A
PLOD3	1.88603e-54	0.378143	0.306	0.128	4.17454e-50	EC1	PLOD3
ZNF6381	1.93392e-54	0.431854	0.443	0.221	4.28053e-50	EC1	ZNF638
UFD1	2.47756e-54	0.31821	0.277	0.11	5.48384e-50	EC1	UFD1
TGFBR2	3.13144e-54	0.364801	0.665	0.397	6.93114e-50	EC1	TGFBR2
ARF12	3.91358e-54	0.400019	0.681	0.422	8.66232e-50	EC1	ARF1
PRELID11	4.55809e-54	0.431929	0.407	0.199	1.00889e-49	EC1	PRELID1
SRP91	5.26553e-54	0.459491	0.473	0.248	1.16547e-49	EC1	SRP9
UQCR114	5.96735e-54	0.481643	0.716	0.472	1.32081e-49	EC1	UQCR11
TCF12	7.0512e-54	0.302009	0.293	0.12	1.56071e-49	EC1	TCF12
H3F3A	8.12453e-54	0.396292	0.871	0.674	1.79828e-49	EC1	H3F3A
PQLC1	8.28841e-54	0.383678	0.308	0.131	1.83456e-49	EC1	PQLC1
AKR1C31	9.24478e-54	0.30628	0.308	0.127	2.04624e-49	EC1	AKR1C3
NCKAP1	9.64766e-54	0.370824	0.417	0.203	2.13541e-49	EC1	NCKAP1
LAP3	1.11942e-53	0.267253	0.36	0.159	2.47772e-49	EC1	LAP3
PPIB5	1.49656e-53	0.451547	0.712	0.468	3.31249e-49	EC1	PPIB
GRN1	1.49836e-53	0.375567	0.638	0.376	3.31648e-49	EC1	GRN
BOLA3	1.57094e-53	0.41953	0.321	0.14	3.47712e-49	EC1	BOLA3
SMARCA5	1.58336e-53	0.314331	0.415	0.203	3.50462e-49	EC1	SMARCA5
PCGF3	1.61273e-53	0.321889	0.262	0.102	3.56962e-49	EC1	PCGF3
SSB	1.83175e-53	0.391388	0.441	0.224	4.0544e-49	EC1	SSB
MAGOH1	2.20248e-53	0.406418	0.372	0.171	4.87497e-49	EC1	MAGOH
PICALM2	2.34307e-53	0.402722	0.426	0.213	5.18616e-49	EC1	PICALM
TUBA1A5	2.70162e-53	0.497519	0.619	0.366	5.97976e-49	EC1	TUBA1A
BSG5	2.893e-53	0.455684	0.666	0.409	6.40337e-49	EC1	BSG
RPS81	3.13283e-53	0.456799	0.954	0.848	6.93421e-49	EC1	RPS8
CANX2	3.2711e-53	0.362689	0.657	0.393	7.24025e-49	EC1	CANX
PEA15	4.67891e-53	0.378919	0.448	0.23	1.03563e-48	EC1	PEA15
TAF15	4.74814e-53	0.355382	0.337	0.15	1.05095e-48	EC1	TAF15
DOCK1	5.03686e-53	0.317184	0.281	0.114	1.11486e-48	EC1	DOCK1
HSP90B16	5.04058e-53	0.419846	0.787	0.52	1.11568e-48	EC1	HSP90B1
TMEM50A2	5.04232e-53	0.368947	0.516	0.278	1.11607e-48	EC1	TMEM50A
PLPP14	5.09548e-53	0.427196	0.346	0.155	1.12783e-48	EC1	PLPP1
TRIO	5.71201e-53	0.318974	0.326	0.142	1.2643e-48	EC1	TRIO
HNRNPA1	7.07955e-53	0.375306	0.801	0.564	1.56699e-48	EC1	HNRNPA1
PSMB2	7.29876e-53	0.429902	0.4	0.196	1.61551e-48	EC1	PSMB2
YWHAB1	7.32832e-53	0.316959	0.704	0.453	1.62205e-48	EC1	YWHAB
UQCC22	1.16055e-52	0.3791	0.286	0.118	2.56875e-48	EC1	UQCC2
RPLP2	1.27777e-52	0.377395	0.947	0.77	2.82822e-48	EC1	RPLP2
UHRF2	2.27549e-52	0.266393	0.26	0.102	5.03657e-48	EC1	UHRF2
PSMD13	2.32154e-52	0.380452	0.327	0.146	5.1385e-48	EC1	PSMD13
TUBA1B1	2.55819e-52	0.832926	0.763	0.537	5.6623e-48	EC1	TUBA1B
PPP1CA1	2.75636e-52	0.391445	0.374	0.177	6.10092e-48	EC1	PPP1CA
HERC1	2.9193e-52	0.327158	0.307	0.132	6.46157e-48	EC1	HERC1
ATP5F1B2	4.28444e-52	0.46245	0.592	0.345	9.48318e-48	EC1	ATP5F1B
WLS2	4.64344e-52	0.323056	0.273	0.11	1.02778e-47	EC1	WLS
HLA-A	6.90598e-52	0.38745	0.937	0.721	1.52857e-47	EC1	HLA-A
VEZT	7.32649e-52	0.310179	0.255	0.1	1.62164e-47	EC1	VEZT
SMAD5	8.52052e-52	0.308606	0.393	0.189	1.88593e-47	EC1	SMAD5
COMMD4	9.46492e-52	0.347977	0.278	0.115	2.09497e-47	EC1	COMMD4
ELMO1	1.61238e-51	0.33782	0.276	0.113	3.56883e-47	EC1	ELMO1
OAF6	1.68757e-51	0.398799	0.39	0.187	3.73526e-47	EC1	OAF
TMEM173	1.766e-51	0.362847	0.464	0.236	3.90886e-47	EC1	TMEM173
BDP1	1.87107e-51	0.300278	0.341	0.155	4.14144e-47	EC1	BDP1
NDUFAF82	1.99335e-51	0.41956	0.326	0.146	4.41208e-47	EC1	NDUFAF8
PPP2R2A	2.40978e-51	0.292946	0.344	0.154	5.33382e-47	EC1	PPP2R2A
RCN12	2.44977e-51	0.372657	0.32	0.141	5.42233e-47	EC1	RCN1
HACD3	6.19921e-51	0.381795	0.265	0.108	1.37213e-46	EC1	HACD3
CMIP2	6.85933e-51	0.251507	0.388	0.182	1.51824e-46	EC1	CMIP
COX7B2	9.17886e-51	0.495001	0.528	0.302	2.03165e-46	EC1	COX7B
NDUFA17	1.66953e-50	0.469967	0.689	0.456	3.69534e-46	EC1	NDUFA1
NAP1L41	2.28162e-50	0.416906	0.389	0.191	5.05014e-46	EC1	NAP1L4
RSU12	2.64729e-50	0.276295	0.317	0.14	5.85952e-46	EC1	RSU1
RPS171	2.7562e-50	0.28062	0.706	0.442	6.10057e-46	EC1	RPS17
MGMT	3.09525e-50	0.412012	0.355	0.166	6.85104e-46	EC1	MGMT
DNAJC10	3.84815e-50	0.331558	0.327	0.147	8.51751e-46	EC1	DNAJC10
ANAPC114	4.22627e-50	0.445024	0.467	0.255	9.35443e-46	EC1	ANAPC11
TOMM51	6.4499e-50	0.34759	0.262	0.106	1.42762e-45	EC1	TOMM5
DCAF7	6.90719e-50	0.333917	0.267	0.109	1.52884e-45	EC1	DCAF7
HNRNPD	6.98744e-50	0.374567	0.53	0.299	1.5466e-45	EC1	HNRNPD
LIMCH13	7.72267e-50	0.340648	0.279	0.117	1.70934e-45	EC1	LIMCH1
LAMTOR21	9.38337e-50	0.430931	0.4	0.201	2.07691e-45	EC1	LAMTOR2
ROCK22	1.19503e-49	0.306767	0.4	0.199	2.64508e-45	EC1	ROCK2
PSMB9	1.453e-49	0.301468	0.391	0.183	3.21606e-45	EC1	PSMB9
NDUFS56	1.53177e-49	0.53375	0.616	0.388	3.39041e-45	EC1	NDUFS5
NDUFA42	1.55954e-49	0.360652	0.692	0.451	3.45188e-45	EC1	NDUFA4
CCAR1	1.6441e-49	0.283746	0.317	0.142	3.63905e-45	EC1	CCAR1
HSPA54	1.69315e-49	0.429051	0.591	0.347	3.74761e-45	EC1	HSPA5
AURKAIP12	1.97202e-49	0.402077	0.415	0.21	4.36488e-45	EC1	AURKAIP1
H2AFZ3	2.80921e-49	0.56369	0.612	0.377	6.21791e-45	EC1	H2AFZ
PCNA	3.98925e-49	0.384935	0.26	0.106	8.8298e-45	EC1	PCNA
NSD1	4.97508e-49	0.330966	0.279	0.117	1.10118e-44	EC1	NSD1
SNAP23	5.65147e-49	0.291885	0.285	0.121	1.2509e-44	EC1	SNAP23
VAMP3	6.195e-49	0.426053	0.397	0.199	1.3712e-44	EC1	VAMP3
BRK11	6.35911e-49	0.415178	0.559	0.327	1.40753e-44	EC1	BRK1
CCNL21	6.61549e-49	0.368416	0.568	0.325	1.46427e-44	EC1	CCNL2
CRIP14	9.9676e-49	0.712039	0.722	0.493	2.20623e-44	EC1	CRIP1
KIF5B2	1.10493e-48	0.353838	0.458	0.242	2.44565e-44	EC1	KIF5B
HECTD1	1.1072e-48	0.337032	0.373	0.181	2.45068e-44	EC1	HECTD1
FYN2	1.46687e-48	0.291949	0.309	0.134	3.24677e-44	EC1	FYN
CDC25B	1.67117e-48	0.409233	0.284	0.12	3.69897e-44	EC1	CDC25B
NDUFA63	2.98631e-48	0.421428	0.408	0.206	6.6099e-44	EC1	NDUFA6
REST	6.27643e-48	0.250501	0.266	0.11	1.38922e-43	EC1	REST
AP2M12	8.09078e-48	0.367405	0.626	0.379	1.79081e-43	EC1	AP2M1
MMP145	9.7905e-48	0.273699	0.45	0.23	2.16703e-43	EC1	MMP14
SLIRP2	1.0869e-47	0.494029	0.446	0.239	2.40575e-43	EC1	SLIRP
NARS	1.19613e-47	0.287843	0.311	0.138	2.64751e-43	EC1	NARS
CD94	1.23676e-47	0.362229	0.815	0.593	2.73744e-43	EC1	CD9
GAPDH4	1.68963e-47	0.395821	0.949	0.737	3.73984e-43	EC1	GAPDH
BZW13	1.72562e-47	0.300448	0.59	0.34	3.81948e-43	EC1	BZW1
TRAPPC11	1.89918e-47	0.400602	0.411	0.209	4.20364e-43	EC1	TRAPPC1
ARPC52	1.93794e-47	0.286145	0.512	0.278	4.28943e-43	EC1	ARPC5
ATP5MF4	2.27924e-47	0.437927	0.553	0.327	5.04486e-43	EC1	ATP5MF
HLA-B	2.7891e-47	0.266097	0.954	0.721	6.1734e-43	EC1	HLA-B
RPS123	2.91084e-47	0.418006	0.949	0.789	6.44285e-43	EC1	RPS12
RPS73	3.46923e-47	0.501404	0.883	0.721	7.6788e-43	EC1	RPS7
PTPN111	3.91557e-47	0.39904	0.303	0.137	8.66672e-43	EC1	PTPN11
SNRPD31	5.69743e-47	0.438754	0.41	0.211	1.26107e-42	EC1	SNRPD3
CARHSP11	6.78426e-47	0.430324	0.365	0.179	1.50163e-42	EC1	CARHSP1
ARHGEF12	6.82296e-47	0.277896	0.376	0.184	1.51019e-42	EC1	ARHGEF12
ATP5IF12	7.27353e-47	0.434664	0.608	0.374	1.60992e-42	EC1	ATP5IF1
MVB12A	7.74764e-47	0.365336	0.282	0.122	1.71486e-42	EC1	MVB12A
PNN	9.12875e-47	0.264236	0.416	0.212	2.02056e-42	EC1	PNN
PSMA11	2.75073e-46	0.405423	0.389	0.198	6.08847e-42	EC1	PSMA1
MESD	3.80169e-46	0.358424	0.302	0.136	8.41466e-42	EC1	MESD
RPS6KA3	4.87918e-46	0.262728	0.315	0.142	1.07996e-41	EC1	RPS6KA3
NAP1L11	5.71755e-46	0.265552	0.732	0.479	1.26552e-41	EC1	NAP1L1
CCDC1241	6.52102e-46	0.385083	0.304	0.138	1.44336e-41	EC1	CCDC124
PCGF2	7.78981e-46	0.31979	0.307	0.138	1.7242e-41	EC1	PCGF2
NDUFA33	7.89697e-46	0.33217	0.527	0.299	1.74791e-41	EC1	NDUFA3
METAP2	8.4495e-46	0.413468	0.38	0.191	1.87021e-41	EC1	METAP2
ATP5F1C2	9.899e-46	0.391987	0.421	0.222	2.19104e-41	EC1	ATP5F1C
PPIC4	1.1516e-45	0.333524	0.415	0.214	2.54896e-41	EC1	PPIC
RHEB	1.79933e-45	0.386892	0.383	0.194	3.98265e-41	EC1	RHEB
SCAND12	1.95205e-45	0.325954	0.435	0.229	4.32067e-41	EC1	SCAND1
SH3GL1	2.09586e-45	0.390353	0.271	0.117	4.63897e-41	EC1	SH3GL1
CEP170	2.39474e-45	0.269125	0.268	0.115	5.30051e-41	EC1	CEP170
HNRNPR	2.88201e-45	0.262691	0.436	0.232	6.37903e-41	EC1	HNRNPR
MOB21	2.89333e-45	0.289742	0.303	0.135	6.4041e-41	EC1	MOB2
PGM2L12	3.09624e-45	0.353219	0.272	0.118	6.85323e-41	EC1	PGM2L1
RPS184	3.92343e-45	0.425599	0.96	0.799	8.68412e-41	EC1	RPS18
PDIA65	4.25944e-45	0.348548	0.473	0.26	9.42785e-41	EC1	PDIA6
PARK75	4.82549e-45	0.425434	0.525	0.312	1.06808e-40	EC1	PARK7
DDX46	7.13605e-45	0.302969	0.365	0.179	1.57949e-40	EC1	DDX46
UHMK1	7.53828e-45	0.288414	0.255	0.108	1.66852e-40	EC1	UHMK1
MAPK3	8.00911e-45	0.361073	0.424	0.22	1.77274e-40	EC1	MAPK3
CCT2	8.17326e-45	0.400416	0.347	0.171	1.80907e-40	EC1	CCT2
PSMA2	9.32883e-45	0.363212	0.37	0.185	2.06484e-40	EC1	PSMA2
RALGDS	1.17936e-44	0.270621	0.301	0.134	2.6104e-40	EC1	RALGDS
TXNL1	1.20861e-44	0.297807	0.318	0.148	2.67514e-40	EC1	TXNL1
ITSN2	1.2387e-44	0.257168	0.29	0.129	2.74174e-40	EC1	ITSN2
VGLL42	1.54832e-44	0.312603	0.44	0.233	3.42705e-40	EC1	VGLL4
TUFM	2.24039e-44	0.410714	0.388	0.198	4.95888e-40	EC1	TUFM
TIA1	2.60694e-44	0.261224	0.306	0.139	5.77021e-40	EC1	TIA1
GSTO12	2.73836e-44	0.464384	0.467	0.264	6.06109e-40	EC1	GSTO1
GOLM14	3.20738e-44	0.324976	0.29	0.129	7.09922e-40	EC1	GOLM1
DYNLT13	3.33725e-44	0.375254	0.405	0.209	7.38668e-40	EC1	DYNLT1
IK	3.77086e-44	0.300868	0.395	0.202	8.34642e-40	EC1	IK
HLA-C	3.96414e-44	0.29112	0.87	0.627	8.77424e-40	EC1	HLA-C
MDM2	5.56718e-44	0.38855	0.253	0.109	1.23224e-39	EC1	MDM2
UBL53	6.23303e-44	0.468735	0.726	0.518	1.37962e-39	EC1	UBL5
ATP5MPL4	6.5151e-44	0.497135	0.555	0.333	1.44205e-39	EC1	ATP5MPL
MRPL361	6.76935e-44	0.314338	0.287	0.127	1.49833e-39	EC1	MRPL36
CMTM32	7.15936e-44	0.296186	0.284	0.125	1.58465e-39	EC1	CMTM3
NONO2	8.10913e-44	0.278532	0.471	0.258	1.79488e-39	EC1	NONO
RBM8A	1.29969e-43	0.345986	0.527	0.302	2.87674e-39	EC1	RBM8A
ELK4	1.37039e-43	0.260973	0.314	0.146	3.03322e-39	EC1	ELK4
SHC11	1.73366e-43	0.275568	0.398	0.203	3.83729e-39	EC1	SHC1
DNAJC8	1.99142e-43	0.339929	0.413	0.216	4.4078e-39	EC1	DNAJC8
NECAP2	1.99361e-43	0.357799	0.268	0.117	4.41266e-39	EC1	NECAP2
TAOK11	2.1805e-43	0.32751	0.371	0.188	4.82632e-39	EC1	TAOK1
ZNF207	2.43268e-43	0.287168	0.449	0.243	5.3845e-39	EC1	ZNF207
KRAS	3.47658e-43	0.331882	0.272	0.121	7.69505e-39	EC1	KRAS
PWP1	5.78233e-43	0.352264	0.26	0.113	1.27986e-38	EC1	PWP1
TUBB4	5.87106e-43	0.514774	0.728	0.499	1.2995e-38	EC1	TUBB
SSNA1	5.99271e-43	0.361519	0.299	0.138	1.32643e-38	EC1	SSNA1
ATP5MG3	6.02006e-43	0.39501	0.705	0.476	1.33248e-38	EC1	ATP5MG
LSM21	6.35991e-43	0.305604	0.32	0.151	1.4077e-38	EC1	LSM2
SLTM	9.62854e-43	0.318649	0.362	0.181	2.13118e-38	EC1	SLTM
EDF13	9.81607e-43	0.384267	0.724	0.488	2.17269e-38	EC1	EDF1
ENSA	1.14231e-42	0.351407	0.401	0.21	2.52839e-38	EC1	ENSA
RAB1B	1.15956e-42	0.334825	0.392	0.203	2.56657e-38	EC1	RAB1B
RPL271	1.4213e-42	0.360882	0.851	0.657	3.14591e-38	EC1	RPL27
SSR24	1.55615e-42	0.362013	0.521	0.301	3.44439e-38	EC1	SSR2
YWHAQ5	1.8624e-42	0.347814	0.527	0.305	4.12223e-38	EC1	YWHAQ
PYURF	1.91612e-42	0.318635	0.347	0.17	4.24114e-38	EC1	PYURF
ANKRD36C1	2.21636e-42	0.307494	0.284	0.128	4.9057e-38	EC1	ANKRD36C
RTF1	2.52794e-42	0.316784	0.406	0.214	5.59534e-38	EC1	RTF1
ANXA53	2.72305e-42	0.380713	0.648	0.414	6.02721e-38	EC1	ANXA5
NDUFS21	3.59901e-42	0.254974	0.355	0.174	7.96605e-38	EC1	NDUFS2
NHP21	5.57294e-42	0.34977	0.426	0.231	1.23351e-37	EC1	NHP2
TXN3	5.74644e-42	0.424281	0.692	0.475	1.27192e-37	EC1	TXN
TUBB4B2	6.51416e-42	0.489757	0.545	0.326	1.44184e-37	EC1	TUBB4B
CSNK2A1	6.56708e-42	0.327333	0.342	0.169	1.45356e-37	EC1	CSNK2A1
MGAT4B	7.21105e-42	0.318448	0.278	0.126	1.59609e-37	EC1	MGAT4B
CLTA1	8.0096e-42	0.368305	0.54	0.326	1.77285e-37	EC1	CLTA
PSMD2	8.10606e-42	0.350511	0.317	0.152	1.79419e-37	EC1	PSMD2
RPL362	1.00374e-41	0.37334	0.95	0.778	2.22168e-37	EC1	RPL36
ATP5PF3	1.04826e-41	0.440071	0.629	0.42	2.32021e-37	EC1	ATP5PF
DBI4	1.09397e-41	0.317363	0.554	0.33	2.42139e-37	EC1	DBI
PSMA5	1.3881e-41	0.291976	0.298	0.138	3.07241e-37	EC1	PSMA5
MRPL20	1.57679e-41	0.402409	0.45	0.251	3.49007e-37	EC1	MRPL20
PSME11	2.64677e-41	0.30305	0.557	0.328	5.85835e-37	EC1	PSME1
DAD14	2.7197e-41	0.407896	0.64	0.415	6.01978e-37	EC1	DAD1
SCP22	3.41522e-41	0.32723	0.392	0.205	7.55924e-37	EC1	SCP2
RABL6	4.51169e-41	0.313892	0.311	0.148	9.98618e-37	EC1	RABL6
SLC25A32	4.53978e-41	0.315525	0.688	0.452	1.00483e-36	EC1	SLC25A3
HSPA82	5.04521e-41	0.269002	0.746	0.504	1.11671e-36	EC1	HSPA8
SHISA5	5.32238e-41	0.344135	0.45	0.25	1.17805e-36	EC1	SHISA5
CAP11	5.91719e-41	0.336785	0.514	0.297	1.30971e-36	EC1	CAP1
GNB2	1.09072e-40	0.404992	0.595	0.381	2.4142e-36	EC1	GNB2
FBXW5	1.19969e-40	0.38267	0.371	0.192	2.65539e-36	EC1	FBXW5
CD2765	1.46479e-40	0.412955	0.282	0.131	3.24217e-36	EC1	CD276
SLC25A39	1.47828e-40	0.27918	0.278	0.126	3.27203e-36	EC1	SLC25A39
SMIM371	1.94729e-40	0.352125	0.416	0.225	4.31014e-36	EC1	SMIM37
ENY2	2.68811e-40	0.366257	0.538	0.325	5.94987e-36	EC1	ENY2
TBCB1	3.03711e-40	0.355777	0.444	0.247	6.72234e-36	EC1	TBCB
PDCD53	4.03663e-40	0.33961	0.479	0.272	8.93468e-36	EC1	PDCD5
NDUFB15	4.5285e-40	0.401281	0.624	0.402	1.00234e-35	EC1	NDUFB1
RPS153	6.47499e-40	0.368356	0.928	0.744	1.43317e-35	EC1	RPS15
TIMM10	6.99462e-40	0.307221	0.26	0.116	1.54819e-35	EC1	TIMM10
RECQL2	7.34732e-40	0.325616	0.332	0.165	1.62626e-35	EC1	RECQL
COX171	9.08634e-40	0.373945	0.458	0.258	2.01117e-35	EC1	COX17
NDUFC24	1.05067e-39	0.397693	0.553	0.348	2.32556e-35	EC1	NDUFC2
AP2B1	2.08198e-39	0.350689	0.376	0.198	4.60825e-35	EC1	AP2B1
PDLIM74	2.14926e-39	0.311307	0.484	0.271	4.75717e-35	EC1	PDLIM7
MTSS12	2.35938e-39	0.263965	0.254	0.11	5.22226e-35	EC1	MTSS1
NEDD81	2.50025e-39	0.365881	0.592	0.373	5.53405e-35	EC1	NEDD8
ACTR1A	2.78805e-39	0.297478	0.289	0.135	6.17107e-35	EC1	ACTR1A
POLR2F3	2.85908e-39	0.293439	0.385	0.2	6.32829e-35	EC1	POLR2F
JAM31	3.2072e-39	0.416981	0.271	0.125	7.09882e-35	EC1	JAM3
RACK13	3.24721e-39	0.354725	0.894	0.702	7.18738e-35	EC1	RACK1
VOPP11	3.56855e-39	0.297765	0.31	0.15	7.89863e-35	EC1	VOPP1
DNAJC152	3.83568e-39	0.337309	0.376	0.199	8.4899e-35	EC1	DNAJC15
CYB5B	4.68184e-39	0.28276	0.261	0.117	1.03628e-34	EC1	CYB5B
CNPY23	4.75322e-39	0.317881	0.38	0.197	1.05208e-34	EC1	CNPY2
RALBP1	5.73695e-39	0.292988	0.396	0.212	1.26982e-34	EC1	RALBP1
LAMC15	6.27795e-39	0.352824	0.411	0.221	1.38956e-34	EC1	LAMC1
FRG1	7.65791e-39	0.317136	0.285	0.134	1.695e-34	EC1	FRG1
HDAC51	7.81787e-39	0.279163	0.295	0.14	1.73041e-34	EC1	HDAC5
UQCRQ4	1.70654e-38	0.347423	0.615	0.396	3.77726e-34	EC1	UQCRQ
FIBP	2.10308e-38	0.290423	0.266	0.122	4.65496e-34	EC1	FIBP
CCT8	2.57269e-38	0.385208	0.335	0.172	5.69439e-34	EC1	CCT8
TUBB2A3	2.92764e-38	0.34794	0.306	0.149	6.48004e-34	EC1	TUBB2A
PSMD7	2.98322e-38	0.254005	0.289	0.137	6.60306e-34	EC1	PSMD7
DENR	3.28201e-38	0.291822	0.283	0.134	7.26439e-34	EC1	DENR
TWF2	3.78544e-38	0.317375	0.292	0.139	8.3787e-34	EC1	TWF2
PSMB62	4.89647e-38	0.365975	0.415	0.228	1.08379e-33	EC1	PSMB6
PSMC1	8.25418e-38	0.319961	0.324	0.162	1.82698e-33	EC1	PSMC1
TKT	9.32333e-38	0.310124	0.327	0.165	2.06363e-33	EC1	TKT
CAMTA11	1.14503e-37	0.278989	0.406	0.22	2.53442e-33	EC1	CAMTA1
PPP2R1A2	1.32217e-37	0.374397	0.464	0.27	2.92649e-33	EC1	PPP2R1A
FABP5	1.36773e-37	0.464594	0.385	0.204	3.02733e-33	EC1	FABP5
AKAP13	1.45882e-37	0.296247	0.589	0.367	3.22895e-33	EC1	AKAP13
YTHDF2	2.5966e-37	0.284773	0.296	0.143	5.74731e-33	EC1	YTHDF2
LMAN2	2.79351e-37	0.334708	0.387	0.209	6.18315e-33	EC1	LMAN2
BLOC1S15	3.34756e-37	0.303326	0.491	0.283	7.40949e-33	EC1	BLOC1S1
TIMMDC1	4.95572e-37	0.299297	0.253	0.115	1.0969e-32	EC1	TIMMDC1
RPLP14	6.77528e-37	0.335826	0.959	0.847	1.49964e-32	EC1	RPLP1
LGALS17	8.18112e-37	0.626052	0.818	0.591	1.81081e-32	EC1	LGALS1
MAP1LC3A2	1.11242e-36	0.279327	0.273	0.128	2.46223e-32	EC1	MAP1LC3A
PTBP1	1.19417e-36	0.324366	0.431	0.243	2.64317e-32	EC1	PTBP1
PEF1	1.36891e-36	0.315662	0.269	0.126	3.02995e-32	EC1	PEF1
PSMD4	1.97466e-36	0.324985	0.352	0.184	4.37072e-32	EC1	PSMD4
RPL18A3	2.19735e-36	0.364742	0.925	0.777	4.86361e-32	EC1	RPL18A
SEC61G5	2.52594e-36	0.355523	0.67	0.444	5.59091e-32	EC1	SEC61G
EPN1	3.07693e-36	0.287579	0.312	0.155	6.81048e-32	EC1	EPN1
SEC623	4.13473e-36	0.353648	0.717	0.5	9.15181e-32	EC1	SEC62
ATP5PB	4.23849e-36	0.305846	0.361	0.191	9.38146e-32	EC1	ATP5PB
ZNF7061	4.41327e-36	0.300138	0.429	0.242	9.76833e-32	EC1	ZNF706
USP48	4.90844e-36	0.258582	0.254	0.117	1.08644e-31	EC1	USP48
WDR12	7.01494e-36	0.277138	0.442	0.25	1.55269e-31	EC1	WDR1
NDRG13	8.80559e-36	0.346042	0.583	0.361	1.94903e-31	EC1	NDRG1
LAMTOR52	9.38414e-36	0.315042	0.437	0.251	2.07709e-31	EC1	LAMTOR5
PFDN1	9.74924e-36	0.343263	0.339	0.177	2.1579e-31	EC1	PFDN1
DNM2	1.18208e-35	0.251523	0.327	0.166	2.61642e-31	EC1	DNM2
PFDN2	1.2344e-35	0.350791	0.423	0.237	2.73222e-31	EC1	PFDN2
UBE2L3	1.31832e-35	0.36669	0.387	0.214	2.91797e-31	EC1	UBE2L3
ARL4A	1.31856e-35	0.268371	0.274	0.128	2.91851e-31	EC1	ARL4A
SEC61B3	1.6065e-35	0.346585	0.611	0.4	3.55583e-31	EC1	SEC61B
COX5B4	1.76525e-35	0.392378	0.664	0.457	3.90719e-31	EC1	COX5B
SNRNP702	1.79663e-35	0.299149	0.586	0.364	3.97667e-31	EC1	SNRNP70
HINT12	2.03674e-35	0.346348	0.688	0.486	4.50811e-31	EC1	HINT1
PSMC31	2.31737e-35	0.291708	0.355	0.187	5.12926e-31	EC1	PSMC3
VDAC13	3.23085e-35	0.257366	0.392	0.213	7.15116e-31	EC1	VDAC1
SNRPB22	3.55562e-35	0.264435	0.425	0.24	7.87e-31	EC1	SNRPB2
ATP5F1A2	3.58622e-35	0.300983	0.443	0.256	7.93774e-31	EC1	ATP5F1A
ATP5ME3	4.00084e-35	0.341083	0.741	0.52	8.85545e-31	EC1	ATP5ME
EIF3D	5.67333e-35	0.299818	0.415	0.231	1.25574e-30	EC1	EIF3D
COPE2	6.95769e-35	0.337484	0.426	0.243	1.54002e-30	EC1	COPE
ZC3H15	7.23321e-35	0.303097	0.366	0.198	1.601e-30	EC1	ZC3H15
CLTB	1.15898e-34	0.329285	0.396	0.221	2.5653e-30	EC1	CLTB
NDUFAB11	1.7005e-34	0.330457	0.411	0.234	3.7639e-30	EC1	NDUFAB1
RAB14	1.91216e-34	0.282147	0.381	0.21	4.23238e-30	EC1	RAB14
UQCRH3	2.09681e-34	0.35255	0.595	0.393	4.64108e-30	EC1	UQCRH
ATP5F1D3	2.18811e-34	0.384534	0.581	0.381	4.84315e-30	EC1	ATP5F1D
RPL37	2.55494e-34	0.307877	0.935	0.781	5.6551e-30	EC1	RPL37
DDAH23	4.02945e-34	0.308881	0.477	0.283	8.91879e-30	EC1	DDAH2
ATP5MD3	5.85646e-34	0.373591	0.659	0.452	1.29627e-29	EC1	ATP5MD
ARL6IP4	5.94438e-34	0.277092	0.578	0.366	1.31573e-29	EC1	ARL6IP4
HADHA	6.0633e-34	0.27116	0.379	0.207	1.34205e-29	EC1	HADHA
PIEZO14	6.82119e-34	0.327305	0.446	0.255	1.5098e-29	EC1	PIEZO1
SMIM41	6.89818e-34	0.324012	0.272	0.132	1.52684e-29	EC1	SMIM4
GADD45GIP12	8.18416e-34	0.35602	0.45	0.269	1.81148e-29	EC1	GADD45GIP1
TNS21	9.70614e-34	0.25053	0.494	0.29	2.14836e-29	EC1	TNS2
EHD24	1.05545e-33	0.306792	0.501	0.299	2.33612e-29	EC1	EHD2
TXNDC12	1.45829e-33	0.265209	0.268	0.13	3.22777e-29	EC1	TXNDC12
TMED94	2.92509e-33	0.360233	0.482	0.284	6.47438e-29	EC1	TMED9
BUB3	4.15784e-33	0.258295	0.271	0.132	9.20296e-29	EC1	BUB3
PINK12	4.19785e-33	0.355212	0.286	0.145	9.29153e-29	EC1	PINK1
PGLS3	4.48864e-33	0.305357	0.362	0.196	9.93516e-29	EC1	PGLS
CHMP2A	4.66817e-33	0.334112	0.412	0.24	1.03325e-28	EC1	CHMP2A
NDUFB104	5.90502e-33	0.31802	0.492	0.297	1.30702e-28	EC1	NDUFB10
PTPA4	5.98006e-33	0.277338	0.368	0.199	1.32363e-28	EC1	PTPA
TMEM2585	6.43309e-33	0.337994	0.658	0.449	1.4239e-28	EC1	TMEM258
USP34	6.87674e-33	0.283192	0.352	0.191	1.5221e-28	EC1	USP34
COX4I13	6.94477e-33	0.323749	0.712	0.503	1.53715e-28	EC1	COX4I1
ATP1A1	7.19824e-33	0.324506	0.593	0.383	1.59326e-28	EC1	ATP1A1
PSMB14	1.406e-32	0.328803	0.571	0.374	3.11203e-28	EC1	PSMB1
RPL7A5	1.69392e-32	0.359942	0.924	0.757	3.74932e-28	EC1	RPL7A
RPS234	1.70383e-32	0.364611	0.934	0.777	3.77126e-28	EC1	RPS23
GAK	1.75752e-32	0.292653	0.273	0.135	3.8901e-28	EC1	GAK
SMC3	2.53306e-32	0.284973	0.287	0.146	5.60667e-28	EC1	SMC3
DHX30	2.96733e-32	0.280507	0.273	0.135	6.56789e-28	EC1	DHX30
DPYSL32	3.16362e-32	0.341257	0.419	0.245	7.00236e-28	EC1	DPYSL3
TM9SF21	3.42532e-32	0.278327	0.388	0.218	7.58159e-28	EC1	TM9SF2
MDH22	3.63851e-32	0.283061	0.342	0.184	8.05349e-28	EC1	MDH2
MINOS14	3.92564e-32	0.313915	0.574	0.375	8.689e-28	EC1	MINOS1
TM9SF32	4.17218e-32	0.279043	0.45	0.269	9.2347e-28	EC1	TM9SF3
SF3B63	4.80284e-32	0.287063	0.516	0.319	1.06306e-27	EC1	SF3B6
OST43	5.94092e-32	0.357185	0.74	0.546	1.31496e-27	EC1	OST4
NDUFS74	7.43762e-32	0.265489	0.361	0.196	1.64624e-27	EC1	NDUFS7
UBE2H1	7.84442e-32	0.268135	0.333	0.178	1.73628e-27	EC1	UBE2H
GTF2A2	1.13425e-31	0.294488	0.344	0.189	2.51054e-27	EC1	GTF2A2
GTF3C1	1.17414e-31	0.275536	0.25	0.121	2.59884e-27	EC1	GTF3C1
COX6A15	1.34741e-31	0.333588	0.609	0.409	2.98235e-27	EC1	COX6A1
EEF1B22	1.54023e-31	0.34269	0.708	0.521	3.40915e-27	EC1	EEF1B2
ARPP19	1.81895e-31	0.269654	0.326	0.174	4.02607e-27	EC1	ARPP19
HMGN31	1.96554e-31	0.251992	0.457	0.273	4.35054e-27	EC1	HMGN3
MGST36	2.11176e-31	0.332271	0.679	0.47	4.67417e-27	EC1	MGST3
RPL393	2.37024e-31	0.2703	0.951	0.8	5.24629e-27	EC1	RPL39
PLS33	2.77191e-31	0.323302	0.531	0.329	6.13535e-27	EC1	PLS3
AUP1	3.00033e-31	0.252251	0.364	0.201	6.64093e-27	EC1	AUP1
PDCD6	3.43284e-31	0.309017	0.358	0.199	7.59825e-27	EC1	PDCD6
MED4	4.56699e-31	0.279712	0.269	0.135	1.01086e-26	EC1	MED4
DDX173	5.36575e-31	0.258238	0.75	0.54	1.18766e-26	EC1	DDX17
APRT3	6.44784e-31	0.318049	0.417	0.245	1.42717e-26	EC1	APRT
RPL342	8.32799e-31	0.353801	0.932	0.802	1.84332e-26	EC1	RPL34
VPS283	9.76759e-31	0.274824	0.501	0.31	2.16196e-26	EC1	VPS28
PSMC5	9.91797e-31	0.280364	0.372	0.209	2.19524e-26	EC1	PSMC5
DPM34	1.23371e-30	0.268356	0.384	0.216	2.73068e-26	EC1	DPM3
ACTG12	1.27412e-30	0.402601	0.953	0.814	2.82014e-26	EC1	ACTG1
XRCC61	1.71457e-30	0.316635	0.484	0.304	3.79503e-26	EC1	XRCC6
BUD31	2.14011e-30	0.27324	0.363	0.202	4.73692e-26	EC1	BUD31
DLGAP42	2.34675e-30	0.292381	0.337	0.184	5.19431e-26	EC1	DLGAP4
TMEM259	2.60271e-30	0.28623	0.502	0.311	5.76083e-26	EC1	TMEM259
HDGF1	2.77932e-30	0.292915	0.333	0.184	6.15174e-26	EC1	HDGF
KLC1	3.96857e-30	0.282948	0.385	0.22	8.78403e-26	EC1	KLC1
PPP1R9B	5.41402e-30	0.282951	0.251	0.123	1.19834e-25	EC1	PPP1R9B
PA2G41	5.9473e-30	0.251913	0.412	0.239	1.31638e-25	EC1	PA2G4
RPS210	6.14502e-30	0.291408	0.931	0.773	1.36014e-25	EC1	RPS2
PFKL2	8.08444e-30	0.292825	0.42	0.247	1.78941e-25	EC1	PFKL
PRDX15	8.11955e-30	0.323844	0.729	0.524	1.79718e-25	EC1	PRDX1
DUT1	1.63333e-29	0.337784	0.455	0.283	3.61522e-25	EC1	DUT
SEC11A	2.32935e-29	0.302522	0.486	0.311	5.15578e-25	EC1	SEC11A
PSMB7	2.35871e-29	0.271121	0.317	0.17	5.22077e-25	EC1	PSMB7
PSMD82	3.41175e-29	0.266107	0.383	0.221	7.55157e-25	EC1	PSMD8
EIF6	4.26186e-29	0.257481	0.344	0.19	9.43319e-25	EC1	EIF6
RPL352	4.52608e-29	0.329157	0.896	0.731	1.0018e-24	EC1	RPL35
RPL221	1.2036e-28	0.296123	0.874	0.717	2.66405e-24	EC1	RPL22
NDUFB92	1.22951e-28	0.258468	0.413	0.246	2.72141e-24	EC1	NDUFB9
PTTG1IP1	1.8126e-28	0.261541	0.527	0.34	4.012e-24	EC1	PTTG1IP
SNF81	2.4075e-28	0.269603	0.274	0.143	5.32876e-24	EC1	SNF8
ARHGDIA1	2.77649e-28	0.299647	0.537	0.35	6.14548e-24	EC1	ARHGDIA
RPL321	2.98456e-28	0.292742	0.964	0.841	6.60603e-24	EC1	RPL32
ATP5MC23	4.32138e-28	0.304391	0.735	0.535	9.56494e-24	EC1	ATP5MC2
SNU131	5.17562e-28	0.29945	0.502	0.319	1.14557e-23	EC1	SNU13
ATP5MC35	6.78055e-28	0.305288	0.491	0.312	1.50081e-23	EC1	ATP5MC3
PPP1R14B2	1.50227e-27	0.311736	0.423	0.256	3.32513e-23	EC1	PPP1R14B
PHB1	1.58825e-27	0.250123	0.298	0.16	3.51543e-23	EC1	PHB
COX8A3	1.78463e-27	0.348749	0.619	0.434	3.9501e-23	EC1	COX8A
C19orf703	1.97626e-27	0.282046	0.438	0.269	4.37425e-23	EC1	C19orf70
SPARCL14	2.78154e-27	0.262514	0.826	0.557	6.15667e-23	EC1	SPARCL1
MIEN11	4.35209e-27	0.275402	0.251	0.128	9.63292e-23	EC1	MIEN1
MRPL515	5.23646e-27	0.272042	0.468	0.289	1.15904e-22	EC1	MRPL51
RPS263	6.40547e-27	0.27106	0.852	0.636	1.41779e-22	EC1	RPS26
CYC1	4.0695e-26	0.293146	0.253	0.132	9.00744e-22	EC1	CYC1
EBPL1	6.13598e-26	0.254942	0.273	0.146	1.35814e-21	EC1	EBPL
LAMTOR13	1.17812e-25	0.254274	0.359	0.211	2.60766e-21	EC1	LAMTOR1
RPL33	2.4911e-25	0.261932	0.923	0.758	5.51379e-21	EC1	RPL3
HSBP13	2.55289e-25	0.25625	0.483	0.31	5.65056e-21	EC1	HSBP1
PHPT15	3.2891e-25	0.293312	0.512	0.336	7.28009e-21	EC1	PHPT1
RAB11B	3.73585e-25	0.264979	0.371	0.221	8.26894e-21	EC1	RAB11B
POLR2G	8.52291e-25	0.265553	0.25	0.132	1.88646e-20	EC1	POLR2G
IGFBP55	1.46257e-24	0.736805	0.536	0.393	3.23725e-20	EC1	IGFBP5
NDUFB46	1.706e-24	0.28441	0.611	0.429	3.77606e-20	EC1	NDUFB4
IER3IP11	2.75971e-24	0.255726	0.284	0.156	6.10834e-20	EC1	IER3IP1
ATP5MC15	4.36893e-24	0.261301	0.419	0.264	9.67018e-20	EC1	ATP5MC1
RPL52	8.36885e-24	0.299274	0.879	0.733	1.85236e-19	EC1	RPL5
RPL297	1.74077e-23	0.296811	0.891	0.734	3.85301e-19	EC1	RPL29
BTF34	2.43967e-23	0.268945	0.717	0.553	5.39997e-19	EC1	BTF3
EVA1B4	2.52588e-23	0.268368	0.349	0.209	5.59077e-19	EC1	EVA1B
CENPB	2.71533e-23	0.279403	0.296	0.17	6.01011e-19	EC1	CENPB
FAM96B3	3.31219e-23	0.250155	0.406	0.254	7.3312e-19	EC1	FAM96B
CHCHD26	5.80985e-23	0.285634	0.664	0.486	1.28595e-18	EC1	CHCHD2
CGGBP1	1.10085e-22	0.269252	0.3	0.174	2.43663e-18	EC1	CGGBP1
EFCAB14	1.19585e-22	0.271313	0.34	0.204	2.64688e-18	EC1	EFCAB14
MAPK1	1.31082e-21	0.25648	0.293	0.17	2.90137e-17	EC1	MAPK1
RPS3A3	3.5548e-21	0.302698	0.901	0.753	7.86819e-17	EC1	RPS3A
MZT2B3	1.61943e-15	0.25237	0.614	0.459	3.58444e-11	EC1	MZT2B
RPL104	3.72521e-15	0.252734	0.952	0.824	8.24538e-11	EC1	RPL10
HMGN22	1.22705e-13	0.372074	0.513	0.391	2.71595e-09	EC1	HMGN2
HMGB2	8.89038e-13	0.473441	0.287	0.191	1.9678e-08	EC1	HMGB2
ARL6IP11	3.67181e-07	0.277234	0.313	0.234	0.00812719	EC1	ARL6IP1
VWF	0	2.94434	0.959	0.19	0	EC2	VWF
ACKR1	0	2.76133	0.908	0.133	0	EC2	ACKR1
RAMP31	0	2.38507	0.83	0.125	0	EC2	RAMP3
SLCO2A11	0	2.25555	0.675	0.079	0	EC2	SLCO2A1
PLVAP1	0	2.16532	0.815	0.146	0	EC2	PLVAP
PECAM11	0	1.96213	0.907	0.225	0	EC2	PECAM1
NPDC11	0	1.95009	0.854	0.256	0	EC2	NPDC1
EGFL71	0	1.93799	0.891	0.212	0	EC2	EGFL7
ENG1	0	1.93577	0.818	0.285	0	EC2	ENG
IFI271	0	1.93177	0.891	0.327	0	EC2	IFI27
ID11	0	1.82747	0.749	0.287	0	EC2	ID1
PRCP1	0	1.82504	0.729	0.218	0	EC2	PRCP
DUSP231	0	1.79789	0.609	0.171	0	EC2	DUSP23
DNASE1L31	0	1.79108	0.322	0.033	0	EC2	DNASE1L3
HYAL21	0	1.76592	0.607	0.148	0	EC2	HYAL2
SHANK31	0	1.75942	0.652	0.12	0	EC2	SHANK3
FABP51	0	1.71946	0.591	0.18	0	EC2	FABP5
ADAM151	0	1.70936	0.771	0.237	0	EC2	ADAM15
SOX181	0	1.68784	0.681	0.148	0	EC2	SOX18
ADCY41	0	1.67444	0.626	0.127	0	EC2	ADCY4
RAMP22	0	1.63893	0.759	0.246	0	EC2	RAMP2
HSPG21	0	1.62241	0.91	0.482	0	EC2	HSPG2
SELE1	0	1.61467	0.357	0.059	0	EC2	SELE
SELP	0	1.6011	0.39	0.03	0	EC2	SELP
MMRN21	0	1.59425	0.621	0.126	0	EC2	MMRN2
CD74	0	1.59335	0.926	0.362	0	EC2	CD74
AQP13	0	1.59089	0.935	0.51	0	EC2	AQP1
CALCRL1	0	1.58563	0.543	0.117	0	EC2	CALCRL
ITGB41	0	1.58432	0.587	0.114	0	EC2	ITGB4
ECSCR1	0	1.57914	0.585	0.105	0	EC2	ECSCR
CXorf361	0	1.56741	0.533	0.084	0	EC2	CXorf36
BCAM2	0	1.54153	0.752	0.209	0	EC2	BCAM
GIMAP71	0	1.52717	0.561	0.119	0	EC2	GIMAP7
CLEC14A1	0	1.49304	0.601	0.12	0	EC2	CLEC14A
APLNR1	0	1.46067	0.435	0.089	0	EC2	APLNR
GNG111	0	1.45219	0.776	0.347	0	EC2	GNG11
LIMS22	0	1.44729	0.637	0.2	0	EC2	LIMS2
HEG11	0	1.4405	0.585	0.197	0	EC2	HEG1
CD932	0	1.43765	0.618	0.152	0	EC2	CD93
EMCN1	0	1.40508	0.562	0.111	0	EC2	EMCN
ITGA61	0	1.40394	0.593	0.14	0	EC2	ITGA6
RNASE11	0	1.39205	0.828	0.225	0	EC2	RNASE1
HLA-B1	0	1.38975	0.975	0.708	0	EC2	HLA-B
RAPGEF31	0	1.38899	0.494	0.12	0	EC2	RAPGEF3
SPHK11	0	1.36865	0.447	0.09	0	EC2	SPHK1
RASIP11	0	1.35982	0.443	0.084	0	EC2	RASIP1
PLAT1	0	1.31908	0.42	0.112	0	EC2	PLAT
NUAK11	0	1.30345	0.482	0.145	0	EC2	NUAK1
IGFBP43	0	1.29185	0.9	0.451	0	EC2	IGFBP4
HLA-DRB1	0	1.29005	0.816	0.269	0	EC2	HLA-DRB1
TSPAN7	0	1.2895	0.445	0.098	0	EC2	TSPAN7
PDE2A1	0	1.25726	0.427	0.091	0	EC2	PDE2A
HLA-A1	0	1.24975	0.941	0.71	0	EC2	HLA-A
IFITM12	0	1.24864	0.67	0.295	0	EC2	IFITM1
PLXND12	0	1.23243	0.63	0.235	0	EC2	PLXND1
GUK11	0	1.21021	0.78	0.464	0	EC2	GUK1
MEOX11	0	1.21008	0.382	0.077	0	EC2	MEOX1
CCL14	0	1.20828	0.319	0.042	0	EC2	CCL14
SPARCL15	0	1.20764	0.94	0.535	0	EC2	SPARCL1
HLA-C1	0	1.20458	0.887	0.614	0	EC2	HLA-C
B2M1	0	1.19718	0.989	0.861	0	EC2	B2M
TMSB102	0	1.19362	0.979	0.72	0	EC2	TMSB10
MALL2	0	1.19058	0.428	0.118	0	EC2	MALL
ELK31	0	1.18874	0.557	0.22	0	EC2	ELK3
IFITM35	0	1.17128	0.966	0.729	0	EC2	IFITM3
IL3RA1	0	1.17123	0.357	0.06	0	EC2	IL3RA
PTPRB1	0	1.17014	0.437	0.091	0	EC2	PTPRB
SNHG71	0	1.16925	0.591	0.272	0	EC2	SNHG7
VWA11	0	1.16363	0.476	0.172	0	EC2	VWA1
ARL4A1	0	1.15126	0.408	0.111	0	EC2	ARL4A
TIE11	0	1.14986	0.466	0.097	0	EC2	TIE1
ADGRL41	0	1.14909	0.458	0.094	0	EC2	ADGRL4
SLC44A22	0	1.14487	0.481	0.161	0	EC2	SLC44A2
HLA-F	0	1.13727	0.508	0.18	0	EC2	HLA-F
CD592	0	1.13634	0.781	0.473	0	EC2	CD59
SPNS21	0	1.13576	0.343	0.063	0	EC2	SPNS2
TNFSF10	0	1.126	0.511	0.199	0	EC2	TNFSF10
PDLIM12	0	1.12425	0.562	0.236	0	EC2	PDLIM1
EPHB41	0	1.12226	0.386	0.083	0	EC2	EPHB4
KANK31	0	1.1215	0.382	0.08	0	EC2	KANK3
NOSTRIN1	0	1.11481	0.35	0.054	0	EC2	NOSTRIN
FLT11	0	1.10815	0.436	0.101	0	EC2	FLT1
TMEM273	0	1.10753	0.358	0.066	0	EC2	TMEM273
IFITM24	0	1.1049	0.848	0.521	0	EC2	IFITM2
VAMP51	0	1.09655	0.565	0.264	0	EC2	VAMP5
LCN6	0	1.09486	0.254	0.034	0	EC2	LCN6
CDH51	0	1.09013	0.464	0.104	0	EC2	CDH5
PIM31	0	1.08674	0.401	0.122	0	EC2	PIM3
GRASP1	0	1.07931	0.396	0.121	0	EC2	GRASP
FLNB1	0	1.07885	0.447	0.143	0	EC2	FLNB
TSHZ22	0	1.07416	0.506	0.169	0	EC2	TSHZ2
FKBP1A1	0	1.06924	0.706	0.37	0	EC2	FKBP1A
LHX6	0	1.06608	0.268	0.037	0	EC2	LHX6
CRIP21	0	1.05761	0.807	0.478	0	EC2	CRIP2
PSMB91	0	1.05188	0.46	0.168	0	EC2	PSMB9
RASA4	0	1.0511	0.361	0.096	0	EC2	RASA4
FAM167B1	0	1.05046	0.256	0.033	0	EC2	FAM167B
ETS21	0	1.04723	0.555	0.217	0	EC2	ETS2
GIMAP11	0	1.04578	0.389	0.095	0	EC2	GIMAP1
THBD1	0	1.03592	0.448	0.152	0	EC2	THBD
FAM110D1	0	1.03064	0.3	0.049	0	EC2	FAM110D
HLA-E	0	1.03039	0.924	0.63	0	EC2	HLA-E
ESAM2	0	1.02358	0.527	0.155	0	EC2	ESAM
RPS283	0	1.02016	0.98	0.812	0	EC2	RPS28
MAPK111	0	1.01971	0.303	0.061	0	EC2	MAPK11
HLA-DPA1	0	1.01305	0.639	0.217	0	EC2	HLA-DPA1
CYYR11	0	1.01048	0.357	0.072	0	EC2	CYYR1
GIMAP41	0	1.00986	0.382	0.096	0	EC2	GIMAP4
ROBO41	0	1.00955	0.358	0.087	0	EC2	ROBO4
LMCD11	0	0.999681	0.425	0.137	0	EC2	LMCD1
TGFBR21	0	0.992022	0.713	0.381	0	EC2	TGFBR2
CD341	0	0.989257	0.572	0.191	0	EC2	CD34
ECE12	0	0.987652	0.561	0.228	0	EC2	ECE1
LMO21	0	0.981774	0.407	0.13	0	EC2	LMO2
MGST21	0	0.973488	0.435	0.151	0	EC2	MGST2
ITM2A1	0	0.971957	0.483	0.148	0	EC2	ITM2A
ENTPD11	0	0.971447	0.37	0.096	0	EC2	ENTPD1
CPLX1	0	0.968925	0.25	0.032	0	EC2	CPLX1
CCM2L1	0	0.966177	0.295	0.056	0	EC2	CCM2L
IL33	0	0.959437	0.336	0.062	0	EC2	IL33
DOC2B	0	0.939702	0.292	0.072	0	EC2	DOC2B
S1PR11	0	0.938948	0.324	0.072	0	EC2	S1PR1
TMEM255B1	0	0.935215	0.279	0.059	0	EC2	TMEM255B
PKP41	0	0.934616	0.322	0.087	0	EC2	PKP4
SNCG2	0	0.930667	0.532	0.19	0	EC2	SNCG
MARCKSL11	0	0.930441	0.345	0.095	0	EC2	MARCKSL1
JAM2	0	0.926784	0.415	0.112	0	EC2	JAM2
GBP4	0	0.925695	0.266	0.059	0	EC2	GBP4
ARHGEF151	0	0.917345	0.304	0.059	0	EC2	ARHGEF15
SYNE22	0	0.915199	0.598	0.235	0	EC2	SYNE2
A2M5	0	0.893437	0.796	0.392	0	EC2	A2M
SEMA6B1	0	0.88805	0.266	0.059	0	EC2	SEMA6B
NOS31	0	0.886108	0.251	0.048	0	EC2	NOS3
TEK1	0	0.882671	0.28	0.055	0	EC2	TEK
GIMAP61	0	0.872092	0.318	0.077	0	EC2	GIMAP6
SLC9A3R21	0	0.860995	0.507	0.182	0	EC2	SLC9A3R2
CFI1	0	0.836626	0.268	0.052	0	EC2	CFI
CNTNAP3B1	0	0.825494	0.271	0.052	0	EC2	CNTNAP3B
HLA-DQA1	0	0.824217	0.357	0.096	0	EC2	HLA-DQA1
TSPAN181	0	0.823007	0.255	0.047	0	EC2	TSPAN18
PCAT191	0	0.816318	0.265	0.058	0	EC2	PCAT19
SEMA6A	0	0.798661	0.252	0.048	0	EC2	SEMA6A
MYCT11	0	0.703709	0.327	0.071	0	EC2	MYCT1
HLA-DRA	0	0.663635	0.704	0.227	0	EC2	HLA-DRA
STAB11	0	0.642667	0.473	0.14	0	EC2	STAB1
GIMAP8	2.0212e-306	0.868537	0.283	0.068	4.47372e-302	EC2	GIMAP8
AGRN2	8.55234e-306	0.988396	0.364	0.111	1.89297e-301	EC2	AGRN
MKL2	1.07937e-295	0.846965	0.324	0.09	2.38907e-291	EC2	MKL2
TMSB4X3	3.26902e-294	0.645978	0.987	0.827	7.23565e-290	EC2	TMSB4X
CD3201	2.87279e-291	1.04296	0.395	0.134	6.35864e-287	EC2	CD320
RAB11A1	1.03534e-290	0.987656	0.531	0.235	2.29162e-286	EC2	RAB11A
LAMA53	1.20442e-290	0.941244	0.471	0.176	2.66585e-286	EC2	LAMA5
ACVRL11	1.65878e-289	0.879115	0.317	0.089	3.67154e-285	EC2	ACVRL1
SEMA3F1	1.22422e-283	0.938777	0.26	0.062	2.70968e-279	EC2	SEMA3F
IFI44L	2.90581e-281	0.814065	0.363	0.111	6.43172e-277	EC2	IFI44L
EEF1A13	4.86957e-277	0.548359	0.996	0.931	1.07783e-272	EC2	EEF1A1
APOL11	4.21481e-275	0.841533	0.293	0.08	9.32907e-271	EC2	APOL1
CAVIN2	1.21815e-274	0.720397	0.307	0.085	2.69626e-270	EC2	CAVIN2
RPS185	3.23798e-273	0.72262	0.956	0.792	7.16694e-269	EC2	RPS18
RALGAPA21	1.39043e-271	0.792723	0.254	0.062	3.07758e-267	EC2	RALGAPA2
MCTP11	1.76253e-271	0.710977	0.291	0.077	3.90118e-267	EC2	MCTP1
ERG1	5.48899e-268	0.817887	0.307	0.088	1.21493e-263	EC2	ERG
TSPAN91	6.51302e-265	0.890494	0.342	0.11	1.44159e-260	EC2	TSPAN9
HLA-DPB1	1.04251e-262	0.508901	0.527	0.221	2.30749e-258	EC2	HLA-DPB1
RPS212	9.34818e-262	0.70929	0.925	0.766	2.06913e-257	EC2	RPS2
S100A162	8.38679e-260	0.942059	0.439	0.176	1.85633e-255	EC2	S100A16
LPAR61	3.81126e-259	0.832262	0.316	0.094	8.43584e-255	EC2	LPAR6
RPL363	1.05466e-258	0.6754	0.937	0.771	2.33438e-254	EC2	RPL36
CTSH	1.97037e-255	0.957434	0.389	0.137	4.36122e-251	EC2	CTSH
MYL12A2	2.36126e-254	0.885717	0.71	0.442	5.22641e-250	EC2	MYL12A
MAP3K111	4.90965e-253	0.931988	0.41	0.153	1.0867e-248	EC2	MAP3K11
FAM198B1	1.6652e-252	0.876095	0.319	0.098	3.68576e-248	EC2	FAM198B
PODXL1	4.48514e-251	0.63562	0.378	0.123	9.92741e-247	EC2	PODXL
HDAC71	2.32091e-250	0.935429	0.456	0.186	5.1371e-246	EC2	HDAC7
NR2F23	1.70926e-249	0.624605	0.584	0.255	3.78327e-245	EC2	NR2F2
CPXM21	1.51206e-248	0.824624	0.29	0.084	3.34679e-244	EC2	CPXM2
PALMD1	4.61629e-248	0.871291	0.465	0.196	1.02177e-243	EC2	PALMD
EPAS14	4.33475e-247	0.689308	0.623	0.297	9.59454e-243	EC2	EPAS1
RPS192	7.0317e-238	0.675159	0.926	0.748	1.5564e-233	EC2	RPS19
KIAA03551	4.90199e-237	0.833854	0.381	0.141	1.08501e-232	EC2	KIAA0355
PPM1F1	8.41041e-235	0.859951	0.345	0.12	1.86156e-230	EC2	PPM1F
PXN1	3.13382e-234	0.912833	0.381	0.142	6.93639e-230	EC2	PXN
CDC25B1	4.76541e-234	0.94439	0.325	0.109	1.05478e-229	EC2	CDC25B
PGM51	9.64469e-234	0.848035	0.315	0.102	2.13476e-229	EC2	PGM5
RPS124	1.37562e-227	0.653373	0.941	0.782	3.0448e-223	EC2	RPS12
CCDC691	7.7898e-227	0.66235	0.261	0.074	1.72419e-222	EC2	CCDC69
RPL115	2.16436e-226	0.632298	0.941	0.79	4.79059e-222	EC2	RPL11
ADGRL21	8.58846e-226	0.707429	0.262	0.074	1.90097e-221	EC2	ADGRL2
IGFBP76	8.84233e-226	0.606731	0.955	0.745	1.95716e-221	EC2	IGFBP7
LPCAT4	1.71663e-225	0.8967	0.274	0.083	3.7996e-221	EC2	LPCAT4
ID34	2.72853e-223	0.910566	0.697	0.401	6.03932e-219	EC2	ID3
TM4SF11	2.86389e-220	0.759106	0.584	0.293	6.33893e-216	EC2	TM4SF1
NOTCH11	5.20643e-216	0.785095	0.326	0.112	1.15239e-211	EC2	NOTCH1
ADIRF2	4.53807e-215	0.665327	0.857	0.597	1.00446e-210	EC2	ADIRF
RPL322	3.12994e-213	0.603438	0.957	0.836	6.92781e-209	EC2	RPL32
NECTIN21	8.98333e-211	0.860925	0.376	0.148	1.98837e-206	EC2	NECTIN2
EHD41	1.7956e-210	0.812756	0.309	0.106	3.97439e-206	EC2	EHD4
AKR1C32	1.39883e-206	0.863814	0.325	0.117	3.09616e-202	EC2	AKR1C3
HLA-DMA	8.89258e-205	0.604463	0.355	0.126	1.96828e-200	EC2	HLA-DMA
ARHGAP292	1.50599e-203	0.702243	0.45	0.196	3.33336e-199	EC2	ARHGAP29
ADAMTS91	1.67176e-202	0.7272	0.256	0.076	3.70028e-198	EC2	ADAMTS9
RPL394	2.06508e-201	0.52277	0.948	0.793	4.57084e-197	EC2	RPL39
LIFR	1.58258e-196	0.966959	0.336	0.129	3.50289e-192	EC2	LIFR
TRIOBP1	7.1503e-196	0.819564	0.404	0.177	1.58265e-191	EC2	TRIOBP
CLEC2B1	5.79749e-194	0.742095	0.307	0.108	1.28322e-189	EC2	CLEC2B
LY6E2	6.13365e-193	1.00556	0.576	0.332	1.35762e-188	EC2	LY6E
ATP5F1E1	2.37537e-192	0.631591	0.857	0.671	5.25764e-188	EC2	ATP5F1E
SYNGR2	2.56505e-191	0.811869	0.336	0.129	5.67749e-187	EC2	SYNGR2
FZD41	2.31596e-190	0.73217	0.308	0.111	5.12614e-186	EC2	FZD4
RPS213	2.63317e-189	0.635411	0.877	0.703	5.82827e-185	EC2	RPS21
DOCK91	1.71285e-188	0.748134	0.332	0.126	3.79122e-184	EC2	DOCK9
FLI11	3.33902e-188	0.609479	0.267	0.086	7.39059e-184	EC2	FLI1
ARPC1B1	3.03775e-186	0.777078	0.593	0.349	6.72375e-182	EC2	ARPC1B
NEURL1B3	1.28719e-185	0.647156	0.268	0.087	2.84906e-181	EC2	NEURL1B
TPM31	7.5706e-185	0.75387	0.584	0.333	1.67568e-180	EC2	TPM3
CASKIN21	2.49528e-184	0.715609	0.25	0.08	5.52305e-180	EC2	CASKIN2
CLEC3B3	5.7296e-184	0.954119	0.376	0.163	1.26819e-179	EC2	CLEC3B
HLA-DQB1	7.53527e-184	0.290872	0.349	0.128	1.66786e-179	EC2	HLA-DQB1
SHC12	3.14153e-183	0.920992	0.412	0.192	6.95346e-179	EC2	SHC1
ITGA53	7.0626e-181	0.786865	0.563	0.311	1.56324e-176	EC2	ITGA5
RPS235	1.02066e-180	0.620526	0.92	0.771	2.25914e-176	EC2	RPS23
PAXX1	1.40484e-179	0.805848	0.306	0.115	3.10947e-175	EC2	PAXX
XAF11	2.26509e-179	0.719353	0.37	0.154	5.01356e-175	EC2	XAF1
CCDC85B1	3.32053e-176	0.813986	0.532	0.3	7.34966e-172	EC2	CCDC85B
RAB132	5.37928e-174	0.792836	0.49	0.266	1.19065e-169	EC2	RAB13
SELENOW2	2.07716e-173	0.79622	0.694	0.47	4.59758e-169	EC2	SELENOW
SRP141	1.12948e-172	0.589725	0.807	0.637	2.5e-168	EC2	SRP14
FXYD52	3.11062e-170	0.733373	0.65	0.42	6.88504e-166	EC2	FXYD5
FGD51	3.32913e-170	0.734757	0.298	0.112	7.36869e-166	EC2	FGD5
TAPBP	3.15485e-169	0.752874	0.556	0.323	6.98294e-165	EC2	TAPBP
TGM22	3.96267e-166	0.958111	0.254	0.088	8.77097e-162	EC2	TGM2
RPL415	4.5172e-166	0.44785	0.985	0.903	9.99838e-162	EC2	RPL41
LRP5	1.19533e-165	0.725456	0.259	0.091	2.64574e-161	EC2	LRP5
PSMB81	5.76095e-164	0.722564	0.361	0.158	1.27513e-159	EC2	PSMB8
RPS74	2.67928e-163	0.583969	0.875	0.715	5.93032e-159	EC2	RPS7
PTPRM1	4.85726e-163	0.666914	0.367	0.16	1.07511e-158	EC2	PTPRM
RPS154	1.50502e-162	0.537558	0.899	0.738	3.33122e-158	EC2	RPS15
HMGN32	5.74641e-162	0.783015	0.479	0.262	1.27191e-157	EC2	HMGN3
RPL310	4.66801e-161	0.52644	0.912	0.751	1.03322e-156	EC2	RPL3
GMFG1	5.29267e-161	0.602719	0.282	0.102	1.17148e-156	EC2	GMFG
DAAM1	5.82331e-158	0.616076	0.364	0.161	1.28893e-153	EC2	DAAM1
RPS33	1.29548e-156	0.558012	0.88	0.723	2.86741e-152	EC2	RPS3
FBLN23	3.93702e-156	0.728064	0.49	0.246	8.71419e-152	EC2	FBLN2
MYH93	4.7268e-156	0.507111	0.654	0.411	1.04623e-151	EC2	MYH9
SPTBN13	1.42588e-155	0.510844	0.698	0.457	3.15604e-151	EC2	SPTBN1
HINT13	5.86071e-154	0.682311	0.677	0.477	1.29721e-149	EC2	HINT1
IFI441	7.88574e-154	0.630569	0.259	0.093	1.74543e-149	EC2	IFI44
GNG51	1.14124e-153	0.736494	0.598	0.396	2.52601e-149	EC2	GNG5
GRB101	1.19031e-153	0.69401	0.277	0.105	2.63462e-149	EC2	GRB10
HAPLN3	3.11065e-153	0.799108	0.274	0.105	6.88512e-149	EC2	HAPLN3
KTN11	1.92884e-152	0.662827	0.61	0.397	4.26929e-148	EC2	KTN1
RPS135	2.01677e-152	0.528162	0.923	0.767	4.46393e-148	EC2	RPS13
WARS	1.1489e-151	0.846236	0.282	0.111	2.54298e-147	EC2	WARS
CDC371	1.57467e-151	0.719067	0.5	0.285	3.48538e-147	EC2	CDC37
RPL305	7.4673e-150	0.502271	0.931	0.788	1.65281e-145	EC2	RPL30
MYL12B1	6.43557e-149	0.721354	0.657	0.469	1.42445e-144	EC2	MYL12B
PREX2	5.61091e-148	0.639312	0.293	0.117	1.24192e-143	EC2	PREX2
RPLP21	1.15162e-147	0.488005	0.901	0.765	2.54899e-143	EC2	RPLP2
COL4A23	1.9709e-147	0.5189	0.454	0.223	4.36238e-143	EC2	COL4A2
TXNIP1	1.56551e-146	0.731513	0.798	0.599	3.46509e-142	EC2	TXNIP
SPTAN11	1.84524e-146	0.719247	0.551	0.338	4.08426e-142	EC2	SPTAN1
PIK3C2A1	1.65521e-145	0.647419	0.326	0.142	3.66363e-141	EC2	PIK3C2A
TAP1	1.11375e-144	0.680863	0.313	0.131	2.46518e-140	EC2	TAP1
TSPAN141	6.65317e-144	0.561996	0.287	0.113	1.47261e-139	EC2	TSPAN14
NAA101	9.86301e-144	0.729505	0.344	0.159	2.18308e-139	EC2	NAA10
RPL84	1.14693e-143	0.471323	0.931	0.79	2.53861e-139	EC2	RPL8
PLK21	1.37056e-141	0.646237	0.318	0.134	3.0336e-137	EC2	PLK2
SLFN51	2.22284e-141	0.496455	0.328	0.139	4.92004e-137	EC2	SLFN5
LMNA2	4.24176e-140	0.53665	0.868	0.679	9.38872e-136	EC2	LMNA
DOCK61	1.64099e-139	0.628964	0.268	0.104	3.63217e-135	EC2	DOCK6
PLEC3	2.45324e-139	0.686572	0.671	0.462	5.43e-135	EC2	PLEC
TMA72	4.86063e-138	0.58299	0.771	0.601	1.07585e-133	EC2	TMA7
RNF2131	1.14801e-137	0.715251	0.456	0.25	2.54101e-133	EC2	RNF213
HSPB11	1.0639e-136	0.520377	0.818	0.604	2.35484e-132	EC2	HSPB1
ASAP12	1.08389e-136	0.58416	0.33	0.146	2.39908e-132	EC2	ASAP1
TMEM1731	1.29929e-136	0.710779	0.428	0.228	2.87586e-132	EC2	TMEM173
CFLAR1	1.31813e-136	0.613253	0.465	0.253	2.91755e-132	EC2	CFLAR
MYOF3	3.32852e-136	0.743906	0.38	0.191	7.36734e-132	EC2	MYOF
RPL283	3.61389e-136	0.461617	0.924	0.779	7.99899e-132	EC2	RPL28
LRRFIP1	3.14504e-135	0.541146	0.605	0.379	6.96124e-131	EC2	LRRFIP1
RPS15A2	1.15784e-134	0.601491	0.856	0.696	2.56276e-130	EC2	RPS15A
RPS6	1.63953e-134	0.449223	0.913	0.803	3.62893e-130	EC2	RPS6
RPL262	1.35723e-133	0.605905	0.859	0.699	3.00409e-129	EC2	RPL26
ACTN12	2.64647e-131	0.646579	0.552	0.341	5.85769e-127	EC2	ACTN1
MEF2C4	6.52697e-131	0.516091	0.515	0.289	1.44468e-126	EC2	MEF2C
TNFRSF14	2.0921e-130	0.695105	0.341	0.16	4.63066e-126	EC2	TNFRSF14
ABCD4	3.04296e-128	0.685348	0.292	0.127	6.73529e-124	EC2	ABCD4
ZNF385D1	3.52956e-127	0.759586	0.263	0.108	7.81234e-123	EC2	ZNF385D
KLF22	1.45665e-126	0.608473	0.542	0.318	3.22415e-122	EC2	KLF2
CARD81	7.69753e-126	0.528728	0.253	0.1	1.70377e-121	EC2	CARD8
RPLP15	1.33694e-125	0.444082	0.944	0.843	2.95918e-121	EC2	RPLP1
BMPR21	1.34137e-125	0.698451	0.39	0.205	2.96899e-121	EC2	BMPR2
RPL36A2	1.36916e-125	0.636062	0.676	0.5	3.03051e-121	EC2	RPL36A
PSME12	2.48982e-125	0.67473	0.513	0.32	5.51097e-121	EC2	PSME1
CEMIP21	9.50159e-125	0.514066	0.302	0.131	2.10308e-120	EC2	CEMIP2
RPL7A6	9.5216e-124	0.47934	0.895	0.751	2.10751e-119	EC2	RPL7A
ARHGDIB2	1.00001e-123	0.500471	0.411	0.205	2.21342e-119	EC2	ARHGDIB
GNAI21	2.52568e-123	0.517633	0.73	0.551	5.59035e-119	EC2	GNAI2
FSCN12	8.40426e-123	0.702561	0.379	0.195	1.8602e-118	EC2	FSCN1
LRRC322	6.37522e-122	0.61028	0.284	0.12	1.41109e-117	EC2	LRRC32
RPL353	9.25492e-122	0.477197	0.879	0.724	2.04848e-117	EC2	RPL35
RPS4Y16	3.5512e-121	0.723795	0.477	0.278	7.86022e-117	EC2	RPS4Y1
GSDMD	3.62483e-121	0.748944	0.347	0.173	8.02321e-117	EC2	GSDMD
TFPI2	4.47454e-121	0.492827	0.306	0.135	9.90395e-117	EC2	TFPI
NOP53	1.08256e-120	0.619337	0.693	0.509	2.39613e-116	EC2	NOP53
ITM2B3	1.94352e-120	0.454351	0.908	0.769	4.30179e-116	EC2	ITM2B
CTSC1	1.97592e-120	0.503729	0.273	0.113	4.3735e-116	EC2	CTSC
PCGF21	5.0053e-120	0.680252	0.29	0.131	1.10787e-115	EC2	PCGF2
NES1	5.22256e-120	0.554043	0.3	0.132	1.15596e-115	EC2	NES
RPL371	8.67437e-120	0.455627	0.905	0.776	1.91999e-115	EC2	RPL37
RHOC1	1.514e-118	0.633827	0.562	0.374	3.35109e-114	EC2	RHOC
RPL132	1.55723e-118	0.406833	0.964	0.855	3.44677e-114	EC2	RPL13
NFE2L1	2.81452e-118	0.728634	0.495	0.312	6.22967e-114	EC2	NFE2L1
RPS104	3.26679e-118	0.480841	0.871	0.695	7.23072e-114	EC2	RPS10
RPS55	4.32443e-117	0.481332	0.839	0.682	9.57169e-113	EC2	RPS5
SH3BP51	2.66876e-116	0.684397	0.396	0.215	5.90704e-112	EC2	SH3BP5
PIEZO15	4.77561e-116	0.721308	0.432	0.247	1.05703e-111	EC2	PIEZO1
MYL63	7.80714e-116	0.410243	0.872	0.723	1.72803e-111	EC2	MYL6
PSME21	1.24992e-115	0.620075	0.368	0.191	2.76657e-111	EC2	PSME2
TAGLN22	1.97994e-115	0.523654	0.731	0.543	4.38239e-111	EC2	TAGLN2
TAOK21	4.67873e-115	0.628109	0.258	0.11	1.03559e-110	EC2	TAOK2
BCAR11	4.89644e-115	0.705963	0.259	0.112	1.08378e-110	EC2	BCAR1
RGL21	2.10202e-114	0.68793	0.309	0.147	4.6526e-110	EC2	RGL2
TNS22	4.51158e-114	0.653736	0.474	0.282	9.98593e-110	EC2	TNS2
SERF25	4.29246e-112	0.465778	0.878	0.755	9.50093e-108	EC2	SERF2
S100A114	5.10796e-112	0.497492	0.8	0.634	1.1306e-107	EC2	S100A11
RPS92	1.74095e-111	0.48483	0.868	0.712	3.85341e-107	EC2	RPS9
FAU3	2.4412e-111	0.409228	0.909	0.756	5.40336e-107	EC2	FAU
RPL27A	3.01569e-111	0.464848	0.842	0.685	6.67492e-107	EC2	RPL27A
SPRY13	3.155e-111	0.612792	0.329	0.158	6.98327e-107	EC2	SPRY1
CMIP3	3.02384e-109	0.613474	0.346	0.176	6.69297e-105	EC2	CMIP
RPS27A3	1.33557e-108	0.42541	0.913	0.766	2.95615e-104	EC2	RPS27A
NACA4	2.11266e-108	0.484574	0.847	0.697	4.67616e-104	EC2	NACA
RACK14	8.06114e-107	0.469171	0.849	0.696	1.78425e-102	EC2	RACK1
IL6ST2	1.28486e-106	0.593931	0.55	0.369	2.84392e-102	EC2	IL6ST
CAPNS11	2.19267e-105	0.589626	0.578	0.402	4.85325e-101	EC2	CAPNS1
RAC11	3.11079e-105	0.544479	0.684	0.517	6.88542e-101	EC2	RAC1
RPL64	1.82514e-104	0.381743	0.899	0.787	4.03976e-100	EC2	RPL6
NRP13	2.90598e-104	0.38375	0.396	0.208	6.4321e-100	EC2	NRP1
RPL298	4.81465e-104	0.457622	0.873	0.728	1.06567e-99	EC2	RPL29
PLSCR1	3.6955e-103	0.492525	0.323	0.161	8.17961e-99	EC2	PLSCR1
TMOD31	4.5641e-103	0.644021	0.37	0.205	1.01022e-98	EC2	TMOD3
NAA382	1.2073e-102	0.65408	0.529	0.365	2.67225e-98	EC2	NAA38
TPT1	2.49334e-102	0.358837	0.971	0.887	5.51876e-98	EC2	TPT1
SELENON3	2.52798e-102	0.628105	0.299	0.147	5.59543e-98	EC2	SELENON
RIPOR11	9.14579e-102	0.669909	0.321	0.164	2.02433e-97	EC2	RIPOR1
LAP31	2.26545e-101	0.490109	0.313	0.153	5.01435e-97	EC2	LAP3
TJP11	1.67809e-100	0.497968	0.298	0.143	3.71429e-96	EC2	TJP1
C9orf162	3.77512e-100	0.602206	0.399	0.233	8.35585e-96	EC2	C9orf16
LYST	4.02203e-100	0.604119	0.26	0.119	8.90237e-96	EC2	LYST
RPL311	5.24375e-99	0.538802	0.695	0.536	1.16065e-94	EC2	RPL31
AFDN1	1.11047e-97	0.601533	0.28	0.134	2.45792e-93	EC2	AFDN
TBCD1	1.30669e-96	0.68271	0.27	0.128	2.89223e-92	EC2	TBCD
RPSA	5.06562e-95	0.445858	0.773	0.629	1.12122e-90	EC2	RPSA
NCOA7	7.81351e-95	0.533323	0.305	0.154	1.72944e-90	EC2	NCOA7
CTNND11	1.16327e-94	0.611992	0.295	0.149	2.57478e-90	EC2	CTNND1
PLA2G162	1.65766e-94	0.548931	0.272	0.129	3.66906e-90	EC2	PLA2G16
CDC42BPB1	7.79728e-94	0.630392	0.303	0.157	1.72585e-89	EC2	CDC42BPB
RPS3A4	8.66323e-94	0.42148	0.876	0.748	1.91752e-89	EC2	RPS3A
RPL183	7.39796e-93	0.394604	0.892	0.742	1.63746e-88	EC2	RPL18
TNFRSF1A1	6.89956e-92	0.618188	0.482	0.323	1.52715e-87	EC2	TNFRSF1A
ZNF521	2.5352e-90	0.558137	0.258	0.123	5.6114e-86	EC2	ZNF521
MALAT13	1.11724e-89	0.288614	0.997	0.985	2.4729e-85	EC2	MALAT1
IFI163	2.39912e-89	0.432957	0.541	0.36	5.31022e-85	EC2	IFI16
ABLIM12	1.55977e-88	0.559025	0.321	0.168	3.4524e-84	EC2	ABLIM1
SEC624	9.26251e-88	0.523045	0.647	0.495	2.05016e-83	EC2	SEC62
POLE4	3.59046e-87	0.594564	0.276	0.141	7.94713e-83	EC2	POLE4
TPM43	2.72567e-86	0.276704	0.607	0.422	6.033e-82	EC2	TPM4
RPL124	5.46442e-86	0.364505	0.92	0.839	1.2095e-81	EC2	RPL12
ANXA23	2.16229e-85	0.441045	0.746	0.586	4.78602e-81	EC2	ANXA2
PARP14	3.52867e-85	0.507156	0.285	0.144	7.81035e-81	EC2	PARP14
EEF1B23	5.21556e-85	0.466431	0.666	0.516	1.15441e-80	EC2	EEF1B2
SSFA21	1.13184e-84	0.409246	0.263	0.127	2.50522e-80	EC2	SSFA2
SELENOH2	1.35638e-83	0.602828	0.404	0.258	3.00222e-79	EC2	SELENOH
ATP1A11	1.44154e-83	0.576829	0.533	0.378	3.19071e-79	EC2	ATP1A1
RPS241	8.94716e-83	0.46894	0.901	0.792	1.98036e-78	EC2	RPS24
COTL11	3.34535e-82	0.390169	0.305	0.156	7.40459e-78	EC2	COTL1
POLR2L4	4.379e-82	0.523276	0.604	0.459	9.69247e-78	EC2	POLR2L
RPL53	1.4621e-81	0.376459	0.853	0.728	3.23621e-77	EC2	RPL5
ATOX14	3.34761e-81	0.575609	0.454	0.305	7.4096e-77	EC2	ATOX1
RPL243	3.76692e-80	0.382314	0.857	0.746	8.33771e-76	EC2	RPL24
ELOVL11	4.24951e-80	0.541373	0.274	0.143	9.40586e-76	EC2	ELOVL1
PPIA3	5.00935e-80	0.43614	0.787	0.651	1.10877e-75	EC2	PPIA
ISG15	5.14365e-80	0.524547	0.281	0.143	1.13849e-75	EC2	ISG15
RPL195	1.34741e-79	0.373869	0.906	0.778	2.98236e-75	EC2	RPL19
RPL222	2.30321e-79	0.380916	0.83	0.713	5.09793e-75	EC2	RPL22
MDK3	2.2235e-78	0.335138	0.263	0.128	4.9215e-74	EC2	MDK
FLOT11	7.76637e-77	0.565318	0.418	0.271	1.71901e-72	EC2	FLOT1
LUZP11	1.83706e-76	0.404908	0.253	0.125	4.06615e-72	EC2	LUZP1
RPL18A4	3.6776e-76	0.341524	0.911	0.771	8.14001e-72	EC2	RPL18A
SDCBP	6.27085e-76	0.410063	0.518	0.352	1.38799e-71	EC2	SDCBP
RAI143	7.55819e-76	0.50316	0.251	0.125	1.67293e-71	EC2	RAI14
MTUS11	1.0842e-75	0.423054	0.33	0.185	2.39976e-71	EC2	MTUS1
SNRPF2	4.17534e-75	0.56753	0.397	0.258	9.24169e-71	EC2	SNRPF
SNRPG2	1.87863e-74	0.559506	0.467	0.328	4.15816e-70	EC2	SNRPG
GRN2	4.96528e-74	0.37562	0.536	0.372	1.09901e-69	EC2	GRN
RPL272	4.00405e-73	0.359974	0.779	0.654	8.86257e-69	EC2	RPL27
PML	7.42724e-73	0.504493	0.251	0.129	1.64395e-68	EC2	PML
ACTN44	8.0616e-72	0.252171	0.582	0.41	1.78435e-67	EC2	ACTN4
RPS172	2.47782e-71	0.523391	0.587	0.438	5.4844e-67	EC2	RPS17
SIGIRR1	2.63564e-71	0.568023	0.285	0.157	5.83373e-67	EC2	SIGIRR
DUSP61	1.17581e-70	0.480297	0.276	0.145	2.60253e-66	EC2	DUSP6
FIS12	1.43047e-70	0.522011	0.472	0.333	3.1662e-66	EC2	FIS1
EFHD21	1.48306e-70	0.451384	0.258	0.134	3.28261e-66	EC2	EFHD2
NDRG14	1.97602e-70	0.527132	0.507	0.356	4.37373e-66	EC2	NDRG1
RPS161	1.36895e-69	0.343493	0.832	0.701	3.03003e-65	EC2	RPS16
CD1513	2.01362e-69	0.452446	0.612	0.458	4.45694e-65	EC2	CD151
RDX1	3.8525e-69	0.462367	0.357	0.22	8.52712e-65	EC2	RDX
RHOA1	5.74647e-69	0.461213	0.622	0.485	1.27192e-64	EC2	RHOA
HDGFL3	7.6393e-69	0.41723	0.251	0.131	1.69088e-64	EC2	HDGFL3
KIF1C2	9.38996e-69	0.514513	0.254	0.135	2.07837e-64	EC2	KIF1C
PRMT11	3.03751e-68	0.559877	0.317	0.189	6.72323e-64	EC2	PRMT1
S100A105	3.13619e-68	0.250697	0.882	0.714	6.94164e-64	EC2	S100A10
BST21	3.26578e-68	0.3506	0.319	0.175	7.22848e-64	EC2	BST2
HNRNPA11	2.76773e-67	0.358975	0.7	0.561	6.1261e-63	EC2	HNRNPA1
ZFP36L22	3.09133e-67	0.428717	0.641	0.485	6.84234e-63	EC2	ZFP36L2
TMEM2591	3.12813e-67	0.553731	0.442	0.307	6.9238e-63	EC2	TMEM259
SHISA51	9.53856e-67	0.537674	0.378	0.246	2.11127e-62	EC2	SHISA5
CCNL22	9.84543e-67	0.556727	0.463	0.322	2.17919e-62	EC2	CCNL2
MSN1	2.49308e-66	0.489237	0.539	0.4	5.51818e-62	EC2	MSN
CAV14	1.55444e-65	0.316571	0.706	0.527	3.44061e-61	EC2	CAV1
EHBP1L11	1.97252e-64	0.590383	0.437	0.305	4.36598e-60	EC2	EHBP1L1
AP2B11	2.05491e-62	0.559691	0.316	0.194	4.54834e-58	EC2	AP2B1
TMEM219	4.86161e-62	0.557606	0.39	0.266	1.07607e-57	EC2	TMEM219
PTMS5	6.31346e-62	0.333846	0.7	0.555	1.39742e-57	EC2	PTMS
RPL42	9.56396e-62	0.317985	0.732	0.593	2.11689e-57	EC2	RPL4
RPS143	9.66049e-62	0.334378	0.87	0.749	2.13825e-57	EC2	RPS14
UBL54	1.4257e-61	0.437532	0.632	0.515	3.15564e-57	EC2	UBL5
GSTK11	2.12723e-61	0.452939	0.357	0.226	4.7084e-57	EC2	GSTK1
EML31	1.22866e-60	0.511713	0.255	0.141	2.71951e-56	EC2	EML3
ETS12	6.98454e-60	0.341806	0.359	0.222	1.54596e-55	EC2	ETS1
NOP102	1.35113e-59	0.499805	0.425	0.302	2.9906e-55	EC2	NOP10
ARL22	2.82073e-59	0.51213	0.391	0.265	6.24341e-55	EC2	ARL2
RPL105	6.29525e-59	0.321153	0.952	0.818	1.39339e-54	EC2	RPL10
MAPK31	8.78e-59	0.507586	0.339	0.217	1.94337e-54	EC2	MAPK3
DNM21	1.1209e-58	0.491064	0.277	0.162	2.48099e-54	EC2	DNM2
SUN1	1.63799e-58	0.518015	0.343	0.22	3.62552e-54	EC2	SUN1
RPS4X4	1.71753e-58	0.360033	0.857	0.727	3.80158e-54	EC2	RPS4X
NDUFA34	2.18964e-58	0.468137	0.426	0.296	4.84654e-54	EC2	NDUFA3
PRSS235	7.22007e-58	0.406787	0.382	0.243	1.59809e-53	EC2	PRSS23
SMIM372	1.56199e-57	0.527934	0.341	0.222	3.45732e-53	EC2	SMIM37
CCND13	2.28338e-57	0.503671	0.367	0.235	5.05404e-53	EC2	CCND1
DPYSL22	3.49266e-57	0.331577	0.602	0.459	7.73065e-53	EC2	DPYSL2
NDUFB16	3.62841e-57	0.447075	0.524	0.4	8.03113e-53	EC2	NDUFB1
ATP5MC24	4.53274e-57	0.363296	0.654	0.532	1.00328e-52	EC2	ATP5MC2
APP1	4.63892e-57	0.422319	0.473	0.343	1.02678e-52	EC2	APP
STOM3	7.58415e-57	0.258253	0.467	0.321	1.67868e-52	EC2	STOM
SERTAD4-AS14	3.16436e-56	0.468875	0.259	0.148	7.00399e-52	EC2	SERTAD4-AS1
SON	4.76698e-56	0.367117	0.64	0.518	1.05512e-51	EC2	SON
MT-ND11	6.54961e-56	0.307681	0.95	0.86	1.44969e-51	EC2	MT-ND1
SLC3A21	7.07576e-56	0.491532	0.375	0.249	1.56615e-51	EC2	SLC3A2
RPS82	1.4564e-55	0.281268	0.939	0.844	3.22359e-51	EC2	RPS8
CASP4	1.54499e-55	0.4543	0.257	0.145	3.41968e-51	EC2	CASP4
CCDC501	2.81052e-55	0.425239	0.302	0.185	6.22079e-51	EC2	CCDC50
NKTR	3.39121e-55	0.405139	0.419	0.291	7.5061e-51	EC2	NKTR
GNAQ	7.87381e-54	0.346193	0.313	0.192	1.74279e-49	EC2	GNAQ
EDF14	1.5404e-53	0.404876	0.599	0.486	3.40953e-49	EC2	EDF1
ZNHIT11	1.68094e-53	0.418916	0.433	0.314	3.72059e-49	EC2	ZNHIT1
CLIC12	1.75201e-53	0.371648	0.616	0.497	3.8779e-49	EC2	CLIC1
MT-CO22	2.60883e-53	0.259275	0.986	0.906	5.77438e-49	EC2	MT-CO2
UTRN3	2.82609e-53	0.313683	0.445	0.314	6.25527e-49	EC2	UTRN
RPL382	1.23041e-52	0.327444	0.716	0.596	2.72339e-48	EC2	RPL38
TUBB61	1.3965e-52	0.48622	0.309	0.195	3.09101e-48	EC2	TUBB6
PTTG1IP2	1.39993e-50	0.449876	0.452	0.337	3.0986e-46	EC2	PTTG1IP
RPS20	1.70824e-50	0.318381	0.748	0.636	3.78101e-46	EC2	RPS20
KCTD12	2.35868e-50	0.345121	0.374	0.244	5.22071e-46	EC2	KCTD12
BCAP311	3.00408e-49	0.472775	0.378	0.265	6.64922e-45	EC2	BCAP31
PDLIM75	3.70974e-49	0.476005	0.391	0.268	8.21113e-45	EC2	PDLIM7
FRYL1	5.85384e-49	0.374553	0.252	0.148	1.29569e-44	EC2	FRYL
FDPS1	6.43937e-49	0.40329	0.262	0.157	1.42529e-44	EC2	FDPS
GNS	7.77927e-49	0.478408	0.282	0.176	1.72186e-44	EC2	GNS
ATN1	1.15779e-48	0.44871	0.391	0.277	2.56265e-44	EC2	ATN1
AP2M13	1.95931e-48	0.470019	0.491	0.378	4.33674e-44	EC2	AP2M1
RPLP05	2.36946e-48	0.283817	0.805	0.683	5.24455e-44	EC2	RPLP0
RPL153	9.91788e-48	0.280856	0.865	0.745	2.19522e-43	EC2	RPL15
SNTB21	4.1851e-47	0.32253	0.286	0.177	9.2633e-43	EC2	SNTB2
RPL343	6.02181e-47	0.348559	0.896	0.799	1.33287e-42	EC2	RPL34
RPL10A2	6.14781e-47	0.285108	0.769	0.654	1.36076e-42	EC2	RPL10A
MGLL2	7.46833e-47	0.365828	0.316	0.201	1.65304e-42	EC2	MGLL
SULF23	1.06176e-46	0.438497	0.362	0.247	2.35009e-42	EC2	SULF2
HNRNPA31	1.85345e-46	0.319826	0.516	0.401	4.10242e-42	EC2	HNRNPA3
RPL72	2.25198e-46	0.306972	0.777	0.656	4.98453e-42	EC2	RPL7
PHACTR4	5.95675e-45	0.320614	0.253	0.152	1.31847e-40	EC2	PHACTR4
RBM171	1.02304e-44	0.442439	0.281	0.179	2.26441e-40	EC2	RBM17
SEM15	1.87497e-44	0.403011	0.523	0.424	4.15005e-40	EC2	SEM1
CARHSP12	2.25679e-44	0.422751	0.277	0.177	4.99518e-40	EC2	CARHSP1
MEF2A1	3.96873e-44	0.44222	0.386	0.28	8.7844e-40	EC2	MEF2A
ABHD17A1	5.57191e-44	0.393376	0.284	0.181	1.23329e-39	EC2	ABHD17A
NDUFA18	6.30668e-44	0.354566	0.559	0.455	1.39592e-39	EC2	NDUFA1
ATP5IF13	8.78156e-44	0.388873	0.481	0.373	1.94371e-39	EC2	ATP5IF1
WDR83OS3	1.39467e-43	0.398885	0.496	0.391	3.08695e-39	EC2	WDR83OS
COMMD65	1.42594e-43	0.313904	0.67	0.555	3.15618e-39	EC2	COMMD6
ENY21	1.72797e-43	0.387563	0.428	0.323	3.82469e-39	EC2	ENY2
PPIC5	5.04379e-43	0.351089	0.319	0.212	1.11639e-38	EC2	PPIC
LTBR2	7.0121e-43	0.487067	0.273	0.175	1.55206e-38	EC2	LTBR
ENSA1	9.73417e-43	0.447416	0.309	0.208	2.15456e-38	EC2	ENSA
MRPL332	1.11743e-42	0.361175	0.472	0.367	2.47332e-38	EC2	MRPL33
BTF35	3.56912e-42	0.285982	0.656	0.55	7.89989e-38	EC2	BTF3
NDUFA123	4.13141e-42	0.410868	0.362	0.258	9.14445e-38	EC2	NDUFA12
ATP5ME4	4.73275e-42	0.310657	0.628	0.518	1.04755e-37	EC2	ATP5ME
FBL	9.33261e-42	0.402191	0.258	0.162	2.06568e-37	EC2	FBL
COX6C6	1.49248e-41	0.306303	0.588	0.484	3.30346e-37	EC2	COX6C
STK251	3.21324e-41	0.451912	0.282	0.185	7.11218e-37	EC2	STK25
1992-09-01	8.27657e-41	0.373049	0.356	0.249	1.83194e-36	EC2	2022-09-09
SERPINB62	3.37616e-40	0.313473	0.429	0.325	7.47279e-36	EC2	SERPINB6
NUCB13	4.60534e-40	0.435853	0.471	0.372	1.01935e-35	EC2	NUCB1
NRN13	6.21401e-40	0.316288	0.279	0.176	1.37541e-35	EC2	NRN1
KRTCAP23	6.45e-40	0.393411	0.473	0.372	1.42764e-35	EC2	KRTCAP2
ELN2	7.57619e-40	0.385549	0.266	0.168	1.67691e-35	EC2	ELN
FAM129B4	1.22928e-39	0.411749	0.357	0.252	2.72089e-35	EC2	FAM129B
TACC1	1.30686e-39	0.347771	0.49	0.386	2.8926e-35	EC2	TACC1
JAK12	1.88637e-39	0.426028	0.361	0.262	4.17529e-35	EC2	JAK1
NDUFB32	2.51834e-39	0.421895	0.324	0.227	5.5741e-35	EC2	NDUFB3
NLRP1	3.38013e-39	0.446539	0.25	0.158	7.48157e-35	EC2	NLRP1
TGFBR34	8.30292e-39	0.37981	0.359	0.254	1.83777e-34	EC2	TGFBR3
TSPAN43	9.4865e-39	0.423113	0.375	0.271	2.09974e-34	EC2	TSPAN4
GBP21	9.74795e-39	0.327607	0.275	0.177	2.15761e-34	EC2	GBP2
ACTG13	1.80703e-38	0.279645	0.911	0.81	3.99967e-34	EC2	ACTG1
TRIM56	3.61684e-38	0.384516	0.275	0.181	8.00552e-34	EC2	TRIM56
EIF2S21	2.16068e-37	0.383039	0.379	0.283	4.78245e-33	EC2	EIF2S2
ADAR	2.6656e-37	0.349031	0.322	0.224	5.90005e-33	EC2	ADAR
RPL36AL3	2.60162e-36	0.282569	0.623	0.527	5.75842e-32	EC2	RPL36AL
EHD25	3.3199e-36	0.333082	0.401	0.297	7.34827e-32	EC2	EHD2
TRIM472	3.50402e-36	0.413521	0.269	0.178	7.7558e-32	EC2	TRIM47
PFDN11	8.93293e-36	0.404302	0.263	0.175	1.97721e-31	EC2	PFDN1
SLK1	2.29228e-35	0.347661	0.264	0.174	5.07373e-31	EC2	SLK
MACF12	2.55953e-35	0.253355	0.49	0.385	5.66526e-31	EC2	MACF1
EIF3K3	3.42304e-35	0.316441	0.488	0.388	7.57656e-31	EC2	EIF3K
PDLIM52	1.36462e-34	0.261929	0.363	0.265	3.02045e-30	EC2	PDLIM5
FRMD4B3	2.38153e-34	0.338046	0.288	0.194	5.27128e-30	EC2	FRMD4B
CHMP31	5.04015e-34	0.34014	0.312	0.221	1.11559e-29	EC2	CHMP3
PSMA31	5.66965e-34	0.361826	0.251	0.165	1.25492e-29	EC2	PSMA3
RPL35A3	5.70286e-34	0.270548	0.842	0.718	1.26227e-29	EC2	RPL35A
PNPLA23	9.20975e-34	0.396387	0.328	0.238	2.03849e-29	EC2	PNPLA2
CBX31	6.47708e-33	0.30018	0.386	0.293	1.43364e-28	EC2	CBX3
DYNC1I23	7.22651e-33	0.399247	0.396	0.311	1.59952e-28	EC2	DYNC1I2
LAMA43	7.68467e-33	0.257856	0.272	0.177	1.70092e-28	EC2	LAMA4
EMP2	8.79821e-33	0.371066	0.411	0.32	1.9474e-28	EC2	EMP2
NDUFB25	2.57253e-32	0.335072	0.497	0.414	5.69403e-28	EC2	NDUFB2
DDX461	3.65804e-32	0.300787	0.264	0.178	8.09671e-28	EC2	DDX46
DDX18	3.77979e-32	0.322278	0.327	0.238	8.36619e-28	EC2	DDX18
CFDP11	5.12577e-32	0.333623	0.275	0.189	1.13454e-27	EC2	CFDP1
DPM35	5.65399e-32	0.381491	0.302	0.214	1.25145e-27	EC2	DPM3
HIST1H4C2	1.02448e-31	0.342814	0.395	0.295	2.26759e-27	EC2	HIST1H4C
SASH1	1.02457e-31	0.259374	0.27	0.18	2.26779e-27	EC2	SASH1
LSM73	1.13832e-31	0.346257	0.376	0.286	2.51955e-27	EC2	LSM7
SNRPD12	1.20862e-31	0.353231	0.259	0.176	2.67516e-27	EC2	SNRPD1
UQCR115	1.28315e-31	0.279275	0.558	0.473	2.84012e-27	EC2	UQCR11
SWAP701	2.94124e-31	0.32426	0.25	0.165	6.51013e-27	EC2	SWAP70
UQCRB4	3.33413e-31	0.276075	0.534	0.439	7.37976e-27	EC2	UQCRB
PDCD54	3.40591e-31	0.352763	0.358	0.272	7.53864e-27	EC2	PDCD5
LSM81	5.48745e-31	0.345616	0.277	0.193	1.21459e-26	EC2	LSM8
RALY	1.17271e-30	0.372657	0.273	0.19	2.59567e-26	EC2	RALY
TAX1BP33	2.42191e-30	0.345089	0.25	0.168	5.36066e-26	EC2	TAX1BP3
COX5B5	1.391e-29	0.277455	0.544	0.456	3.07884e-25	EC2	COX5B
DYNC1H11	2.65557e-29	0.263157	0.416	0.326	5.87784e-25	EC2	DYNC1H1
RBX12	3.7398e-29	0.333251	0.432	0.352	8.27766e-25	EC2	RBX1
SNRPD24	3.99796e-29	0.360728	0.443	0.361	8.84907e-25	EC2	SNRPD2
ANP32B	5.59466e-29	0.294598	0.35	0.264	1.23832e-24	EC2	ANP32B
IRF3	8.03483e-29	0.384747	0.258	0.178	1.77843e-24	EC2	IRF3
GTF2I3	9.44837e-29	0.317004	0.378	0.291	2.0913e-24	EC2	GTF2I
PEA151	1.53533e-28	0.251073	0.315	0.23	3.39829e-24	EC2	PEA15
HEBP22	1.81599e-28	0.341276	0.265	0.186	4.01951e-24	EC2	HEBP2
SMDT11	2.30026e-28	0.326319	0.332	0.245	5.09139e-24	EC2	SMDT1
WWTR14	3.59162e-28	0.27539	0.305	0.22	7.94969e-24	EC2	WWTR1
ARF13	5.2034e-28	0.297256	0.504	0.424	1.15172e-23	EC2	ARF1
UQCRQ5	7.77047e-28	0.311976	0.482	0.396	1.71992e-23	EC2	UQCRQ
TMEM179B4	7.94691e-28	0.390929	0.286	0.207	1.75897e-23	EC2	TMEM179B
NBDY1	5.96406e-27	0.330276	0.26	0.184	1.32009e-22	EC2	NBDY
EIF3J1	8.95889e-27	0.328772	0.262	0.185	1.98296e-22	EC2	EIF3J
WNK1	1.22199e-26	0.327292	0.326	0.246	2.70474e-22	EC2	WNK1
CDH134	1.97401e-26	0.320486	0.262	0.181	4.36928e-22	EC2	CDH13
PSMA72	3.28395e-26	0.257327	0.455	0.371	7.2687e-22	EC2	PSMA7
MRPL523	5.83543e-26	0.309536	0.301	0.221	1.29161e-21	EC2	MRPL52
VGLL43	1.57916e-25	0.276641	0.314	0.233	3.49532e-21	EC2	VGLL4
LAMTOR22	3.70453e-25	0.363127	0.275	0.202	8.19961e-21	EC2	LAMTOR2
COPS94	4.76962e-25	0.300954	0.405	0.331	1.05571e-20	EC2	COPS9
ATP5PF4	5.18305e-25	0.272602	0.496	0.421	1.14722e-20	EC2	ATP5PF
NDUFB47	5.6416e-25	0.256537	0.504	0.429	1.24871e-20	EC2	NDUFB4
UBXN11	5.8403e-25	0.289759	0.304	0.225	1.29269e-20	EC2	UBXN1
PLXNB21	7.56427e-25	0.401415	0.298	0.225	1.67428e-20	EC2	PLXNB2
PPP1R14B3	9.3748e-25	0.335525	0.332	0.255	2.07502e-20	EC2	PPP1R14B
COX5A3	1.25252e-24	0.272169	0.316	0.238	2.77233e-20	EC2	COX5A
PET1002	1.77953e-24	0.349526	0.388	0.314	3.9388e-20	EC2	PET100
SP100	3.14939e-24	0.25042	0.251	0.178	6.97087e-20	EC2	SP100
RPL22L14	3.36939e-24	0.312316	0.336	0.258	7.45781e-20	EC2	RPL22L1
STAT3	1.01687e-23	0.254195	0.399	0.32	2.25074e-19	EC2	STAT3
NEDD82	1.12982e-23	0.290037	0.444	0.375	2.50075e-19	EC2	NEDD8
DIAPH1	1.16512e-23	0.33601	0.252	0.182	2.57888e-19	EC2	DIAPH1
SEC11A1	1.93295e-23	0.31502	0.383	0.311	4.2784e-19	EC2	SEC11A
SNRPE2	7.66897e-23	0.295842	0.3	0.228	1.69745e-18	EC2	SNRPE
BRI33	8.12109e-23	0.251972	0.511	0.432	1.79752e-18	EC2	BRI3
C8orf596	1.97909e-22	0.289797	0.382	0.308	4.38052e-18	EC2	C8orf59
TRMT1125	2.09922e-22	0.265128	0.496	0.43	4.64641e-18	EC2	TRMT112
TRAPPC12	2.3164e-22	0.28824	0.281	0.209	5.12711e-18	EC2	TRAPPC1
CCT6A1	3.87432e-22	0.269257	0.27	0.2	8.57542e-18	EC2	CCT6A
AAK1	4.27437e-22	0.323527	0.257	0.187	9.46088e-18	EC2	AAK1
KLC11	5.34731e-22	0.379597	0.289	0.219	1.18357e-17	EC2	KLC1
PSMB32	1.42864e-21	0.309601	0.318	0.248	3.16215e-17	EC2	PSMB3
CCT31	1.53934e-21	0.318461	0.285	0.216	3.40718e-17	EC2	CCT3
HNRNPD1	2.79609e-21	0.263331	0.37	0.3	6.18886e-17	EC2	HNRNPD
DAD15	3.1446e-21	0.25778	0.484	0.416	6.96026e-17	EC2	DAD1
BSG6	3.44629e-21	0.269793	0.482	0.411	7.62802e-17	EC2	BSG
RAP1B1	3.60166e-21	0.25605	0.343	0.272	7.9719e-17	EC2	RAP1B
RBM8A1	3.75091e-21	0.253353	0.374	0.303	8.30227e-17	EC2	RBM8A
HMGN12	6.10882e-21	0.273934	0.288	0.219	1.35213e-16	EC2	HMGN1
SNU132	9.66499e-21	0.309164	0.384	0.319	2.13925e-16	EC2	SNU13
DDT4	1.02798e-20	0.299848	0.332	0.265	2.27534e-16	EC2	DDT
FBXW51	2.26707e-20	0.341209	0.258	0.193	5.01793e-16	EC2	FBXW5
MVP1	2.66695e-20	0.320252	0.333	0.264	5.90302e-16	EC2	MVP
GAS64	3.4336e-20	0.258766	0.432	0.354	7.59993e-16	EC2	GAS6
EIF3L2	7.63356e-20	0.261885	0.394	0.326	1.68961e-15	EC2	EIF3L
NDUFS63	8.63614e-20	0.296228	0.317	0.251	1.91152e-15	EC2	NDUFS6
ATP5MC16	2.28652e-19	0.304367	0.328	0.264	5.06099e-15	EC2	ATP5MC1
XRN21	1.0356e-18	0.316133	0.251	0.191	2.29219e-14	EC2	XRN2
POMP2	1.85738e-18	0.272933	0.399	0.336	4.11113e-14	EC2	POMP
SYPL11	8.82097e-18	0.304751	0.296	0.235	1.95243e-13	EC2	SYPL1
SF3B64	1.04545e-17	0.257	0.379	0.32	2.31401e-13	EC2	SF3B6
HSBP14	1.63861e-17	0.267554	0.367	0.31	3.62691e-13	EC2	HSBP1
PKN11	1.99893e-17	0.344561	0.256	0.197	4.42442e-13	EC2	PKN1
BRK12	2.71728e-17	0.265314	0.388	0.33	6.01443e-13	EC2	BRK1
IL1R16	3.99561e-17	0.261172	0.256	0.195	8.84388e-13	EC2	IL1R1
DYNLRB12	5.33698e-17	0.252106	0.407	0.35	1.18129e-12	EC2	DYNLRB1
VPS51	6.50105e-17	0.316172	0.269	0.212	1.43894e-12	EC2	VPS51
FKBP21	8.28974e-17	0.279148	0.361	0.301	1.83485e-12	EC2	FKBP2
PSMB21	1.8997e-16	0.261176	0.256	0.198	4.2048e-12	EC2	PSMB2
RBM5	3.00594e-16	0.259707	0.312	0.253	6.65334e-12	EC2	RBM5
ATP5F1A3	5.77911e-16	0.279264	0.314	0.257	1.27915e-11	EC2	ATP5F1A
SNRPD32	6.03058e-16	0.255264	0.269	0.212	1.33481e-11	EC2	SNRPD3
NME33	6.80155e-16	0.303639	0.313	0.257	1.50546e-11	EC2	NME3
SNRPB1	1.30445e-15	0.25734	0.287	0.23	2.88728e-11	EC2	SNRPB
CLTA2	1.43941e-15	0.251077	0.384	0.328	3.18599e-11	EC2	CLTA
SNHG254	3.20235e-14	0.286611	0.258	0.203	7.08808e-10	EC2	SNHG25
ROMO15	3.73483e-14	0.266078	0.403	0.352	8.26668e-10	EC2	ROMO1
DNAJC81	9.59438e-14	0.289807	0.268	0.218	2.12362e-09	EC2	DNAJC8
APH1A	1.59218e-13	0.258876	0.263	0.212	3.52412e-09	EC2	APH1A
UFC1	2.83905e-13	0.26088	0.265	0.217	6.28395e-09	EC2	UFC1
AUP11	2.90912e-12	0.271345	0.25	0.202	6.43904e-08	EC2	AUP1
HEXA4	5.80734e-12	0.278146	0.261	0.215	1.2854e-07	EC2	HEXA
NDUFV11	2.76085e-11	0.256323	0.257	0.212	6.11086e-07	EC2	NDUFV1
TCF25	3.98372e-11	0.280509	0.345	0.303	8.81756e-07	EC2	TCF25
RGS161	0	2.34607	0.769	0.173	0	EC3	RGS16
ICAM11	0	2.26862	0.737	0.141	0	EC3	ICAM1
ACKR11	0	2.23923	0.931	0.144	0	EC3	ACKR1
IRF12	0	2.15802	0.834	0.197	0	EC3	IRF1
VWF1	0	2.05503	0.952	0.202	0	EC3	VWF
PLAT2	0	1.90497	0.687	0.101	0	EC3	PLAT
IFI272	0	1.84925	0.958	0.331	0	EC3	IFI27
AQP14	0	1.84902	0.985	0.514	0	EC3	AQP1
TNFRSF10D1	0	1.82739	0.605	0.092	0	EC3	TNFRSF10D
RAMP32	0	1.82383	0.856	0.134	0	EC3	RAMP3
SELE2	0	1.81718	0.423	0.059	0	EC3	SELE
PECAM12	0	1.81273	0.949	0.233	0	EC3	PECAM1
NFKBIA2	0	1.79145	0.823	0.291	0	EC3	NFKBIA
C2CD4B	0	1.75192	0.43	0.03	0	EC3	C2CD4B
SLC2A32	0	1.74785	0.811	0.214	0	EC3	SLC2A3
IER51	0	1.70716	0.701	0.196	0	EC3	IER5
ZFP364	0	1.70339	0.946	0.432	0	EC3	ZFP36
HSPA1A3	0	1.70156	0.992	0.565	0	EC3	HSPA1A
HES14	0	1.65395	0.698	0.237	0	EC3	HES1
HSPA1B3	0	1.65153	0.967	0.438	0	EC3	HSPA1B
THBD2	0	1.64748	0.672	0.143	0	EC3	THBD
PLVAP2	0	1.63477	0.806	0.157	0	EC3	PLVAP
HLA-E1	0	1.62415	0.993	0.63	0	EC3	HLA-E
DNAJA13	0	1.5868	0.884	0.397	0	EC3	DNAJA1
ITGB42	0	1.57667	0.72	0.113	0	EC3	ITGB4
SOCS34	0	1.55895	0.907	0.357	0	EC3	SOCS3
MX1	0	1.55656	0.551	0.088	0	EC3	MX1
BCAM3	0	1.55585	0.863	0.211	0	EC3	BCAM
SOX182	0	1.53463	0.772	0.151	0	EC3	SOX18
RND1	0	1.52889	0.385	0.025	0	EC3	RND1
NPDC12	0	1.5178	0.865	0.264	0	EC3	NPDC1
DNAJB13	0	1.47268	0.885	0.336	0	EC3	DNAJB1
SNHG72	0	1.46751	0.737	0.268	0	EC3	SNHG7
HLA-B2	0	1.45501	0.995	0.711	0	EC3	HLA-B
CD741	0	1.4455	0.98	0.367	0	EC3	CD74
BAG32	0	1.44113	0.682	0.208	0	EC3	BAG3
EGFL72	0	1.44052	0.91	0.221	0	EC3	EGFL7
ATF34	0	1.43205	0.829	0.253	0	EC3	ATF3
GADD45B3	0	1.42146	0.839	0.369	0	EC3	GADD45B
PDE2A2	0	1.40993	0.603	0.085	0	EC3	PDE2A
DUSP232	0	1.39885	0.635	0.176	0	EC3	DUSP23
IGFBP44	0	1.37214	0.951	0.455	0	EC3	IGFBP4
HYAL22	0	1.36448	0.665	0.151	0	EC3	HYAL2
JUNB4	0	1.35638	0.981	0.635	0	EC3	JUNB
CDKN1A3	0	1.35014	0.764	0.235	0	EC3	CDKN1A
HLA-C2	0	1.34449	0.964	0.614	0	EC3	HLA-C
HSPA83	0	1.3104	0.881	0.488	0	EC3	HSPA8
KLF42	0	1.2988	0.765	0.328	0	EC3	KLF4
HEG12	0	1.29313	0.692	0.196	0	EC3	HEG1
GIMAP72	0	1.29134	0.628	0.122	0	EC3	GIMAP7
TSPAN71	0	1.27635	0.578	0.095	0	EC3	TSPAN7
FAM110D2	0	1.27431	0.414	0.046	0	EC3	FAM110D
LMCD12	0	1.27297	0.594	0.131	0	EC3	LMCD1
IFITM13	0	1.27154	0.802	0.293	0	EC3	IFITM1
ADCY42	0	1.27083	0.697	0.13	0	EC3	ADCY4
ITGA62	0	1.26413	0.664	0.142	0	EC3	ITGA6
IER23	0	1.26276	0.872	0.406	0	EC3	IER2
ID12	0	1.25973	0.788	0.292	0	EC3	ID1
PPP1R15A3	0	1.25688	0.801	0.293	0	EC3	PPP1R15A
TRIM25	0	1.25108	0.445	0.1	0	EC3	TRIM25
HLA-A2	0	1.25084	0.99	0.711	0	EC3	HLA-A
ETS22	0	1.23689	0.71	0.212	0	EC3	ETS2
DUSP5	0	1.23679	0.468	0.069	0	EC3	DUSP5
RAMP23	0	1.23621	0.834	0.25	0	EC3	RAMP2
CCL141	0	1.23558	0.423	0.04	0	EC3	CCL14
GNG112	0	1.22925	0.861	0.349	0	EC3	GNG11
CTSH1	0	1.22835	0.561	0.131	0	EC3	CTSH
SPHK12	0	1.20436	0.547	0.089	0	EC3	SPHK1
SHANK32	0	1.20157	0.691	0.125	0	EC3	SHANK3
CD3202	0	1.20116	0.506	0.131	0	EC3	CD320
STC1	0	1.192	0.306	0.036	0	EC3	STC1
RAPGEF32	0	1.19098	0.601	0.12	0	EC3	RAPGEF3
HSP90AB12	0	1.19063	0.957	0.666	0	EC3	HSP90AB1
B2M2	0	1.18547	0.999	0.862	0	EC3	B2M
GIMAP12	0	1.17737	0.529	0.091	0	EC3	GIMAP1
LY6E3	0	1.17284	0.713	0.328	0	EC3	LY6E
SLC25A25	0	1.16766	0.408	0.064	0	EC3	SLC25A25
ADAM152	0	1.1659	0.805	0.243	0	EC3	ADAM15
GRASP2	0	1.1625	0.562	0.115	0	EC3	GRASP
HSPE13	0	1.14623	0.739	0.368	0	EC3	HSPE1
SERTAD12	0	1.14459	0.597	0.173	0	EC3	SERTAD1
FLT12	0	1.12803	0.577	0.098	0	EC3	FLT1
GIMAP62	0	1.12512	0.482	0.071	0	EC3	GIMAP6
LRRC323	0	1.12322	0.489	0.111	0	EC3	LRRC32
MMRN22	0	1.12252	0.654	0.132	0	EC3	MMRN2
KLF23	0	1.11504	0.791	0.306	0	EC3	KLF2
IER31	0	1.11387	0.711	0.288	0	EC3	IER3
ECSCR2	0	1.10328	0.606	0.111	0	EC3	ECSCR
HSPD13	0	1.10321	0.71	0.319	0	EC3	HSPD1
LIMS23	0	1.10287	0.693	0.204	0	EC3	LIMS2
RALGDS1	0	1.09551	0.464	0.119	0	EC3	RALGDS
ITPKC	0	1.08869	0.293	0.036	0	EC3	ITPKC
CCNL14	0	1.08811	0.776	0.343	0	EC3	CCNL1
DOC2B1	0	1.08626	0.428	0.067	0	EC3	DOC2B
HLA-DRB11	0	1.07983	0.924	0.271	0	EC3	HLA-DRB1
PSMB92	0	1.07956	0.59	0.165	0	EC3	PSMB9
GBP1	0	1.07851	0.414	0.078	0	EC3	GBP1
ICAM4	0	1.07449	0.288	0.017	0	EC3	ICAM4
TMEM2731	0	1.07403	0.45	0.065	0	EC3	TMEM273
RASIP12	0	1.06877	0.491	0.086	0	EC3	RASIP1
SLCO2A12	0	1.06444	0.55	0.096	0	EC3	SLCO2A1
CCL23	0	1.06443	0.256	0.024	0	EC3	CCL23
YPEL21	0	1.06325	0.457	0.124	0	EC3	YPEL2
TAP11	0	1.05921	0.512	0.122	0	EC3	TAP1
FOS5	0	1.05639	0.97	0.588	0	EC3	FOS
TM4SF12	0	1.05493	0.729	0.288	0	EC3	TM4SF1
PLK22	0	1.05346	0.497	0.126	0	EC3	PLK2
KANK32	0	1.05051	0.476	0.078	0	EC3	KANK3
LIFR1	0	1.04789	0.502	0.123	0	EC3	LIFR
CLEC14A2	0	1.0426	0.635	0.126	0	EC3	CLEC14A
RPS4Y17	0	1.03821	0.724	0.266	0	EC3	RPS4Y1
TSHZ23	0	1.03757	0.623	0.167	0	EC3	TSHZ2
ADAMTS92	0	1.03034	0.397	0.07	0	EC3	ADAMTS9
RPS284	0	1.0251	0.991	0.814	0	EC3	RPS28
MGST22	0	1.02379	0.561	0.148	0	EC3	MGST2
SPARCL16	0	1.02171	0.98	0.539	0	EC3	SPARCL1
JAM21	0	1.0206	0.553	0.108	0	EC3	JAM2
SELENOW3	0	1.0204	0.853	0.464	0	EC3	SELENOW
NUAK12	0	1.01955	0.544	0.146	0	EC3	NUAK1
ENG2	0	1.01265	0.749	0.297	0	EC3	ENG
GIMAP81	0	1.01041	0.413	0.064	0	EC3	GIMAP8
HLA-F1	0	1.00475	0.62	0.178	0	EC3	HLA-F
PIM32	0	0.988271	0.498	0.12	0	EC3	PIM3
PGM52	0	0.983908	0.481	0.096	0	EC3	PGM5
CXorf362	0	0.983879	0.518	0.091	0	EC3	CXorf36
2022-06-04	0	0.9678	0.949	0.559	0	EC3	JUN
ESAM3	0	0.965517	0.623	0.155	0	EC3	ESAM
PTPRB2	0	0.963452	0.508	0.092	0	EC3	PTPRB
TMSB103	0	0.957062	0.985	0.724	0	EC3	TMSB10
IFIT3	0	0.954354	0.344	0.078	0	EC3	IFIT3
SLC9A3R22	0	0.943003	0.646	0.179	0	EC3	SLC9A3R2
GBP41	0	0.94108	0.36	0.057	0	EC3	GBP4
TNFSF101	0	0.934042	0.6	0.198	0	EC3	TNFSF10
DDX3Y3	0	0.93397	0.441	0.116	0	EC3	DDX3Y
LHX61	0	0.929664	0.338	0.037	0	EC3	LHX6
ZC3HAV1	0	0.926877	0.55	0.202	0	EC3	ZC3HAV1
HSPH12	0	0.926596	0.726	0.264	0	EC3	HSPH1
SNAI11	0	0.924368	0.419	0.099	0	EC3	SNAI1
AGRN3	0	0.922752	0.46	0.109	0	EC3	AGRN
BCL3	0	0.922151	0.414	0.111	0	EC3	BCL3
NECTIN22	0	0.921012	0.513	0.143	0	EC3	NECTIN2
SPNS22	0	0.920591	0.41	0.063	0	EC3	SPNS2
CSRNP12	0	0.920526	0.47	0.119	0	EC3	CSRNP1
PSMB82	0	0.920506	0.509	0.152	0	EC3	PSMB8
CCM2L2	0	0.918082	0.386	0.054	0	EC3	CCM2L
ECE13	0	0.917467	0.668	0.227	0	EC3	ECE1
FOSB4	0	0.913239	0.91	0.445	0	EC3	FOSB
FABP52	0	0.909207	0.588	0.186	0	EC3	FABP5
CAVIN21	0	0.907375	0.433	0.081	0	EC3	CAVIN2
LAP32	0	0.905392	0.493	0.144	0	EC3	LAP3
GATA2	0	0.900766	0.344	0.044	0	EC3	GATA2
SEMA6A1	0	0.900352	0.376	0.043	0	EC3	SEMA6A
CYYR12	0	0.89994	0.441	0.072	0	EC3	CYYR1
PCAT192	0	0.899853	0.395	0.053	0	EC3	PCAT19
NOSTRIN2	0	0.895066	0.382	0.056	0	EC3	NOSTRIN
PDLIM13	0	0.886781	0.644	0.236	0	EC3	PDLIM1
HSP90AA13	0	0.88265	0.95	0.676	0	EC3	HSP90AA1
PTGIS1	0	0.880906	0.383	0.075	0	EC3	PTGIS
ITM2A2	0	0.880298	0.554	0.149	0	EC3	ITM2A
HLA-DPA11	0	0.869162	0.778	0.215	0	EC3	HLA-DPA1
C1orf115	0	0.868324	0.372	0.051	0	EC3	C1orf115
MEOX12	0	0.866748	0.406	0.08	0	EC3	MEOX1
RIPOR12	0	0.86449	0.511	0.155	0	EC3	RIPOR1
EPHB42	0	0.862726	0.415	0.086	0	EC3	EPHB4
FLNB2	0	0.852697	0.514	0.144	0	EC3	FLNB
TIFA	0	0.851642	0.287	0.041	0	EC3	TIFA
FGD52	0	0.850702	0.43	0.107	0	EC3	FGD5
CD342	0	0.847758	0.632	0.193	0	EC3	CD34
PRCP2	0	0.844992	0.657	0.231	0	EC3	PRCP
RAB11A2	0	0.839003	0.612	0.234	0	EC3	RAB11A
CASKIN22	0	0.838631	0.383	0.074	0	EC3	CASKIN2
MCF2L1	0	0.836343	0.369	0.058	0	EC3	MCF2L
ARL4A2	0	0.836143	0.418	0.115	0	EC3	ARL4A
HID1	0	0.8342	0.308	0.034	0	EC3	HID1
TGFBR22	0	0.83106	0.793	0.381	0	EC3	TGFBR2
IFI44L1	0	0.830233	0.471	0.109	0	EC3	IFI44L
TSPAN92	0	0.822292	0.428	0.108	0	EC3	TSPAN9
GIMAP42	0	0.820263	0.428	0.098	0	EC3	GIMAP4
ELK32	0	0.818381	0.618	0.222	0	EC3	ELK3
EFNA11	0	0.812167	0.341	0.065	0	EC3	EFNA1
CD933	0	0.806851	0.617	0.159	0	EC3	CD93
TESC	0	0.799148	0.285	0.031	0	EC3	TESC
LAMA54	0	0.797739	0.552	0.176	0	EC3	LAMA5
SOX7	0	0.79634	0.33	0.045	0	EC3	SOX7
TNFRSF10B1	0	0.792977	0.389	0.102	0	EC3	TNFRSF10B
AKR1C33	0	0.791599	0.421	0.114	0	EC3	AKR1C3
HSPG22	0	0.789527	0.902	0.489	0	EC3	HSPG2
SYNE23	0	0.786052	0.693	0.235	0	EC3	SYNE2
BCL6B1	0	0.774679	0.305	0.048	0	EC3	BCL6B
LMO22	0	0.77459	0.452	0.131	0	EC3	LMO2
ALDH1A2	0	0.771868	0.263	0.02	0	EC3	ALDH1A2
MLPH	0	0.769366	0.282	0.031	0	EC3	MLPH
RNASE12	0	0.767848	0.846	0.233	0	EC3	RNASE1
S1PR12	0	0.761705	0.385	0.072	0	EC3	S1PR1
MAP3K112	0	0.76024	0.505	0.151	0	EC3	MAP3K11
EMCN2	0	0.759291	0.548	0.119	0	EC3	EMCN
SH3BGRL2	0	0.757528	0.318	0.039	0	EC3	SH3BGRL2
ZC3H12A1	0	0.748745	0.314	0.066	0	EC3	ZC3H12A
ERG2	0	0.740979	0.394	0.086	0	EC3	ERG
TSPAN142	0	0.731447	0.424	0.108	0	EC3	TSPAN14
CCDC692	0	0.731133	0.363	0.07	0	EC3	CCDC69
L1CAM	0	0.730243	0.252	0.023	0	EC3	L1CAM
MARCKSL12	0	0.726542	0.389	0.096	0	EC3	MARCKSL1
BTN3A2	0	0.725135	0.334	0.067	0	EC3	BTN3A2
TIE12	0	0.720822	0.463	0.102	0	EC3	TIE1
MALL3	0	0.706299	0.43	0.123	0	EC3	MALL
SMAD11	0	0.705389	0.289	0.054	0	EC3	SMAD1
CLIC2	0	0.700202	0.343	0.074	0	EC3	CLIC2
ZNF467	0	0.697784	0.279	0.042	0	EC3	ZNF467
ROBO42	0	0.694327	0.386	0.089	0	EC3	ROBO4
IL3RA2	0	0.694323	0.336	0.065	0	EC3	IL3RA
SH2D3C1	0	0.691251	0.319	0.062	0	EC3	SH2D3C
IL331	0	0.68998	0.346	0.065	0	EC3	IL33
CALCRL2	0	0.684149	0.511	0.126	0	EC3	CALCRL
FAM107A	0	0.684124	0.294	0.049	0	EC3	FAM107A
DLL1	0	0.683317	0.298	0.053	0	EC3	DLL1
NOTCH12	0	0.682253	0.426	0.109	0	EC3	NOTCH1
PTK2B	0	0.678984	0.302	0.065	0	EC3	PTK2B
EVA1C	0	0.653247	0.277	0.055	0	EC3	EVA1C
PKP42	0	0.651486	0.375	0.088	0	EC3	PKP4
TRIB1	0	0.64348	0.287	0.058	0	EC3	TRIB1
SMAGP	0	0.64207	0.254	0.035	0	EC3	SMAGP
TEK2	0	0.638918	0.304	0.057	0	EC3	TEK
SEMA6B2	0	0.63495	0.3	0.06	0	EC3	SEMA6B
ADGRL42	0	0.634325	0.432	0.101	0	EC3	ADGRL4
RBP7	0	0.633522	0.279	0.044	0	EC3	RBP7
TSPAN182	0	0.633331	0.282	0.049	0	EC3	TSPAN18
RASA41	0	0.633198	0.382	0.098	0	EC3	RASA4
KCNN31	0	0.627739	0.262	0.046	0	EC3	KCNN3
CDH52	0	0.627212	0.458	0.109	0	EC3	CDH5
PRKCH1	0	0.619675	0.285	0.051	0	EC3	PRKCH
CARD10	0	0.608622	0.255	0.038	0	EC3	CARD10
PPP1R13B1	0	0.596098	0.265	0.051	0	EC3	PPP1R13B
HLA-DRA1	0	0.595373	0.861	0.225	0	EC3	HLA-DRA
HSPA12B1	0	0.586302	0.303	0.062	0	EC3	HSPA12B
SHE1	0	0.579896	0.281	0.055	0	EC3	SHE
EFNB21	0	0.563027	0.291	0.055	0	EC3	EFNB2
HLA-DMA1	0	0.558665	0.458	0.123	0	EC3	HLA-DMA
ARHGEF152	0	0.53685	0.305	0.063	0	EC3	ARHGEF15
PODXL2	0	0.497978	0.467	0.121	0	EC3	PODXL
MYCT12	0	0.451787	0.334	0.075	0	EC3	MYCT1
HLA-DPB11	0	0.382722	0.646	0.218	0	EC3	HLA-DPB1
KDM6B	2.13459e-305	0.562101	0.495	0.159	4.72471e-301	EC3	KDM6B
RPS186	4.74089e-305	0.815569	0.986	0.793	1.04935e-300	EC3	RPS18
NOP531	1.08224e-304	0.8983	0.849	0.503	2.39543e-300	EC3	NOP53
PXN2	1.25685e-304	0.749866	0.458	0.141	2.78192e-300	EC3	PXN
NEDD9	2.17693e-302	0.512846	0.321	0.073	4.81842e-298	EC3	NEDD9
RPS136	1.34643e-301	0.736301	0.981	0.766	2.9802e-297	EC3	RPS13
H3F3B2	5.75929e-299	0.84547	0.961	0.745	1.27476e-294	EC3	H3F3B
SNCG3	1.35436e-298	0.644642	0.566	0.193	2.99774e-294	EC3	SNCG
ADGRG11	5.64111e-298	0.634998	0.296	0.064	1.2486e-293	EC3	ADGRG1
HSPB12	1.07142e-297	0.848542	0.926	0.601	2.37147e-293	EC3	HSPB1
RPL364	1.00527e-296	0.72793	0.974	0.771	2.22506e-292	EC3	RPL36
MCL12	1.07894e-296	0.925222	0.804	0.431	2.38813e-292	EC3	MCL1
MAP3K81	1.10893e-295	0.821891	0.387	0.11	2.45451e-291	EC3	MAP3K8
MKL21	2.21104e-295	0.571313	0.361	0.091	4.89393e-291	EC3	MKL2
SSH1	4.96031e-295	0.822721	0.308	0.073	1.09792e-290	EC3	SSH1
GRB102	1.60407e-294	0.724728	0.375	0.102	3.55045e-290	EC3	GRB10
SEMA3F2	6.8217e-294	0.625225	0.293	0.063	1.50991e-289	EC3	SEMA3F
RPL116	8.53536e-292	0.723293	0.979	0.79	1.88922e-287	EC3	RPL11
LRP51	6.80172e-291	0.691506	0.345	0.088	1.50549e-286	EC3	LRP5
APOLD1	7.91962e-291	0.55354	0.283	0.06	1.75293e-286	EC3	APOLD1
NDRG15	2.28312e-290	1.01345	0.702	0.347	5.05345e-286	EC3	NDRG1
[truncated: 1,198 more rows]
